# Supplementary material for: Role of CORO1A in Regulating Immune Homeostasis of Mammary Glands and Its Contribution to Clinical Mastitis Development in Dairy Cows
Source: Biomolecules. 2025 Jun 6;15(6):827. doi: 10.3390/biom15060827 (PMC12191025; doi:10.3390/biom15060827)
Supplement: Supplementary file 1 [file biomolecules-15-00827-s001.zip]

Archive with 11 entries (11 files):
- Figure S1 (Bacteriological culture of milk samples).tif
- Figure S2 (Blue Plus ll ProteinMarker instructions).jpg
- Figure S3 (CORO1A 52kDa).Tif
- Figure S4 (TLR2 92kDa).Tif
- Figure S5 (β-actin 42kDa).Tif
- Table S1 (Antibodies and dilution ratio).xlsx
- Table S2 (Primer information).xlsx
- Table S3 (BPs associated with homeostasis).xlsx
- Table S4 (BPs Analysis RAW Data).xlsx
- Table S5 (Pathways Analysis RAW Data).xlsx
- Table S6 (BPs+Pathways Analysis RAW Data).xlsx
