# Supplementary material for: Role of CORO1A in Regulating Immune Homeostasis of Mammary Glands and Its Contribution to Clinical Mastitis Development in Dairy Cows
Source: Biomolecules. 2025 Jun 6;15(6):827. doi: 10.3390/biom15060827 (PMC12191025; doi:10.3390/biom15060827)
Supplement: Supplementary file 1 [file biomolecules-15-00827-s001.zip › Table S1 (Antibodies and dilution ratio).xlsx]

## Sheet: Sheet1
Table S1 The used antibodies and dilution ratio in the present study.
NO.	Antibody	Full Name	Company	Cat No	Host / Isotype	Molecular weight	Application	Dilution
1	IgG(Alexa Fluor® 488)	Goat Anti-Rabbit IgG H&L (Alexa Fluor® 488)	Abcam, Cambridge, UK	ab150077	Goat/ IgG		IF	1:350
2	IgG(Alexa Fluor® 647)	Goat Anti-Rabbit IgG H&L (Alexa Fluor® 647)	Abcam, Cambridge, UK	ab150079	Goat/ IgG		IF	1:350
3	IgG(Alexa Fluor® 594)	Goat Anti-Rabbit IgG H&L (Alexa Fluor® 594)	Abcam, Cambridge, UK	ab150080	Goat/ IgG		IF	1:350
5	LC3	Microtubule-associated proteins 1A/1B light chain 3	Servicebio, Wuhan, China	GB11124	Rabbit / IgG		IF	1:500
6	LAMP2	Lysosome-associated membrane glycoprotein 2	Servicebio, Wuhan, China	GB11330	Rabbit / IgG		IF	1:500
7	CD14	Monocyte differentiation antigen CD14	Servicebio, Wuhan, China	GB11254	Rabbit / IgG		IF	1:500
8	CD68	Macrosialin	Servicebio, Wuhan, China	GB115723	Rabbit / IgG		IF	1:1000
9	CD11β	Integrin alpha-M	Servicebio, Wuhan, China	GB115693	Rabbit / IgG		IF	1:800
10	CORO1A	Coronin 1A	Proteintech, Wuhan, China	17760-1-AP	Rabbit / IgG	57 KDa	IF	1:5000
							IHC	1:500
							WB	1:800
11	TLR2	Toll-like receptor 2	Proteintech, Wuhan, China	66645-1-Ig	Mouse / IgG	84 KDa	IHC	1:500
							WB	1:100
12	β-actin	Beta Actin	Bioss, Beijing, China	bs-0061R	Rabbit / IgG	42 KDa	WB	1:4000
13	IgG	Goat Anti-Rabbit IgG H&L/HRP	Bioss, Beijing, China	bs-80295G-HRP	Rabbit / IgG		WB	1:5000
