# Supplementary material for: Role of CORO1A in Regulating Immune Homeostasis of Mammary Glands and Its Contribution to Clinical Mastitis Development in Dairy Cows
Source: Biomolecules. 2025 Jun 6;15(6):827. doi: 10.3390/biom15060827 (PMC12191025; doi:10.3390/biom15060827)
Supplement: Supplementary file 1 [file biomolecules-15-00827-s001.zip › Table S2 (Primer information).xlsx]

## Sheet: Primer
Table S2 qRT-PCR primer sequences.
Gene	Primer sequence(5'-3')	Gene entry number	Product length
β-actin	F: CCAAGGCCAACCGTGAGAA R: CCAGAGGCATACAGGGACAG	NM_173979.3	102 bp
TLR2	F: ATGCCTCCTTCTTACCCG R: AGTGCCTGCTGTCCCTGT	NM_174197.2	172 bp
CORO1A	F: CCCCTCCTCATCTCCCTCAA R: TCTCATCTCCTCCTCCAGCC	NM_174521.2	156 bp
Gene	Amplification Curves	Melting Peaks
β-actin
TLR2
CORO1A
