# Supplementary material for: Role of CORO1A in Regulating Immune Homeostasis of Mammary Glands and Its Contribution to Clinical Mastitis Development in Dairy Cows
Source: Biomolecules. 2025 Jun 6;15(6):827. doi: 10.3390/biom15060827 (PMC12191025; doi:10.3390/biom15060827)
Supplement: Supplementary file 1 [file biomolecules-15-00827-s001.zip › Table S4 (BPs Analysis RAW Data).xlsx]

## Sheet: 15 BPs  associated with homeost
Table S4 The 8 significant BPs and 68 DEPs identified from DIA proteomics.
NO.	GO ID	Description	Down DEPs	Up DEPs	Con-vs-CM	All	pvalue	p.adjust	Genes
1	GO:2000021	regulation of ion homeostasis	6	36	185	42	5.9076e-09	1.6326e-07	NP_001071386.1(BAK1);NP_001075196.1(CLIC2);NP_001093833.1(GPD1L);NP_001096818.1(ERO1A);NP_001103268.1(Cherp);NP_001193452.1(PTPRC);NP_776319.1(BAX);NP_776429.1(CAV1);NP_776459.1(CYBA);NP_776493.1(GJA1);NP_776946.1(CORO1A);XP_005207187.1(PTPN6);XP_005209572.2(DIAPH1);XP_005216458.2(F2);XP_005217387.1(PTPRC);XP_005223298.1(BAK1);XP_005224888.1(CORO1A);XP_005224890.1(CORO1A);XP_005228373.1(Dmd);XP_0…
2	GO:0006874	cellular calcium ion homeostasis	5	43	168	48	0.000589218	0.0038817	NP_001039402.1(SMDT1);NP_001071386.1(BAK1);NP_001075196.1(CLIC2);NP_001076885.1(MICU2);NP_001096818.1(ERO1A);NP_001103268.1(Cherp);NP_001193452.1(PTPRC);NP_776319.1(BAX);NP_776429.1(CAV1);NP_776459.1(CYBA);NP_776946.1(CORO1A);NP_803473.1(TGM2);XP_005207187.1(PTPN6);XP_005209572.2(DIAPH1);XP_005213831.1(MICU2);XP_005216458.2(F2);XP_005217387.1(PTPRC);XP_005221963.1(PML);XP_005223298.1(BAK1);XP_005…
3	GO:0055074	calcium ion homeostasis	5	43	100	48	0.000589218	0.0038817	NP_001039402.1(SMDT1);NP_001071386.1(BAK1);NP_001075196.1(CLIC2);NP_001076885.1(MICU2);NP_001096818.1(ERO1A);NP_001103268.1(Cherp);NP_001193452.1(PTPRC);NP_776319.1(BAX);NP_776429.1(CAV1);NP_776459.1(CYBA);NP_776946.1(CORO1A);NP_803473.1(TGM2);XP_005207187.1(PTPN6);XP_005209572.2(DIAPH1);XP_005213831.1(MICU2);XP_005216458.2(F2);XP_005217387.1(PTPRC);XP_005221963.1(PML);XP_005223298.1(BAK1);XP_005…
4	GO:0072503	cellular divalent inorganic cation homeostasis	5	44	19	49	0.00123862	0.00750769	NP_001039402.1(SMDT1);NP_001071386.1(BAK1);NP_001075196.1(CLIC2);NP_001076885.1(MICU2);NP_001096818.1(ERO1A);NP_001103268.1(Cherp);NP_001192822.1(SLC30A1);NP_001193452.1(PTPRC);NP_776319.1(BAX);NP_776429.1(CAV1);NP_776459.1(CYBA);NP_776946.1(CORO1A);NP_803473.1(TGM2);XP_005207187.1(PTPN6);XP_005209572.2(DIAPH1);XP_005213831.1(MICU2);XP_005216458.2(F2);XP_005217387.1(PTPRC);XP_005221963.1(PML);XP_…
5	GO:0002260	lymphocyte homeostasis	0	14	16	14	0.00161776	0.00889634	NP_001007817.1(FADD);NP_001071386.1(BAK1);NP_001137348.1(NCKAP1L);NP_776319.1(BAX);NP_776946.1(CORO1A);XP_005211338.1(RIPK3);XP_005223298.1(BAK1);XP_005224888.1(CORO1A);XP_005224890.1(CORO1A);XP_010803130.1(NCKAP1L);XP_015315211.1(BAK1);XP_024839342.1(BAK1);XP_024839343.1(BAK1);XP_024847426.1(NCKAP1L)
6	GO:0072507	divalent inorganic cation homeostasis	5	44	13	49	0.00164294	0.00901956	NP_001039402.1(SMDT1);NP_001071386.1(BAK1);NP_001075196.1(CLIC2);NP_001076885.1(MICU2);NP_001096818.1(ERO1A);NP_001103268.1(Cherp);NP_001192822.1(SLC30A1);NP_001193452.1(PTPRC);NP_776319.1(BAX);NP_776429.1(CAV1);NP_776459.1(CYBA);NP_776946.1(CORO1A);NP_803473.1(TGM2);XP_005207187.1(PTPN6);XP_005209572.2(DIAPH1);XP_005213831.1(MICU2);XP_005216458.2(F2);XP_005217387.1(PTPRC);XP_005221963.1(PML);XP_…
7	GO:0001776	leukocyte homeostasis	0	15	9	15	0.00278734	0.0143594	NP_001007817.1(FADD);NP_001071386.1(BAK1);NP_001137348.1(NCKAP1L);NP_776319.1(BAX);NP_776946.1(CORO1A);NP_786978.2(ANXA1);XP_005211338.1(RIPK3);XP_005223298.1(BAK1);XP_005224888.1(CORO1A);XP_005224890.1(CORO1A);XP_010803130.1(NCKAP1L);XP_015315211.1(BAK1);XP_024839342.1(BAK1);XP_024839343.1(BAK1);XP_024847426.1(NCKAP1L)
8	GO:0048878	chemical homeostasis	39	98	9	137	0.00718452	0.0326305	NP_001002763.1(CDH1);NP_001012689.2(STAT3);NP_001014912.1(HMOX1);NP_001015574.1(SFXN1);NP_001015578.1(EHD1);NP_001015613.1(CKB);NP_001025017.1(OAS1);NP_001029557.1(CTSH);NP_001029727.1(S100B);NP_001030505.1(CCDC47);NP_001033253.1(PRCP);NP_001039402.1(SMDT1);NP_001068588.1(LPL);NP_001068736.1(PFKM);NP_001069002.1(EPHX2);NP_001069044.1(CHP1);NP_001071386.1(BAK1);NP_001074196.1(FXN);NP_001075196.1(C…
NO.	ID	Description	Symbol	Con1	Con2	Con3	CM1	CM2	CM3	log2(fc)	PValue	FDR
1	XP_024849253.1	PREDICTED: ankyrin-2 isoform X3 [Ovis aries musimon]	ANK2	579696	408798	354561	885816	1.67313e+06	923665	1.37465	8.00714e-05	0.000731319
2	XP_005220032.1	PREDICTED: acetyl-CoA carboxylase 1 isoform X2 [Bos taurus]	ACACA	2.2207e+06	4.45618e+06	4.91537e+06	1300845	1429534	2.77713e+06	-1.07369	4.74632e-25	3.22892e-22
3	XP_015327629.1	PREDICTED: adiponectin isoform X2 [Bos taurus]	ADIPOQ	13983795	5433416	8602406	2703327	11803768	1.66617e+06	-0.792826	0.00784648	0.0310347
4	NP_001192632.1	arachidonate 15-lipoxygenase B [Bos taurus]	ALOX15	2.05207e+06	5899319	3.9102e+06	111488	630428	54520.5	-3.89659	2.62843e-05	0.000287225
5	NP_786978.2	annexin A1 [Bos taurus]	ANXA1	31090364	35426960	29541674	105347208	112333544	137989168	1.88855	2.90765e-08	7.97611e-07
6	NP_787000.1	V-type proton ATPase subunit S1 precursor [Bos taurus]	ATP6AP1	411792	311114	205331	656122	570851	957486	1.23471	0.00115677	0.00670315
7	NP_788844.2	V-type proton ATPase subunit B, brain isoform isoform 2 [Bos taurus]	ATP6V1B2	6237099	4.91251e+06	5.32079e+06	18548386	12834340	26437592	1.8117	0.0141408	0.0491568
8	NP_776318.1	beta-2-microglobulin precursor [Bos taurus]	B2M	5511326	874751	1.29071e+06	10260176	3.91362e+06	5582630	1.36375	0.00801384	0.0315681
9	XP_005227242.1	PREDICTED: bcl2-associated agonist of cell death isoform X1 [Bos taurus]	BAD	279921	352752	326527	466091	449215	558203	0.619352	0.00657712	0.026809
10	NP_001071386.1	bcl-2 homologous antagonist/killer [Bos taurus]	BAK1	899150	1.06383e+06	1.04351e+06	2.20565e+06	730771	2.9529e+06	0.970021	0.00963304	0.0362465
11	NP_776319.1	apoptosis regulator BAX [Bos taurus]	BAX	313807	194544	297548	2.4701e+06	1.88776e+06	4292726	3.42412	0.00106495	0.00625095
12	NP_776429.1	caveolin-1 [Bos taurus]	CAV1	12542245	7881187	10410002	1.49057e+06	695245	762856	-3.38636	1.82722e-06	2.91798e-05
13	NP_001030505.1	coiled-coil domain-containing protein 47 precursor [Bos taurus]	CCDC47	847534	1.71554e+06	1647780	890195	379336	965650	-0.91372	0.00372729	0.0172966
14	NP_001002763.1	cadherin-1 precursor [Bos taurus]	CDH1	8800184	11932997	9226005	5.47823e+06	6461588	3.46642e+06	-0.959483	5.32063e-10	2.36577e-08
15	NP_001103268.1	calcium homeostasis endoplasmic reticulum protein [Bos taurus]	Cherp	850127	581516	510736	1.43966e+06	1.01461e+06	2.0205e+06	1.20399	0.00137065	0.00772538
16	NP_001069044.1	calcineurin B homologous protein 1 [Bos taurus]	CHP1	1.46376e+06	4.17334e+06	3.57941e+06	1.01335e+06	2.14154e+06	1.12393e+06	-1.10701	1.83256e-05	0.000214946
17	NP_001015613.1	Creatine kinase B-type, partial [Bos mutus]	CKB	7901064	7616360	6395180	25049780	26627534	36656136	2.0112	8.93156e-12	5.73221e-10
18	NP_001075196.1	chloride intracellular channel protein 2 [Bos taurus]	CLIC2	4967650	4551607	5556645	8746293	5.71139e+06	8417721	0.601553	1.54869e-05	0.000186144
19	NP_776946.1	coronin-1A [Bos taurus]	CORO1A	6.10526e+06	5398640	4393697	33983880	22073380	46650512	2.69166	6.19693e-09	2.0974e-07
20	NP_001243485.1	ceruloplasmin precursor [Bos taurus]	CP	1.33727e+06	11018378	4411496	7457263	23001764	7533260	1.18007	0.000284087	0.00210298
21	NP_001029557.1	pro-cathepsin H precursor [Bos taurus]	CTSH	6.13784e+06	1845768	1.96763e+06	36944924	6089903	43789808	3.12516	1.89576e-09	7.24541e-08
22	NP_776459.1	cytochrome b-245 light chain [Bos taurus]	CYBA	400946	654172	803574	7799199	1.50824e+06	12643212	3.5619	0.000798773	0.00490881
23	XP_005209572.2	PREDICTED: protein diaphanous homolog 1 isoform X2 [Capra hircus]	DIAPH1	1.56459e+06	1.17601e+06	1.28302e+06	2297708	1.33452e+06	2.79783e+06	0.676335	2.41031e-05	0.000267058
24	XP_005228373.1	PREDICTED: dystrophin isoform X1 [Bos mutus]	Dmd	674768	934716	774888	488882	409405	194023	-1.12623	0.00136149	0.00768747
25	NP_001015578.1	PREDICTED: EH domain-containing protein 1 isoform X2 [Ovis aries musimon]	EHD1	2584659	2.37017e+06	2.62737e+06	6258555	6.3509e+06	9668161	1.55491	1.51755e-11	9.05604e-10
26	NP_001069002.1	bifunctional epoxide hydrolase 2 [Bos taurus]	EPHX2	1.3323e+06	839251	814964	2.36935e+06	1.10254e+06	2.96183e+06	1.10719	0.00763418	0.0303893
27	NP_001096818.1	ERO1-like protein alpha precursor [Bos taurus]	ERO1A	779124	853826	642089	7858516	1.8432e+06	6178626	2.80328	4.58494e-05	0.000458022
28	XP_005216458.2	PREDICTED: prothrombin isoform X1 [Bos taurus]	F2	709726	5.61579e+06	2748641	3.73621e+06	15787589	5373410	1.45615	7.23012e-12	4.77539e-10
29	NP_776739.1	fatty acid-binding protein, adipocyte [Bos taurus]	FABP4	80331920	81508600	81586704	11834131	38317000	12608726	-1.95558	0.000154949	0.00127463
30	NP_001007817.1	FAS-associated death domain protein [Bos taurus]	FADD	1.22617e+06	1.1186e+06	1.19047e+06	1.9519e+06	1823202	2251303	0.769491	5.11325e-05	0.000501954
31	XP_002707814.2	PREDICTED: LOW QUALITY PROTEIN: pseudokinase FAM20A [Bos taurus]	FAM20A	823796	3.11651e+06	2.43096e+06	330300	628260	186371	-2.47632	2.11563e-07	4.62786e-06
32	NP_776487.1	ferritin heavy chain [Bos taurus]	FTH1	1.86983e+06	335384	490335	6575705	3.92125e+06	5.7906e+06	2.59512	0.00768716	0.0305109
33	NP_777217.1	ferritin light chain [Bos taurus]	FTL	740441	106192	59508.6	1.12291e+06	683983	541059	1.37359	0.000632616	0.00406391
34	NP_001074196.1	frataxin, mitochondrial precursor [Bos taurus]	FXN	485741	649278	659960	95277.9	806410	63466.4	-0.895135	0.00717569	0.0288683
35	NP_001095772.1	glucokinase [Bos taurus]	GCK	864313	1.29277e+06	1.19758e+06	184773	546010	147226	-1.93386	0.011413	0.0413874
36	NP_776493.1	gap junction alpha-1 protein [Bos taurus]	GJA1	72530.3	42527.6	40991.5	98500.6	115623	107540	1.04355	0.00596966	0.0248237
37	NP_803468.1	aspartate aminotransferase, cytoplasmic [Bos taurus]	GOT1	2733069	2.23302e+06	2.58821e+06	4317915	3.73687e+06	5.48453e+06	0.841785	1.59595e-10	8.13807e-09
38	XP_005225779.1	PREDICTED: glycerol-3-phosphate acyltransferase 1, mitochondrial isoform X1 [Bos taurus]	GPAM	1.42114e+06	3.29778e+06	2.69677e+06	368827	307931	139055	-3.18427	0.00906545	0.0347197
39	NP_001093833.1	glycerol-3-phosphate dehydrogenase 1-like protein [Bos taurus]	GPD1L	1.63619e+06	1.72971e+06	2398877	561435	1.15949e+06	458500	-1.40332	4.70677e-08	1.22683e-06
40	NP_001014912.1	heme oxygenase 1 [Bos taurus]	HMOX1	254541	84506.4	154492	1890813	834279	2.02944e+06	3.26807	4.77875e-09	1.66717e-07
41	NP_001068588.1	lipoprotein lipase precursor [Bos taurus]	LPL	1.98911e+06	4.63754e+06	3678959	196961	2.21768e+06	134115	-2.01556	7.25776e-05	0.000670567
42	NP_001076885.1	calcium uptake protein 2, mitochondrial [Bos taurus]	MICU2	189938	168173	129030	478478	218821	565873	1.37464	0.012637	0.044916
43	NP_001179510.1	metastasis suppressor protein 1 [Bos taurus]	MTSS1	55547.5	14902	66052.6	283842	48817.4	605367	2.7807	2.53341e-07	5.43685e-06
44	NP_001137348.1	nck-associated protein 1-like [Bos taurus]	NCKAP1L	141895	123814	110698	1.35359e+06	277392	2.29592e+06	3.38302	0.000171279	0.00138881
45	XP_024833450.1	PREDICTED: nuclear receptor corepressor 2 isoform X1 [Bubalus bubalis]	NCOR2	227055	142646	121314	264172	209856	333819	0.718312	1.73833e-06	2.79571e-05
46	NP_001025017.1	2',5'-oligoadenylate synthetase 1 [Bos taurus]	OAS1	116239	177106	95397.5	1.2454e+06	217796	1.71075e+06	3.02939	0.00490319	0.0214373
47	NP_001068736.1	ATP-dependent 6-phosphofructokinase, muscle type [Bos taurus]	PFKM	12375574	3923182	7.35618e+06	584320	926298	199303	-3.79014	0.000601707	0.00388706
48	NP_001095447.1	phosphatidylinositol-binding clathrin assembly protein [Bos taurus]	Picalm	2.41706e+06	1885069	1.92763e+06	2862767	2.31336e+06	4360817	0.614351	6.09823e-06	8.36312e-05
49	XP_024834660.1	PREDICTED: 1-phosphatidylinositol 4,5-bisphosphate phosphodiesterase gamma-2 [Bos taurus]	PLCG2	169271	199184	273218	699158	512825	1.15835e+06	1.88518	8.42178e-14	8.18476e-12
50	XP_010815349.1	PREDICTED: protein PML isoform X1 [Bos taurus]	PML	2.73102e+06	1.65602e+06	1.63628e+06	7.80715e+06	1.70165e+06	7.51662e+06	1.49906	4.24926e-05	0.000430694
51	NP_001033253.1	lysosomal Pro-X carboxypeptidase precursor [Bos taurus]	PRCP	469206	307032	494648	1.07143e+06	561232	1.14191e+06	1.12643	0.00671793	0.0273011
52	NP_001103272.1	PREDICTED: 5'-AMP-activated protein kinase catalytic subunit alpha-1 isoform X1 [Bos taurus]	PRKAA1	395094	778496	586229	1.07355e+06	547045	1.20706e+06	0.684176	9.42201e-05	0.000837881
53	NP_777012.1	protein kinase C beta type [Bos taurus]	PRKCB	725904	723361	924037	2.60902e+06	527615	3.31649e+06	1.4431	4.28255e-07	8.44469e-06
54	XP_010812357.1	PREDICTED: tyrosine-protein phosphatase non-receptor type 11 isoform X1 [Bos taurus]	PTPN11	1.03778e+06	807456	870859	1.23387e+06	1703095	1.56022e+06	0.72749	0.00235021	0.0119946
55	XP_005207187.1	PREDICTED: tyrosine-protein phosphatase non-receptor type 6 isoform X1 [Bos taurus]	PTPN6	3741598	3.76532e+06	3.14092e+06	10086658	2.95349e+06	13678382	1.32728	1.22133e-07	2.84544e-06
56	NP_001193452.1	receptor-type tyrosine-protein phosphatase C precursor [Bos taurus]	PTPRC	440022	474977	314841	1.47263e+06	768573	1.50201e+06	1.60581	7.06593e-05	0.000655967
57	NP_786996.1	PREDICTED: guanine nucleotide-binding protein subunit beta-2-like 1 [Ursus maritimus]	RACK1	19799682	25321000	28216178	18214244	7588610	18441362	-0.72905	4.68201e-07	9.10049e-06
58	XP_024848790.1	PREDICTED: rap1 GTPase-GDP dissociation stimulator 1 isoform X1 [Bos indicus]	RAP1GDS1	871417	1.11888e+06	904288	2174283	2.24368e+06	2.74718e+06	1.30764	0.000629834	0.00404987
59	XP_005211338.1	PREDICTED: receptor-interacting serine/threonine-protein kinase 3 isoform X3 [Bos taurus]	RIPK3	314154	118060	149333	422578	415417	562054	1.26751	0.00241827	0.0122225
60	NP_001029727.1	protein S100-B [Bos taurus]	S100B	78135280	65725096	62611784	11767650	32548606	8441930	-1.96848	1.66479e-05	0.000197654
61	NP_001015574.1	sideroflexin-1 [Bos taurus]	SFXN1	935231	1.69946e+06	1.31009e+06	1.75798e+06	5.02681e+06	2.86011e+06	1.28982	0.000288525	0.0021312
62	NP_001192822.1	zinc transporter 1 [Bos taurus]	SLC30A1	91666.5	123755	128849	386719	230635	579798	1.79799	0.00845041	0.0329256
63	NP_777086.1	sodium-dependent phosphate transport protein 2B [Bos taurus]	SLC34A2	2803069	4.56834e+06	4.5946e+06	677389	310522	122997	-3.42913	0.00112652	0.00655577
64	NP_777258.1	sodium/hydrogen exchanger 1 [Bos taurus]	SLC9A1	474291	552493	670742	363757	235354	255369	-0.990316	0.00192836	0.0101691
65	NP_001039402.1	essential MCU regulator, mitochondrial precursor [Bos taurus]	SMDT1	3.54658e+06	2.79465e+06	3.81344e+06	6.7674e+06	5.32041e+06	8.16284e+06	0.995824	0.00318837	0.0153181
66	NP_963285.2	superoxide dismutase [Mn], mitochondrial precursor [Bos taurus]	SOD2	166828896	33656528	25823464	130791568	359165632	94666464	1.36921	0.00533552	0.0228143
67	NP_001012689.2	signal transducer and activator of transcription 3 [Bos taurus]	STAT3	5.73362e+06	3.92939e+06	3.17774e+06	8055625	8199700	9707886	1.01574	0.00179329	0.00956843
68	NP_803473.1	protein-glutamine gamma-glutamyltransferase 2 [Bos taurus]	TGM2	2365763	1.88179e+06	2.16413e+06	8534652	6.62649e+06	12737540	2.12142	4.67061e-12	3.14596e-10

## Sheet: BPs and DEPs Analysis
GO	regulation of ion homeostasis	cellular calcium ion homeostasis	calcium ion homeostasis	cellular divalent inorganic cation homeostasis	lymphocyte homeostasis	divalent inorganic cation homeostasis	leukocyte homeostasis	chemical homeostasis	ion homeostasis	metal ion homeostasis	endoplasmic reticulum calcium ion homeostasis	inorganic ion homeostasis	multicellular organismal homeostasis	anion homeostasis	carbohydrate homeostasis	BP Merge	BP Venn
DEPs Number	42	48	48	49	14	49	15	137	89	77	8	84	37	6	32
Delete Duplicates	18	21	21	22	6	22	7	64	46	37	4	42	19	4	11	68	3
	ANK2	ANK2	ANK2	ANK2	BAK1	ANK2	ANXA1	ACACA	ANK2	ANK2	BAK1	ANK2	ACTB	CKB	ADIPOQ	ANK2	BAK1
	Ank2	Ank2	Ank2	Ank2	BAX	Ank2	BAK1	ADIPOQ	Ank2	Ank2	BAX	Ank2	ACTG1	GOT1	BAD	ACACA	BAX
	BAK1	BAK1	BAK1	BAK1	CORO1A	BAK1	BAX	ALOX15	ATP6AP1	ATP6V1B2	RAP1GDS1	ATP6AP1	ADD1	GPAM	GCK	ADIPOQ	CORO1A
	BAX	BAX	BAX	BAX	FADD	BAX	CORO1A	ANK2	ATP6V1B2	B2M	TGM2	ATP6V1B2	ALOX15	SLC34A2	NCOR2	ALOX15
	CAV1	CAV1	CAV1	CAV1	NCKAP1L	CAV1	FADD	ATP6AP1	B2M	BAK1		B2M	BAX		OAS1	ANXA1
	Cherp	Cherp	Cherp	Cherp	RIPK3	Cherp	NCKAP1L	ATP6V1B2	BAK1	BAX		BAK1	CDH1		PFKM	ATP6AP1
	CLIC2	CLIC2	CLIC2	CLIC2		CLIC2	RIPK3	B2M	BAX	CAV1		BAX	Chmp4b		PRCP	ATP6V1B2
	CORO1A	CORO1A	CORO1A	CORO1A		CORO1A		BAD	CAV1	CCDC47		CAV1	CORO1A		PRKAA1	B2M
	CYBA	CYBA	CYBA	CYBA		CYBA		BAK1	CCDC47	Cherp		CCDC47	CTSH		PTPN11	BAD
	DIAPH1	DIAPH1	DIAPH1	DIAPH1		DIAPH1		BAX	Cherp	CLIC2		Cherp	LIPA		RACK1	BAK1
	Dmd	Dmd	Dmd	Dmd		Dmd		CAV1	CHP1	CORO1A		CHP1	LRRK1		STAT3	BAX
	ERO1A	ERO1A	ERO1A	ERO1A		ERO1A		CCDC47	CKB	CP		CKB	PIGR			CAV1
	F2	F2	F2	F2		F2		CDH1	CLIC2	CYBA		CLIC2	PRCP			CCDC47
	GJA1	MICU2	MICU2	MICU2		MICU2		Cherp	CORO1A	DIAPH1		CORO1A	PTPN11			CDH1
	GPD1L	PLCG2	PLCG2	PLCG2		PLCG2		CHP1	CP	Dmd		CP	RAC2			Cherp
	PLCG2	PML	PML	PML		PML		CKB	CYBA	ERO1A		CYBA	RPA1			CHP1
	PTPN6	PTPN6	PTPN6	PTPN6		PTPN6		CLIC2	DIAPH1	F2		DIAPH1	SASH3			CKB
	PTPRC	PTPRC	PTPRC	PTPRC		PTPRC		CORO1A	Dmd	FAM20A		Dmd	STAT3			CLIC2
		RAP1GDS1	RAP1GDS1	RAP1GDS1		RAP1GDS1		CP	ERO1A	FTH1		ERO1A	ZNF830			CORO1A
		SMDT1	SMDT1	SLC30A1		SLC30A1		CTSH	F2	FTL		F2				CP
		TGM2	TGM2	SMDT1		SMDT1		CYBA	FAM20A	FXN		FAM20A				CTSH
				TGM2		TGM2		DIAPH1	FTH1	HMOX1		FTH1				CYBA
								Dmd	FTL	MICU2		FTL				DIAPH1
								EHD1	FXN	MTSS1		FXN				Dmd
								EPHX2	GJA1	Picalm		HMOX1				EHD1
								ERO1A	GOT1	PLCG2		MICU2				EPHX2
								F2	GPAM	PML		MTSS1				ERO1A
								FABP4	GPD1L	PRKCB		Picalm				F2
								FAM20A	HMOX1	PTPN6		PLCG2				FABP4
								FTH1	MICU2	PTPRC		PML				FADD
								FTL	MTSS1	RAP1GDS1		PRKCB				FAM20A
								FXN	Picalm	S100B		PTPN6				FTH1
								GCK	PLCG2	SFXN1		PTPRC				FTL
								GJA1	PML	SLC30A1		RAP1GDS1				FXN
								GOT1	PRKCB	SMDT1		S100B				GCK
								GPAM	PTPN6	SOD2		SFXN1				GJA1
								GPD1L	PTPRC	TGM2		SLC30A1				GOT1
								HMOX1	RAP1GDS1			SLC34A2				GPAM
								LPL	S100B			SLC9A1				GPD1L
								MICU2	SFXN1			SMDT1				HMOX1
								MTSS1	SLC30A1			SOD2				LPL
								NCOR2	SLC34A2			TGM2				MICU2
								OAS1	SLC9A1							MTSS1
								PFKM	SMDT1							NCKAP1L
								Picalm	SOD2							NCOR2
								PLCG2	TGM2							OAS1
								PML								PFKM
								PRCP								Picalm
								PRKAA1								PLCG2
								PRKCB								PML
								PTPN11								PRCP
								PTPN6								PRKAA1
								PTPRC								PRKCB
								RACK1								PTPN11
								RAP1GDS1								PTPN6
								S100B								PTPRC
								SFXN1								RACK1
								SLC30A1								RAP1GDS1
								SLC34A2								RIPK3
								SLC9A1								S100B
								SMDT1								SFXN1
								SOD2								SLC30A1
								STAT3								SLC34A2
								TGM2								SLC9A1
																SMDT1
																SOD2
																STAT3
																TGM2

## Sheet: DEPs Screen (3)
NO.	ID	Symbol	Description	Con1	Con2	Con3	CM1	CM2	CM3	log2(fc)	PValue	FDR
1	NP_001071386.1	BAK1	bcl-2 homologous antagonist/killer [Bos taurus]	899150	1.06383e+06	1.04351e+06	2.20565e+06	730771	2.9529e+06	0.970021	0.00963304	0.0362465
2	NP_776319.1	BAX	apoptosis regulator BAX [Bos taurus]	313807	194544	297548	2.4701e+06	1.88776e+06	4292726	3.42412	0.00106495	0.00625095
3	NP_776946.1	CORO1A	coronin-1A [Bos taurus]	6.10526e+06	5398640	4393697	33983880	22073380	46650512	2.69166	6.19693e-09	2.0974e-07

## Sheet: BPs RAW
GO ID	Description	Control-vs-mastitis (2752)	All (14003)	pvalue	p.adjust	Genes
GO:0043207	response to external biotic stimulus	243	528	1.33422e-44	4.35088e-41	NP_001007806.1(LYZ1);NP_001015527.1(GTF2F1);NP_001025017.1(OAS1);NP_001028799.1(BECN1);NP_001029674.1(ACTA2);NP_001029951.1(MAPKAPK3);NP_001032521.1(HDAC1);NP_001035560.1(HP);NP_001035577.1(EEF1G);NP_001039560.1(CXCL16);NP_001039822.1(TMEM173);NP_001040058.1(COTL1);NP_001069540.1(NCK1);NP_001069727.1(PTX3);NP_001070277.1(HSF1);NP_001070391.1(Wipf1);NP_001070469.1(RBPJ);NP_001070579.1(CARD9);NP_00…
GO:0009607	response to biotic stimulus	243	540	1.65118e-42	2.69226e-39	NP_001007806.1(LYZ1);NP_001015527.1(GTF2F1);NP_001025017.1(OAS1);NP_001028799.1(BECN1);NP_001029674.1(ACTA2);NP_001029951.1(MAPKAPK3);NP_001032521.1(HDAC1);NP_001035560.1(HP);NP_001035577.1(EEF1G);NP_001039560.1(CXCL16);NP_001039822.1(TMEM173);NP_001040058.1(COTL1);NP_001069540.1(NCK1);NP_001069727.1(PTX3);NP_001070277.1(HSF1);NP_001070391.1(Wipf1);NP_001070469.1(RBPJ);NP_001070579.1(CARD9);NP_00…
GO:0051707	response to other organism	234	517	1.92398e-41	2.09136e-38	NP_001007806.1(LYZ1);NP_001015527.1(GTF2F1);NP_001025017.1(OAS1);NP_001029674.1(ACTA2);NP_001029951.1(MAPKAPK3);NP_001032521.1(HDAC1);NP_001035560.1(HP);NP_001035577.1(EEF1G);NP_001039560.1(CXCL16);NP_001039822.1(TMEM173);NP_001040058.1(COTL1);NP_001069727.1(PTX3);NP_001070277.1(HSF1);NP_001070469.1(RBPJ);NP_001070579.1(CARD9);NP_001071386.1(BAK1);NP_001071627.1(LYS);NP_001076996.1(DDX21);NP_0010…
GO:0009617	response to bacterium	173	346	1.30547e-37	1.06428e-34	NP_001007806.1(LYZ1);NP_001029951.1(MAPKAPK3);NP_001032521.1(HDAC1);NP_001035560.1(HP);NP_001039560.1(CXCL16);NP_001070277.1(HSF1);NP_001070469.1(RBPJ);NP_001070579.1(CARD9);NP_001071627.1(LYS);NP_001092461.1(FGR);NP_001095336.1(IDO1);NP_001095385.1(Aldoa);NP_001099123.1(Elane);NP_001179677.1(MYO1F);NP_001179684.1(TBK1);NP_001179747.2(ADAM9);NP_776318.1(B2M);NP_776358.1(LPO);NP_776426.1(CATHL3);N…
GO:0009605	response to external stimulus	390	1125	2.91648e-35	1.90213e-32	NP_001007806.1(LYZ1);NP_001007817.1(FADD);NP_001008665.1(F11);NP_001015527.1(GTF2F1);NP_001025017.1(OAS1);NP_001028790.1(ACTG1);NP_001028799.1(BECN1);NP_001029674.1(ACTA2);NP_001029802.1(GRB2);NP_001029907.1(CD74);NP_001029951.1(MAPKAPK3);NP_001030497.1(CNN2);NP_001032521.1(HDAC1);NP_001032544.1(RPS19);NP_001033199.1(VASP);NP_001035046.1(ITGAM);NP_001035560.1(HP);NP_001035577.1(EEF1G);NP_00103943…
GO:0002376	immune system process	541	1745	4.77896e-34	2.59737e-31	NP_001007817.1(FADD);NP_001012692.2(HLA-DMA);NP_001012695.1(HLA-DRA);NP_001014405.1(KCNAB2);NP_001014406.1(KCNAB2);NP_001014855.1(Psmc1);NP_001014912.1(HMOX1);NP_001015574.1(SFXN1);NP_001015602.1(STK4);NP_001019680.2(PSME1);NP_001020253.1(LPXN);NP_001020510.1(RPS24);NP_001020520.1(CRIP1);NP_001025017.1(OAS1);NP_001028787.1(CTSS);NP_001028790.1(ACTG1);NP_001028799.1(BECN1);NP_001029206.1(GAPDH);NP…
GO:0042742	defense response to bacterium	94	145	1.12485e-32	5.24017e-30	NP_001070579.1(CARD9);NP_001092461.1(FGR);NP_001179677.1(MYO1F);NP_001179684.1(TBK1);NP_776358.1(LPO);NP_776544.1(NCF1);NP_776622.1(TLR2);NP_776998.1(PGLYRP1);NP_777155.1(PYCARD);XP_005203207.1(FGR);XP_005203208.1(FGR);XP_005203209.1(FGR);XP_005203210.1(FGR);XP_005203212.1(FGR);XP_005206693.1(TBK1);XP_005217503.1(TLR2);XP_005217504.1(TLR2);XP_010800859.1(FGR);XP_010800861.1(FGR);XP_010801287.1(PG…
GO:0051704	multi-organism process	418	1320	5.82967e-28	2.37632e-25	NP_001001147.1(CCNT1);NP_001007806.1(LYZ1);NP_001007818.1(QKI);NP_001012689.2(STAT3);NP_001014855.1(Psmc1);NP_001015527.1(GTF2F1);NP_001017934.2(CCT3);NP_001019680.2(PSME1);NP_001020486.1(RPS25);NP_001025017.1(OAS1);NP_001029411.1(CCT2);NP_001029471.1(PGK1);NP_001029560.1(PSMB9);NP_001029667.1(RPL35);NP_001029674.1(ACTA2);NP_001029689.1(LAMTOR5);NP_001029714.1(CCT6A);NP_001029802.1(GRB2);NP_00102…
GO:0098542	defense response to other organism	109	206	1.02075e-26	3.69853e-24	NP_001039822.1(TMEM173);NP_001070579.1(CARD9);NP_001092461.1(FGR);NP_001095705.1(NLRX1);NP_001099123.1(Elane);NP_001106698.1(ELMO1);NP_001137342.1(PACS1);NP_001179677.1(MYO1F);NP_001179684.1(TBK1);NP_776358.1(LPO);NP_776544.1(NCF1);NP_776622.1(TLR2);NP_776998.1(PGLYRP1);NP_777155.1(PYCARD);XP_005203207.1(FGR);XP_005203208.1(FGR);XP_005203209.1(FGR);XP_005203210.1(FGR);XP_005203212.1(FGR);XP_00520…
GO:0019730	antimicrobial humoral response	44	49	4.10895e-26	1.21812e-23	XP_024841745.1(DMBT1);XP_024841746.1(DMBT1);XP_024841747.1(DMBT1);XP_024841748.1(DMBT1);XP_024841749.1(DMBT1);XP_024841750.1(DMBT1);XP_024841751.1(DMBT1);XP_024841752.1(DMBT1);XP_024841753.1(DMBT1);XP_024841754.1(DMBT1);XP_024841755.1(DMBT1);XP_024841756.1(DMBT1);XP_024841757.1(DMBT1);XP_024841758.1(DMBT1);XP_024841759.1(DMBT1);XP_024841760.1(DMBT1);XP_024841762.1(DMBT1);XP_024841763.1(DMBT1);XP_…
GO:0019731	antibacterial humoral response	44	49	4.10895e-26	1.21812e-23	XP_024841745.1(DMBT1);XP_024841746.1(DMBT1);XP_024841747.1(DMBT1);XP_024841748.1(DMBT1);XP_024841749.1(DMBT1);XP_024841750.1(DMBT1);XP_024841751.1(DMBT1);XP_024841752.1(DMBT1);XP_024841753.1(DMBT1);XP_024841754.1(DMBT1);XP_024841755.1(DMBT1);XP_024841756.1(DMBT1);XP_024841757.1(DMBT1);XP_024841758.1(DMBT1);XP_024841759.1(DMBT1);XP_024841760.1(DMBT1);XP_024841762.1(DMBT1);XP_024841763.1(DMBT1);XP_…
GO:0006952	defense response	295	886	2.57365e-23	6.99389e-21	NP_001007817.1(FADD);NP_001012689.2(STAT3);NP_001014855.1(Psmc1);NP_001015528.1(MVK);NP_001015590.2(ITIH4);NP_001019680.2(PSME1);NP_001028787.1(CTSS);NP_001028790.1(ACTG1);NP_001028798.1(FGA);NP_001029206.1(GAPDH);NP_001029560.1(PSMB9);NP_001029727.1(S100B);NP_001029784.1(HPX);NP_001029802.1(GRB2);NP_001029951.1(MAPKAPK3);NP_001033253.1(PRCP);NP_001035046.1(ITGAM);NP_001035560.1(HP);NP_001039793.…
GO:0030855	epithelial cell differentiation	160	388	3.68033e-23	9.23196e-21	NP_001002763.1(CDH1);NP_001007810.1(HSD17B4);NP_001015602.1(STK4);NP_001029674.1(ACTA2);NP_001032521.1(HDAC1);NP_001039942.1(MSN);NP_001070006.1(ST14);NP_001070469.1(RBPJ);NP_001094612.1(KEAP1);NP_001094676.1(YIPF6);NP_001096001.1(RAP2A);NP_001099084.1(SMARCA4);NP_001107554.1(AGT);NP_001179230.1(CDK6);NP_001179510.1(MTSS1);NP_001179747.2(ADAM9);NP_001180140.1(Ccm2);NP_001180184.1(PLOD3);NP_001192…
GO:0006959	humoral immune response	65	100	4.41401e-23	1.02815e-20	NP_001070018.1(C1S);NP_001160088.1(C5);NP_776677.1(C4BPA);XP_005216701.1(C4BPA);XP_005216702.1(C4BPA);XP_005216703.1(C4BPA);XP_005216704.1(C4BPA);XP_010811304.1(C4BPA);XP_010811305.1(C4BPA);XP_010811306.1(C4BPA);XP_010811307.1(C4BPA);XP_010811308.1(C4BPA);XP_010811310.1(C4BPA);XP_010811311.1(C4BPA);XP_010811312.1(C4BPA);XP_010811314.1(C4BPA);XP_024831788.1(C4BPA);XP_024831789.1(C4BPA);XP_02483179…
GO:0006955	immune response	237	667	5.71164e-23	1.24171e-20	NP_001007817.1(FADD);NP_001012692.2(HLA-DMA);NP_001014855.1(Psmc1);NP_001019680.2(PSME1);NP_001020253.1(LPXN);NP_001028787.1(CTSS);NP_001028790.1(ACTG1);NP_001029206.1(GAPDH);NP_001029557.1(CTSH);NP_001029560.1(PSMB9);NP_001029784.1(HPX);NP_001029802.1(GRB2);NP_001029907.1(CD74);NP_001029951.1(MAPKAPK3);NP_001030474.1(EXOSC3);NP_001030560.1(TRAF3IP2);NP_001039822.1(TMEM173);NP_001069540.1(NCK1);N…
GO:0033183	negative regulation of histone ubiquitination	31	32	2.82734e-21	5.76247e-19	XP_010800711.1(Trip12);XP_010800712.1(Trip12);XP_015314969.1(Trip12);XP_024856955.1(Trip12);XP_024856963.1(Trip12);XP_024856965.1(Trip12);XP_024856970.1(Trip12);XP_024856973.1(Trip12);XP_024856976.1(Trip12);XP_024856982.1(Trip12);XP_024856990.1(Trip12);XP_024856999.1(Trip12);XP_024857003.1(Trip12);XP_024857006.1(Trip12);XP_024857008.1(TRIP12);XP_024857011.1(TRIP12);XP_024857018.1(Trip12);XP_02485…
GO:0033182	regulation of histone ubiquitination	31	33	3.78512e-20	7.26076e-18	XP_010800711.1(Trip12);XP_010800712.1(Trip12);XP_015314969.1(Trip12);XP_024856955.1(Trip12);XP_024856963.1(Trip12);XP_024856965.1(Trip12);XP_024856970.1(Trip12);XP_024856973.1(Trip12);XP_024856976.1(Trip12);XP_024856982.1(Trip12);XP_024856990.1(Trip12);XP_024856999.1(Trip12);XP_024857003.1(Trip12);XP_024857006.1(Trip12);XP_024857008.1(TRIP12);XP_024857011.1(TRIP12);XP_024857018.1(Trip12);XP_02485…
GO:0006897	endocytosis	187	509	4.45349e-20	8.06824e-18	NP_001015638.1(SNX17);NP_001029802.1(GRB2);NP_001029951.1(MAPKAPK3);NP_001030497.1(CNN2);NP_001035560.1(HP);NP_001039560.1(CXCL16);NP_001039781.1(LGALS3BP);NP_001040006.1(BIN1);NP_001069391.1(ENPP3);NP_001069727.1(PTX3);NP_001071542.1(VAV1);NP_001091588.1(Fcho2);NP_001092461.1(FGR);NP_001093796.1(PTPN1);NP_001095447.1(Picalm);NP_001095589.1(CD5L);NP_001095811.1(LGALS3);NP_001099123.1(Elane);NP_00…
GO:0006082	organic acid metabolic process	240	713	1.01144e-19	1.73595e-17	NP_001007810.1(HSD17B4);NP_001007818.1(QKI);NP_001012687.1(FASN);NP_001012689.2(STAT3);NP_001013607.1(TPI1);NP_001013611.2(BCAT2);NP_001017933.1(ACADSB);NP_001019738.1(CTH);NP_001020377.2(ECHS1);NP_001029206.1(GAPDH);NP_001029452.1(LTA4H);NP_001029471.1(PGK1);NP_001029486.1(NAGK);NP_001029491.1(ACAA1);NP_001029554.1(IVD);NP_001029600.1(ASL);NP_001029811.1(SUCLG2);NP_001029920.1(TECR);NP_001030189…
GO:0003159	morphogenesis of an endothelium	30	35	6.38829e-17	1.04161e-14	NP_001070469.1(RBPJ);NP_001180140.1(Ccm2);XP_005205637.1(Ccm2);XP_005205638.1(Ccm2);XP_005205639.1(Ccm2);XP_005205641.1(Ccm2);XP_005205642.1(Ccm2);XP_005207867.1(RBPJ);XP_005207868.1(RBPJ);XP_005207869.1(RBPJ);XP_010802675.1(Ccm2);XP_010802677.1(Ccm2);XP_024849212.1(RBPJ);XP_024849213.1(RBPJ);XP_024849214.1(RBPJ);XP_024849215.1(RBPJ);XP_024849216.1(RBPJ);XP_024849217.1(RBPJ);XP_024849218.1(RBPJ);…
GO:0035904	aorta development	22	22	2.66698e-16	2.77956e-14	NP_001070469.1(RBPJ);XP_005207867.1(RBPJ);XP_005207868.1(RBPJ);XP_005207869.1(RBPJ);XP_024849212.1(RBPJ);XP_024849213.1(RBPJ);XP_024849214.1(RBPJ);XP_024849215.1(RBPJ);XP_024849216.1(RBPJ);XP_024849217.1(RBPJ);XP_024849218.1(RBPJ);XP_024849219.1(RBPJ);XP_024849220.1(RBPJ);XP_024849221.1(RBPJ);XP_024849222.1(RBPJ);XP_024849223.1(RBPJ);XP_024849224.1(RBPJ);XP_024849225.1(RBPJ);XP_024849226.1(RBPJ);…
GO:0035909	aorta morphogenesis	22	22	2.66698e-16	2.77956e-14	NP_001070469.1(RBPJ);XP_005207867.1(RBPJ);XP_005207868.1(RBPJ);XP_005207869.1(RBPJ);XP_024849212.1(RBPJ);XP_024849213.1(RBPJ);XP_024849214.1(RBPJ);XP_024849215.1(RBPJ);XP_024849216.1(RBPJ);XP_024849217.1(RBPJ);XP_024849218.1(RBPJ);XP_024849219.1(RBPJ);XP_024849220.1(RBPJ);XP_024849221.1(RBPJ);XP_024849222.1(RBPJ);XP_024849223.1(RBPJ);XP_024849224.1(RBPJ);XP_024849225.1(RBPJ);XP_024849226.1(RBPJ);…
GO:0040034	regulation of development, heterochronic	22	22	2.66698e-16	2.77956e-14	NP_001070469.1(RBPJ);XP_005207867.1(RBPJ);XP_005207868.1(RBPJ);XP_005207869.1(RBPJ);XP_024849212.1(RBPJ);XP_024849213.1(RBPJ);XP_024849214.1(RBPJ);XP_024849215.1(RBPJ);XP_024849216.1(RBPJ);XP_024849217.1(RBPJ);XP_024849218.1(RBPJ);XP_024849219.1(RBPJ);XP_024849220.1(RBPJ);XP_024849221.1(RBPJ);XP_024849222.1(RBPJ);XP_024849223.1(RBPJ);XP_024849224.1(RBPJ);XP_024849225.1(RBPJ);XP_024849226.1(RBPJ);…
GO:0060839	endothelial cell fate commitment	22	22	2.66698e-16	2.77956e-14	NP_001070469.1(RBPJ);XP_005207867.1(RBPJ);XP_005207868.1(RBPJ);XP_005207869.1(RBPJ);XP_024849212.1(RBPJ);XP_024849213.1(RBPJ);XP_024849214.1(RBPJ);XP_024849215.1(RBPJ);XP_024849216.1(RBPJ);XP_024849217.1(RBPJ);XP_024849218.1(RBPJ);XP_024849219.1(RBPJ);XP_024849220.1(RBPJ);XP_024849221.1(RBPJ);XP_024849222.1(RBPJ);XP_024849223.1(RBPJ);XP_024849224.1(RBPJ);XP_024849225.1(RBPJ);XP_024849226.1(RBPJ);…
GO:0060846	blood vessel endothelial cell fate commitment	22	22	2.66698e-16	2.77956e-14	NP_001070469.1(RBPJ);XP_005207867.1(RBPJ);XP_005207868.1(RBPJ);XP_005207869.1(RBPJ);XP_024849212.1(RBPJ);XP_024849213.1(RBPJ);XP_024849214.1(RBPJ);XP_024849215.1(RBPJ);XP_024849216.1(RBPJ);XP_024849217.1(RBPJ);XP_024849218.1(RBPJ);XP_024849219.1(RBPJ);XP_024849220.1(RBPJ);XP_024849221.1(RBPJ);XP_024849222.1(RBPJ);XP_024849223.1(RBPJ);XP_024849224.1(RBPJ);XP_024849225.1(RBPJ);XP_024849226.1(RBPJ);…
GO:0060847	endothelial cell fate specification	22	22	2.66698e-16	2.77956e-14	NP_001070469.1(RBPJ);XP_005207867.1(RBPJ);XP_005207868.1(RBPJ);XP_005207869.1(RBPJ);XP_024849212.1(RBPJ);XP_024849213.1(RBPJ);XP_024849214.1(RBPJ);XP_024849215.1(RBPJ);XP_024849216.1(RBPJ);XP_024849217.1(RBPJ);XP_024849218.1(RBPJ);XP_024849219.1(RBPJ);XP_024849220.1(RBPJ);XP_024849221.1(RBPJ);XP_024849222.1(RBPJ);XP_024849223.1(RBPJ);XP_024849224.1(RBPJ);XP_024849225.1(RBPJ);XP_024849226.1(RBPJ);…
GO:0061154	endothelial tube morphogenesis	22	22	2.66698e-16	2.77956e-14	NP_001070469.1(RBPJ);XP_005207867.1(RBPJ);XP_005207868.1(RBPJ);XP_005207869.1(RBPJ);XP_024849212.1(RBPJ);XP_024849213.1(RBPJ);XP_024849214.1(RBPJ);XP_024849215.1(RBPJ);XP_024849216.1(RBPJ);XP_024849217.1(RBPJ);XP_024849218.1(RBPJ);XP_024849219.1(RBPJ);XP_024849220.1(RBPJ);XP_024849221.1(RBPJ);XP_024849222.1(RBPJ);XP_024849223.1(RBPJ);XP_024849224.1(RBPJ);XP_024849225.1(RBPJ);XP_024849226.1(RBPJ);…
GO:0072148	epithelial cell fate commitment	22	22	2.66698e-16	2.77956e-14	NP_001070469.1(RBPJ);XP_005207867.1(RBPJ);XP_005207868.1(RBPJ);XP_005207869.1(RBPJ);XP_024849212.1(RBPJ);XP_024849213.1(RBPJ);XP_024849214.1(RBPJ);XP_024849215.1(RBPJ);XP_024849216.1(RBPJ);XP_024849217.1(RBPJ);XP_024849218.1(RBPJ);XP_024849219.1(RBPJ);XP_024849220.1(RBPJ);XP_024849221.1(RBPJ);XP_024849222.1(RBPJ);XP_024849223.1(RBPJ);XP_024849224.1(RBPJ);XP_024849225.1(RBPJ);XP_024849226.1(RBPJ);…
GO:0030324	lung development	29	34	2.8128e-16	2.77956e-14	NP_001070469.1(RBPJ);XP_005207867.1(RBPJ);XP_005207868.1(RBPJ);XP_005207869.1(RBPJ);XP_024833450.1(NCOR2);XP_024833451.1(NCOR2);XP_024833452.1(NCOR2);XP_024833454.1(NCOR2);XP_024833456.1(NCOR2);XP_024833457.1(NCOR2);XP_024833458.1(NCOR2);XP_024849212.1(RBPJ);XP_024849213.1(RBPJ);XP_024849214.1(RBPJ);XP_024849215.1(RBPJ);XP_024849216.1(RBPJ);XP_024849217.1(RBPJ);XP_024849218.1(RBPJ);XP_024849219.1…
GO:0060428	lung epithelium development	29	34	2.8128e-16	2.77956e-14	NP_001070469.1(RBPJ);XP_005207867.1(RBPJ);XP_005207868.1(RBPJ);XP_005207869.1(RBPJ);XP_024833450.1(NCOR2);XP_024833451.1(NCOR2);XP_024833452.1(NCOR2);XP_024833454.1(NCOR2);XP_024833456.1(NCOR2);XP_024833457.1(NCOR2);XP_024833458.1(NCOR2);XP_024849212.1(RBPJ);XP_024849213.1(RBPJ);XP_024849214.1(RBPJ);XP_024849215.1(RBPJ);XP_024849216.1(RBPJ);XP_024849217.1(RBPJ);XP_024849218.1(RBPJ);XP_024849219.1…
GO:0060479	lung cell differentiation	29	34	2.8128e-16	2.77956e-14	NP_001070469.1(RBPJ);XP_005207867.1(RBPJ);XP_005207868.1(RBPJ);XP_005207869.1(RBPJ);XP_024833450.1(NCOR2);XP_024833451.1(NCOR2);XP_024833452.1(NCOR2);XP_024833454.1(NCOR2);XP_024833456.1(NCOR2);XP_024833457.1(NCOR2);XP_024833458.1(NCOR2);XP_024849212.1(RBPJ);XP_024849213.1(RBPJ);XP_024849214.1(RBPJ);XP_024849215.1(RBPJ);XP_024849216.1(RBPJ);XP_024849217.1(RBPJ);XP_024849218.1(RBPJ);XP_024849219.1…
GO:0060487	lung epithelial cell differentiation	29	34	2.8128e-16	2.77956e-14	NP_001070469.1(RBPJ);XP_005207867.1(RBPJ);XP_005207868.1(RBPJ);XP_005207869.1(RBPJ);XP_024833450.1(NCOR2);XP_024833451.1(NCOR2);XP_024833452.1(NCOR2);XP_024833454.1(NCOR2);XP_024833456.1(NCOR2);XP_024833457.1(NCOR2);XP_024833458.1(NCOR2);XP_024849212.1(RBPJ);XP_024849213.1(RBPJ);XP_024849214.1(RBPJ);XP_024849215.1(RBPJ);XP_024849216.1(RBPJ);XP_024849217.1(RBPJ);XP_024849218.1(RBPJ);XP_024849219.1…
GO:0060541	respiratory system development	29	34	2.8128e-16	2.77956e-14	NP_001070469.1(RBPJ);XP_005207867.1(RBPJ);XP_005207868.1(RBPJ);XP_005207869.1(RBPJ);XP_024833450.1(NCOR2);XP_024833451.1(NCOR2);XP_024833452.1(NCOR2);XP_024833454.1(NCOR2);XP_024833456.1(NCOR2);XP_024833457.1(NCOR2);XP_024833458.1(NCOR2);XP_024849212.1(RBPJ);XP_024849213.1(RBPJ);XP_024849214.1(RBPJ);XP_024849215.1(RBPJ);XP_024849216.1(RBPJ);XP_024849217.1(RBPJ);XP_024849218.1(RBPJ);XP_024849219.1…
GO:0006302	double-strand break repair	31	38	3.18315e-16	2.88341e-14	XP_010800711.1(Trip12);XP_010800712.1(Trip12);XP_015314969.1(Trip12);XP_024856955.1(Trip12);XP_024856963.1(Trip12);XP_024856965.1(Trip12);XP_024856970.1(Trip12);XP_024856973.1(Trip12);XP_024856976.1(Trip12);XP_024856982.1(Trip12);XP_024856990.1(Trip12);XP_024856999.1(Trip12);XP_024857003.1(Trip12);XP_024857006.1(Trip12);XP_024857008.1(TRIP12);XP_024857011.1(TRIP12);XP_024857018.1(Trip12);XP_02485…
GO:0031397	negative regulation of protein ubiquitination	31	38	3.18315e-16	2.88341e-14	XP_010800711.1(Trip12);XP_010800712.1(Trip12);XP_015314969.1(Trip12);XP_024856955.1(Trip12);XP_024856963.1(Trip12);XP_024856965.1(Trip12);XP_024856970.1(Trip12);XP_024856973.1(Trip12);XP_024856976.1(Trip12);XP_024856982.1(Trip12);XP_024856990.1(Trip12);XP_024856999.1(Trip12);XP_024857003.1(Trip12);XP_024857006.1(Trip12);XP_024857008.1(TRIP12);XP_024857011.1(TRIP12);XP_024857018.1(Trip12);XP_02485…
GO:1903321	negative regulation of protein modification by small protein conjugation or removal	31	38	3.18315e-16	2.88341e-14	XP_010800711.1(Trip12);XP_010800712.1(Trip12);XP_015314969.1(Trip12);XP_024856955.1(Trip12);XP_024856963.1(Trip12);XP_024856965.1(Trip12);XP_024856970.1(Trip12);XP_024856973.1(Trip12);XP_024856976.1(Trip12);XP_024856982.1(Trip12);XP_024856990.1(Trip12);XP_024856999.1(Trip12);XP_024857003.1(Trip12);XP_024857006.1(Trip12);XP_024857008.1(TRIP12);XP_024857011.1(TRIP12);XP_024857018.1(Trip12);XP_02485…
GO:0031057	negative regulation of histone modification	44	68	5.97691e-16	5.26776e-14	NP_001180055.1(SUPT6H);NP_872592.2(DNMT1);XP_005208769.2(DNMT1);XP_005220168.1(SUPT6H);XP_010800711.1(Trip12);XP_010800712.1(Trip12);XP_010805078.1(DNMT1);XP_010814142.1(SUPT6H);XP_015314969.1(Trip12);XP_015327477.1(DNMT1);XP_015327478.1(DNMT1);XP_015327481.1(DNMT1);XP_024849597.1(DNMT1);XP_024849598.1(DNMT1);XP_024849599.1(DNMT1);XP_024849600.1(DNMT1);XP_024856955.1(Trip12);XP_024856963.1(Trip12…
GO:0060429	epithelium development	195	584	8.99414e-16	7.71839e-14	NP_001002763.1(CDH1);NP_001007810.1(HSD17B4);NP_001014849.1(COQ7);NP_001015602.1(STK4);NP_001029557.1(CTSH);NP_001029674.1(ACTA2);NP_001032521.1(HDAC1);NP_001039435.1(CASP8);NP_001039942.1(MSN);NP_001069480.2(DDR1);NP_001070006.1(ST14);NP_001070469.1(RBPJ);NP_001071303.1(CTSZ);NP_001073075.1(STK3);NP_001094612.1(KEAP1);NP_001094676.1(YIPF6);NP_001096001.1(RAP2A);NP_001099084.1(SMARCA4);NP_0011034…
GO:0032269	negative regulation of cellular protein metabolic process	190	569	2.14048e-15	1.78977e-13	NP_001007818.1(QKI);NP_001015590.2(ITIH4);NP_001019658.1(PI16);NP_001025489.2(CAST);NP_001030364.1(SERPINB8);NP_001030518.1(NPM1);NP_001032538.1(CSTB);NP_001039377.1(CHORDC1);NP_001039405.2(ZMYND11);NP_001068821.1(ITIH1);NP_001069044.1(CHP1);NP_001069366.1(SNTA1);NP_001069540.1(NCK1);NP_001070466.1(RPL13A);NP_001071386.1(BAK1);NP_001075181.1(SERPINA3-8);NP_001075897.1(ITCH);NP_001093796.1(PTPN1);…
GO:1903309	negative regulation of chromatin modification	44	70	2.91825e-15	2.3791e-13	NP_001180055.1(SUPT6H);NP_872592.2(DNMT1);XP_005208769.2(DNMT1);XP_005220168.1(SUPT6H);XP_010800711.1(Trip12);XP_010800712.1(Trip12);XP_010805078.1(DNMT1);XP_010814142.1(SUPT6H);XP_015314969.1(Trip12);XP_015327477.1(DNMT1);XP_015327478.1(DNMT1);XP_015327481.1(DNMT1);XP_024849597.1(DNMT1);XP_024849598.1(DNMT1);XP_024849599.1(DNMT1);XP_024849600.1(DNMT1);XP_024856955.1(Trip12);XP_024856963.1(Trip12…
GO:0002889	regulation of immunoglobulin mediated immune response	37	53	3.0663e-15	2.43883e-13	NP_001029784.1(HPX);NP_001192409.1(THOC1);NP_001192430.1(STAT6);NP_001193452.1(PTPRC);NP_776677.1(C4BPA);NP_776963.1(FCGR1A);XP_005206571.1(STAT6);XP_005207187.1(PTPN6);XP_005216701.1(C4BPA);XP_005216702.1(C4BPA);XP_005216703.1(C4BPA);XP_005216704.1(C4BPA);XP_005217387.1(PTPRC);XP_010811304.1(C4BPA);XP_010811305.1(C4BPA);XP_010811306.1(C4BPA);XP_010811307.1(C4BPA);XP_010811308.1(C4BPA);XP_0108113…
GO:0003128	heart field specification	22	23	4.98837e-15	3.69706e-13	NP_001070469.1(RBPJ);XP_005207867.1(RBPJ);XP_005207868.1(RBPJ);XP_005207869.1(RBPJ);XP_024849212.1(RBPJ);XP_024849213.1(RBPJ);XP_024849214.1(RBPJ);XP_024849215.1(RBPJ);XP_024849216.1(RBPJ);XP_024849217.1(RBPJ);XP_024849218.1(RBPJ);XP_024849219.1(RBPJ);XP_024849220.1(RBPJ);XP_024849221.1(RBPJ);XP_024849222.1(RBPJ);XP_024849223.1(RBPJ);XP_024849224.1(RBPJ);XP_024849225.1(RBPJ);XP_024849226.1(RBPJ);…
GO:0010092	specification of organ identity	22	23	4.98837e-15	3.69706e-13	NP_001070469.1(RBPJ);XP_005207867.1(RBPJ);XP_005207868.1(RBPJ);XP_005207869.1(RBPJ);XP_024849212.1(RBPJ);XP_024849213.1(RBPJ);XP_024849214.1(RBPJ);XP_024849215.1(RBPJ);XP_024849216.1(RBPJ);XP_024849217.1(RBPJ);XP_024849218.1(RBPJ);XP_024849219.1(RBPJ);XP_024849220.1(RBPJ);XP_024849221.1(RBPJ);XP_024849222.1(RBPJ);XP_024849223.1(RBPJ);XP_024849224.1(RBPJ);XP_024849225.1(RBPJ);XP_024849226.1(RBPJ);…
GO:0010455	positive regulation of cell fate commitment	22	23	4.98837e-15	3.69706e-13	NP_001070469.1(RBPJ);XP_005207867.1(RBPJ);XP_005207868.1(RBPJ);XP_005207869.1(RBPJ);XP_024849212.1(RBPJ);XP_024849213.1(RBPJ);XP_024849214.1(RBPJ);XP_024849215.1(RBPJ);XP_024849216.1(RBPJ);XP_024849217.1(RBPJ);XP_024849218.1(RBPJ);XP_024849219.1(RBPJ);XP_024849220.1(RBPJ);XP_024849221.1(RBPJ);XP_024849222.1(RBPJ);XP_024849223.1(RBPJ);XP_024849224.1(RBPJ);XP_024849225.1(RBPJ);XP_024849226.1(RBPJ);…
GO:0043436	oxoacid metabolic process	220	692	5.16567e-15	3.74339e-13	NP_001007810.1(HSD17B4);NP_001007818.1(QKI);NP_001012687.1(FASN);NP_001012689.2(STAT3);NP_001013607.1(TPI1);NP_001013611.2(BCAT2);NP_001017933.1(ACADSB);NP_001019738.1(CTH);NP_001020377.2(ECHS1);NP_001029206.1(GAPDH);NP_001029452.1(LTA4H);NP_001029471.1(PGK1);NP_001029486.1(NAGK);NP_001029491.1(ACAA1);NP_001029554.1(IVD);NP_001029600.1(ASL);NP_001029811.1(SUCLG2);NP_001029920.1(TECR);NP_001030189…
GO:2001251	negative regulation of chromosome organization	44	71	6.22064e-15	4.4099e-13	NP_001180055.1(SUPT6H);NP_872592.2(DNMT1);XP_005208769.2(DNMT1);XP_005220168.1(SUPT6H);XP_010800711.1(Trip12);XP_010800712.1(Trip12);XP_010805078.1(DNMT1);XP_010814142.1(SUPT6H);XP_015314969.1(Trip12);XP_015327477.1(DNMT1);XP_015327478.1(DNMT1);XP_015327481.1(DNMT1);XP_024849597.1(DNMT1);XP_024849598.1(DNMT1);XP_024849599.1(DNMT1);XP_024849600.1(DNMT1);XP_024856955.1(Trip12);XP_024856963.1(Trip12…
GO:0002712	regulation of B cell mediated immunity	37	55	1.95771e-14	1.35832e-12	NP_001029784.1(HPX);NP_001192409.1(THOC1);NP_001192430.1(STAT6);NP_001193452.1(PTPRC);NP_776677.1(C4BPA);NP_776963.1(FCGR1A);XP_005206571.1(STAT6);XP_005207187.1(PTPN6);XP_005216701.1(C4BPA);XP_005216702.1(C4BPA);XP_005216703.1(C4BPA);XP_005216704.1(C4BPA);XP_005217387.1(PTPRC);XP_010811304.1(C4BPA);XP_010811305.1(C4BPA);XP_010811306.1(C4BPA);XP_010811307.1(C4BPA);XP_010811308.1(C4BPA);XP_0108113…
GO:0014015	positive regulation of gliogenesis	25	29	2.05334e-14	1.36652e-12	NP_001032521.1(HDAC1);NP_001040006.1(BIN1);XP_005202274.1(BIN1);XP_005202275.1(BIN1);XP_005202277.1(BIN1);XP_005202278.1(BIN1);XP_005202279.1(BIN1);XP_005202280.1(BIN1);XP_005202281.1(BIN1);XP_005202282.1(BIN1);XP_005202283.1(BIN1);XP_005202284.1(BIN1);XP_005202285.1(BIN1);XP_010800102.1(BIN1);XP_010800103.1(BIN1);XP_010800105.1(BIN1);XP_010800107.1(BIN1);XP_010800108.1(BIN1);XP_010800111.1(BIN1)…
GO:0045687	positive regulation of glial cell differentiation	25	29	2.05334e-14	1.36652e-12	NP_001032521.1(HDAC1);NP_001040006.1(BIN1);XP_005202274.1(BIN1);XP_005202275.1(BIN1);XP_005202277.1(BIN1);XP_005202278.1(BIN1);XP_005202279.1(BIN1);XP_005202280.1(BIN1);XP_005202281.1(BIN1);XP_005202282.1(BIN1);XP_005202283.1(BIN1);XP_005202284.1(BIN1);XP_005202285.1(BIN1);XP_010800102.1(BIN1);XP_010800103.1(BIN1);XP_010800105.1(BIN1);XP_010800107.1(BIN1);XP_010800108.1(BIN1);XP_010800111.1(BIN1)…
GO:0051248	negative regulation of protein metabolic process	190	582	2.56273e-14	1.67141e-12	NP_001007818.1(QKI);NP_001015590.2(ITIH4);NP_001019658.1(PI16);NP_001025489.2(CAST);NP_001030364.1(SERPINB8);NP_001030518.1(NPM1);NP_001032538.1(CSTB);NP_001039377.1(CHORDC1);NP_001039405.2(ZMYND11);NP_001068821.1(ITIH1);NP_001069044.1(CHP1);NP_001069366.1(SNTA1);NP_001069540.1(NCK1);NP_001070466.1(RPL13A);NP_001071386.1(BAK1);NP_001075181.1(SERPINA3-8);NP_001075897.1(ITCH);NP_001093796.1(PTPN1);…
GO:0010639	negative regulation of organelle organization	98	241	3.37991e-14	2.08229e-12	NP_001002885.1(TMSB4);NP_001015592.1(PFN1);NP_001020491.1(TWF1);NP_001030518.1(NPM1);NP_001068802.1(MAPRE1);NP_001074196.1(FXN);NP_001074980.1(WASF2);NP_001076949.1(CAPZA1);NP_001092351.2(ARHGEF2);NP_001098794.1(TWF2);NP_001106755.1(GSN);NP_001121976.1(CHMP4A);NP_001121978.1(Chmp4b);NP_001179751.1(MID1);NP_001180055.1(SUPT6H);NP_001192928.1(ADD1);NP_776602.1(SCIN);NP_776946.1(CORO1A);NP_777048.1(…
GO:0002252	immune effector process	151	433	3.41883e-14	2.08229e-12	NP_001007817.1(FADD);NP_001012692.2(HLA-DMA);NP_001025017.1(OAS1);NP_001028799.1(BECN1);NP_001029557.1(CTSH);NP_001029727.1(S100B);NP_001029784.1(HPX);NP_001029907.1(CD74);NP_001030474.1(EXOSC3);NP_001032544.1(RPS19);NP_001039822.1(TMEM173);NP_001069166.1(IFIT5);NP_001069727.1(PTX3);NP_001070018.1(C1S);NP_001070579.1(CARD9);NP_001073766.2(SWAP70);NP_001075897.1(ITCH);NP_001076071.1(DDX41);NP_0010…
GO:0002455	humoral immune response mediated by circulating immunoglobulin	19	19	3.57585e-14	2.08229e-12	NP_776677.1(C4BPA);XP_005216701.1(C4BPA);XP_005216702.1(C4BPA);XP_005216703.1(C4BPA);XP_005216704.1(C4BPA);XP_010811304.1(C4BPA);XP_010811305.1(C4BPA);XP_010811306.1(C4BPA);XP_010811307.1(C4BPA);XP_010811308.1(C4BPA);XP_010811310.1(C4BPA);XP_010811311.1(C4BPA);XP_010811312.1(C4BPA);XP_010811314.1(C4BPA);XP_024831788.1(C4BPA);XP_024831789.1(C4BPA);XP_024831791.1(C4BPA);XP_024831792.1(C4BPA);XP_024…
GO:0002921	negative regulation of humoral immune response	19	19	3.57585e-14	2.08229e-12	NP_776677.1(C4BPA);XP_005216701.1(C4BPA);XP_005216702.1(C4BPA);XP_005216703.1(C4BPA);XP_005216704.1(C4BPA);XP_010811304.1(C4BPA);XP_010811305.1(C4BPA);XP_010811306.1(C4BPA);XP_010811307.1(C4BPA);XP_010811308.1(C4BPA);XP_010811310.1(C4BPA);XP_010811311.1(C4BPA);XP_010811312.1(C4BPA);XP_010811314.1(C4BPA);XP_024831788.1(C4BPA);XP_024831789.1(C4BPA);XP_024831791.1(C4BPA);XP_024831792.1(C4BPA);XP_024…
GO:0002923	regulation of humoral immune response mediated by circulating immunoglobulin	19	19	3.57585e-14	2.08229e-12	NP_776677.1(C4BPA);XP_005216701.1(C4BPA);XP_005216702.1(C4BPA);XP_005216703.1(C4BPA);XP_005216704.1(C4BPA);XP_010811304.1(C4BPA);XP_010811305.1(C4BPA);XP_010811306.1(C4BPA);XP_010811307.1(C4BPA);XP_010811308.1(C4BPA);XP_010811310.1(C4BPA);XP_010811311.1(C4BPA);XP_010811312.1(C4BPA);XP_010811314.1(C4BPA);XP_024831788.1(C4BPA);XP_024831789.1(C4BPA);XP_024831791.1(C4BPA);XP_024831792.1(C4BPA);XP_024…
GO:0002924	negative regulation of humoral immune response mediated by circulating immunoglobulin	19	19	3.57585e-14	2.08229e-12	NP_776677.1(C4BPA);XP_005216701.1(C4BPA);XP_005216702.1(C4BPA);XP_005216703.1(C4BPA);XP_005216704.1(C4BPA);XP_010811304.1(C4BPA);XP_010811305.1(C4BPA);XP_010811306.1(C4BPA);XP_010811307.1(C4BPA);XP_010811308.1(C4BPA);XP_010811310.1(C4BPA);XP_010811311.1(C4BPA);XP_010811312.1(C4BPA);XP_010811314.1(C4BPA);XP_024831788.1(C4BPA);XP_024831789.1(C4BPA);XP_024831791.1(C4BPA);XP_024831792.1(C4BPA);XP_024…
GO:0044281	small molecule metabolic process	383	1403	1.53364e-13	8.77405e-12	NP_001007810.1(HSD17B4);NP_001007818.1(QKI);NP_001012687.1(FASN);NP_001012689.2(STAT3);NP_001013600.1(AK1);NP_001013607.1(TPI1);NP_001013611.2(BCAT2);NP_001014849.1(COQ7);NP_001014855.1(Psmc1);NP_001015528.1(MVK);NP_001015638.1(SNX17);NP_001017933.1(ACADSB);NP_001019680.2(PSME1);NP_001019738.1(CTH);NP_001020377.2(ECHS1);NP_001025017.1(OAS1);NP_001029162.2(SCP2);NP_001029206.1(GAPDH);NP_001029452.…
GO:0006954	inflammatory response	55	108	3.09666e-13	1.7356e-11	NP_001012689.2(STAT3);NP_001015590.2(ITIH4);NP_001033253.1(PRCP);NP_001035046.1(ITGAM);NP_001035560.1(HP);NP_001039793.1(S100A9);NP_001068587.1(F12);NP_001070469.1(RBPJ);NP_001095336.1(IDO1);NP_001099123.1(Elane);NP_001107197.1(S100A8);NP_001157250.1(FN1);NP_776963.1(FCGR1A);NP_789745.1(CEBPB);NP_803478.1(B4GALT1);XP_005203785.2(S100A9);XP_005203786.2(S100A9);XP_005203787.2(S100A9);XP_005207867.1…
GO:0048663	neuron fate commitment	22	25	3.29982e-13	1.7356e-11	NP_001070469.1(RBPJ);XP_005207867.1(RBPJ);XP_005207868.1(RBPJ);XP_005207869.1(RBPJ);XP_024849212.1(RBPJ);XP_024849213.1(RBPJ);XP_024849214.1(RBPJ);XP_024849215.1(RBPJ);XP_024849216.1(RBPJ);XP_024849217.1(RBPJ);XP_024849218.1(RBPJ);XP_024849219.1(RBPJ);XP_024849220.1(RBPJ);XP_024849221.1(RBPJ);XP_024849222.1(RBPJ);XP_024849223.1(RBPJ);XP_024849224.1(RBPJ);XP_024849225.1(RBPJ);XP_024849226.1(RBPJ);…
GO:0060120	inner ear receptor cell fate commitment	22	25	3.29982e-13	1.7356e-11	NP_001070469.1(RBPJ);XP_005207867.1(RBPJ);XP_005207868.1(RBPJ);XP_005207869.1(RBPJ);XP_024849212.1(RBPJ);XP_024849213.1(RBPJ);XP_024849214.1(RBPJ);XP_024849215.1(RBPJ);XP_024849216.1(RBPJ);XP_024849217.1(RBPJ);XP_024849218.1(RBPJ);XP_024849219.1(RBPJ);XP_024849220.1(RBPJ);XP_024849221.1(RBPJ);XP_024849222.1(RBPJ);XP_024849223.1(RBPJ);XP_024849224.1(RBPJ);XP_024849225.1(RBPJ);XP_024849226.1(RBPJ);…
GO:0060837	blood vessel endothelial cell differentiation	22	25	3.29982e-13	1.7356e-11	NP_001070469.1(RBPJ);XP_005207867.1(RBPJ);XP_005207868.1(RBPJ);XP_005207869.1(RBPJ);XP_024849212.1(RBPJ);XP_024849213.1(RBPJ);XP_024849214.1(RBPJ);XP_024849215.1(RBPJ);XP_024849216.1(RBPJ);XP_024849217.1(RBPJ);XP_024849218.1(RBPJ);XP_024849219.1(RBPJ);XP_024849220.1(RBPJ);XP_024849221.1(RBPJ);XP_024849222.1(RBPJ);XP_024849223.1(RBPJ);XP_024849224.1(RBPJ);XP_024849225.1(RBPJ);XP_024849226.1(RBPJ);…
GO:1901213	regulation of transcription from RNA polymerase II promoter involved in heart development	22	25	3.29982e-13	1.7356e-11	NP_001070469.1(RBPJ);XP_005207867.1(RBPJ);XP_005207868.1(RBPJ);XP_005207869.1(RBPJ);XP_024849212.1(RBPJ);XP_024849213.1(RBPJ);XP_024849214.1(RBPJ);XP_024849215.1(RBPJ);XP_024849216.1(RBPJ);XP_024849217.1(RBPJ);XP_024849218.1(RBPJ);XP_024849219.1(RBPJ);XP_024849220.1(RBPJ);XP_024849221.1(RBPJ);XP_024849222.1(RBPJ);XP_024849223.1(RBPJ);XP_024849224.1(RBPJ);XP_024849225.1(RBPJ);XP_024849226.1(RBPJ);…
GO:0072665	protein localization to vacuole	29	40	6.69459e-13	3.46525e-11	NP_001029689.1(LAMTOR5);NP_001137560.1(SH3BP4);NP_001193129.1(ZFYVE16);XP_003586620.1(NEDD4);XP_003586963.1(SNX16);XP_005205011.1(SH3BP4);XP_005205012.1(SH3BP4);XP_005205013.1(SH3BP4);XP_005209764.2(ZFYVE16);XP_005209765.2(ZFYVE16);XP_005215767.1(SNX16);XP_010802146.1(SH3BP4);XP_010807619.1(NEDD4);XP_015322602.1(SH3BP4);XP_015322605.1(SH3BP4);XP_015327839.2(ZFYVE16);XP_015327840.2(ZFYVE16);XP_015…
GO:0019752	carboxylic acid metabolic process	206	665	6.97373e-13	3.55333e-11	NP_001007810.1(HSD17B4);NP_001007818.1(QKI);NP_001012687.1(FASN);NP_001012689.2(STAT3);NP_001013607.1(TPI1);NP_001013611.2(BCAT2);NP_001017933.1(ACADSB);NP_001019738.1(CTH);NP_001020377.2(ECHS1);NP_001029206.1(GAPDH);NP_001029452.1(LTA4H);NP_001029471.1(PGK1);NP_001029486.1(NAGK);NP_001029491.1(ACAA1);NP_001029554.1(IVD);NP_001029600.1(ASL);NP_001029811.1(SUCLG2);NP_001029920.1(TECR);NP_001030189…
GO:0006950	response to stress	590	2352	7.87733e-13	3.92034e-11	NP_001007817.1(FADD);NP_001008665.1(F11);NP_001012689.2(STAT3);NP_001014849.1(COQ7);NP_001014855.1(Psmc1);NP_001014912.1(HMOX1);NP_001014947.1(MAPK13);NP_001015528.1(MVK);NP_001015590.2(ITIH4);NP_001015608.1(CLIC1);NP_001019664.1(TRPV2);NP_001019680.2(PSME1);NP_001020516.2(MCM7);NP_001020520.1(CRIP1);NP_001028787.1(CTSS);NP_001028790.1(ACTG1);NP_001028798.1(FGA);NP_001028799.1(BECN1);NP_001028935…
GO:0002704	negative regulation of leukocyte mediated immunity	34	52	7.93446e-13	3.92034e-11	NP_001192206.1(ARRB2);NP_001192409.1(THOC1);NP_001193452.1(PTPRC);NP_776677.1(C4BPA);XP_005207187.1(PTPN6);XP_005216701.1(C4BPA);XP_005216702.1(C4BPA);XP_005216703.1(C4BPA);XP_005216704.1(C4BPA);XP_005217387.1(PTPRC);XP_005220161.3(ABR);XP_005220238.1(ARRB2);XP_010811304.1(C4BPA);XP_010811305.1(C4BPA);XP_010811306.1(C4BPA);XP_010811307.1(C4BPA);XP_010811308.1(C4BPA);XP_010811310.1(C4BPA);XP_01081…
GO:0060914	heart formation	22	26	1.74472e-12	8.49185e-11	NP_001070469.1(RBPJ);XP_005207867.1(RBPJ);XP_005207868.1(RBPJ);XP_005207869.1(RBPJ);XP_024849212.1(RBPJ);XP_024849213.1(RBPJ);XP_024849214.1(RBPJ);XP_024849215.1(RBPJ);XP_024849216.1(RBPJ);XP_024849217.1(RBPJ);XP_024849218.1(RBPJ);XP_024849219.1(RBPJ);XP_024849220.1(RBPJ);XP_024849221.1(RBPJ);XP_024849222.1(RBPJ);XP_024849223.1(RBPJ);XP_024849224.1(RBPJ);XP_024849225.1(RBPJ);XP_024849226.1(RBPJ);…
GO:0032787	monocarboxylic acid metabolic process	124	351	2.55846e-12	1.22681e-10	NP_001007810.1(HSD17B4);NP_001007818.1(QKI);NP_001012687.1(FASN);NP_001012689.2(STAT3);NP_001013607.1(TPI1);NP_001017933.1(ACADSB);NP_001020377.2(ECHS1);NP_001029206.1(GAPDH);NP_001029452.1(LTA4H);NP_001029471.1(PGK1);NP_001029491.1(ACAA1);NP_001029920.1(TECR);NP_001030240.1(ACSF3);NP_001030431.1(GPD1);NP_001033637.1(PCCB);NP_001035561.1(GPI);NP_001035578.1(NDUFAB1);NP_001039492.1(TBXAS1);NP_0010…
GO:0048771	tissue remodeling	35	56	2.59582e-12	1.22681e-10	NP_001070469.1(RBPJ);NP_001071386.1(BAK1);NP_776319.1(BAX);NP_776344.1(HRG);NP_776429.1(CAV1);NP_776493.1(GJA1);NP_786978.2(ANXA1);XP_005207867.1(RBPJ);XP_005207868.1(RBPJ);XP_005207869.1(RBPJ);XP_005214493.1(RASSF2);XP_005223298.1(BAK1);XP_010809626.1(RASSF2);XP_015315211.1(BAK1);XP_015329565.1(RASSF2);XP_024839342.1(BAK1);XP_024839343.1(BAK1);XP_024849212.1(RBPJ);XP_024849213.1(RBPJ);XP_0248492…
GO:0019724	B cell mediated immunity	44	81	4.11437e-12	1.91671e-10	NP_001012692.2(HLA-DMA);NP_001029784.1(HPX);NP_001029907.1(CD74);NP_001030474.1(EXOSC3);NP_001073766.2(SWAP70);NP_001095352.1(INPP5D);NP_001192409.1(THOC1);NP_001192430.1(STAT6);NP_001193452.1(PTPRC);NP_776677.1(C4BPA);NP_776963.1(FCGR1A);XP_005206571.1(STAT6);XP_005207187.1(PTPN6);XP_005216701.1(C4BPA);XP_005216702.1(C4BPA);XP_005216703.1(C4BPA);XP_005216704.1(C4BPA);XP_005217387.1(PTPRC);XP_010…
GO:0001775	cell activation	216	719	5.28007e-12	2.42511e-10	NP_001002885.1(TMSB4);NP_001007817.1(FADD);NP_001012692.2(HLA-DMA);NP_001015608.1(CLIC1);NP_001028790.1(ACTG1);NP_001028798.1(FGA);NP_001029212.1(PSMB10);NP_001029727.1(S100B);NP_001029802.1(GRB2);NP_001029907.1(CD74);NP_001030424.1(CD151);NP_001032695.1(FERMT3);NP_001033303.1(SKAP2);NP_001035046.1(ITGAM);NP_001039882.1(CYLD);NP_001069184.1(HPS1);NP_001069540.1(NCK1);NP_001070312.1(LCP2);NP_00107…
GO:0031400	negative regulation of protein modification process	134	393	6.27731e-12	2.8431e-10	NP_001030518.1(NPM1);NP_001039377.1(CHORDC1);NP_001039405.2(ZMYND11);NP_001069044.1(CHP1);NP_001069366.1(SNTA1);NP_001069540.1(NCK1);NP_001071386.1(BAK1);NP_001075897.1(ITCH);NP_001093796.1(PTPN1);NP_001093816.1(CDKN1B);NP_001093833.1(GPD1L);NP_001094707.1(GMFB);NP_001096761.1(P3H1);NP_001137348.1(NCKAP1L);NP_001180055.1(SUPT6H);NP_001192703.1(LRRK1);NP_001192987.1(TAOK3);NP_001193452.1(PTPRC);NP…
GO:0002713	negative regulation of B cell mediated immunity	21	25	7.57101e-12	3.29187e-10	NP_001192409.1(THOC1);NP_776677.1(C4BPA);XP_005207187.1(PTPN6);XP_005216701.1(C4BPA);XP_005216702.1(C4BPA);XP_005216703.1(C4BPA);XP_005216704.1(C4BPA);XP_010811304.1(C4BPA);XP_010811305.1(C4BPA);XP_010811306.1(C4BPA);XP_010811307.1(C4BPA);XP_010811308.1(C4BPA);XP_010811310.1(C4BPA);XP_010811311.1(C4BPA);XP_010811312.1(C4BPA);XP_010811314.1(C4BPA);XP_024831788.1(C4BPA);XP_024831789.1(C4BPA);XP_024…
GO:0002890	negative regulation of immunoglobulin mediated immune response	21	25	7.57101e-12	3.29187e-10	NP_001192409.1(THOC1);NP_776677.1(C4BPA);XP_005207187.1(PTPN6);XP_005216701.1(C4BPA);XP_005216702.1(C4BPA);XP_005216703.1(C4BPA);XP_005216704.1(C4BPA);XP_010811304.1(C4BPA);XP_010811305.1(C4BPA);XP_010811306.1(C4BPA);XP_010811307.1(C4BPA);XP_010811308.1(C4BPA);XP_010811310.1(C4BPA);XP_010811311.1(C4BPA);XP_010811312.1(C4BPA);XP_010811314.1(C4BPA);XP_024831788.1(C4BPA);XP_024831789.1(C4BPA);XP_024…
GO:0032776	DNA methylation on cytosine	21	25	7.57101e-12	3.29187e-10	NP_001099084.1(SMARCA4);NP_872592.2(DNMT1);XP_005208769.2(DNMT1);XP_010805078.1(DNMT1);XP_015327477.1(DNMT1);XP_015327478.1(DNMT1);XP_015327481.1(DNMT1);XP_024849597.1(DNMT1);XP_024849598.1(DNMT1);XP_024849599.1(DNMT1);XP_024849600.1(DNMT1);XP_024849659.1(SMARCA4);XP_024849660.1(SMARCA4);XP_024849661.1(SMARCA4);XP_024849662.1(SMARCA4);XP_024849663.1(SMARCA4);XP_024849664.1(SMARCA4);XP_024849665.1…
GO:0016574	histone ubiquitination	38	66	1.1089e-11	4.75806e-10	NP_001075056.1(RNF20);NP_001193381.1(RNF40);XP_010800711.1(Trip12);XP_010800712.1(Trip12);XP_015314969.1(Trip12);XP_015315866.1(RNF40);XP_015329526.2(WAC);XP_024851443.1(RNF20);XP_024856783.1(WAC);XP_024856784.1(WAC);XP_024856955.1(Trip12);XP_024856963.1(Trip12);XP_024856965.1(Trip12);XP_024856970.1(Trip12);XP_024856973.1(Trip12);XP_024856976.1(Trip12);XP_024856982.1(Trip12);XP_024856990.1(Trip12…
GO:0050776	regulation of immune response	164	517	2.21326e-11	9.37329e-10	NP_001007817.1(FADD);NP_001014855.1(Psmc1);NP_001019680.2(PSME1);NP_001020253.1(LPXN);NP_001028790.1(ACTG1);NP_001029560.1(PSMB9);NP_001029784.1(HPX);NP_001029802.1(GRB2);NP_001029907.1(CD74);NP_001029951.1(MAPKAPK3);NP_001039822.1(TMEM173);NP_001069540.1(NCK1);NP_001070018.1(C1S);NP_001093798.1(OTULIN);NP_001095336.1(IDO1);NP_001095705.1(NLRX1);NP_001103471.1(KRAS);NP_001106698.1(ELMO1);NP_00113…
GO:0007565	female pregnancy	15	15	2.44382e-11	1.0217e-09	NP_001070277.1(HSF1);NP_001071495.1(SP1);XP_002699912.1(ACSL4);XP_005215207.1(HSF1);XP_005215208.1(HSF1);XP_010810127.1(HSF1);XP_010810128.1(HSF1);XP_010810129.1(HSF1);XP_010810130.1(HSF1);XP_015317069.1(ACSL4);XP_015317071.1(ACSL4);XP_015317072.1(ACSL4);XP_015317073.1(ACSL4);XP_024844495.1(ACSL4);XP_024857224.1(HSF1)
GO:0002682	regulation of immune system process	263	928	2.59999e-11	1.07324e-09	NP_001007817.1(FADD);NP_001012692.2(HLA-DMA);NP_001014855.1(Psmc1);NP_001019680.2(PSME1);NP_001020253.1(LPXN);NP_001028790.1(ACTG1);NP_001029560.1(PSMB9);NP_001029727.1(S100B);NP_001029784.1(HPX);NP_001029802.1(GRB2);NP_001029907.1(CD74);NP_001029951.1(MAPKAPK3);NP_001030229.1(HCLS1);NP_001030474.1(EXOSC3);NP_001032544.1(RPS19);NP_001039435.1(CASP8);NP_001039822.1(TMEM173);NP_001039882.1(CYLD);NP…
GO:0060317	cardiac epithelial to mesenchymal transition	22	28	2.90998e-11	1.18618e-09	NP_001070469.1(RBPJ);XP_005207867.1(RBPJ);XP_005207868.1(RBPJ);XP_005207869.1(RBPJ);XP_024849212.1(RBPJ);XP_024849213.1(RBPJ);XP_024849214.1(RBPJ);XP_024849215.1(RBPJ);XP_024849216.1(RBPJ);XP_024849217.1(RBPJ);XP_024849218.1(RBPJ);XP_024849219.1(RBPJ);XP_024849220.1(RBPJ);XP_024849221.1(RBPJ);XP_024849222.1(RBPJ);XP_024849223.1(RBPJ);XP_024849224.1(RBPJ);XP_024849225.1(RBPJ);XP_024849226.1(RBPJ);…
GO:0002820	negative regulation of adaptive immune response	21	26	3.20414e-11	1.27423e-09	NP_001192409.1(THOC1);NP_776677.1(C4BPA);XP_005207187.1(PTPN6);XP_005216701.1(C4BPA);XP_005216702.1(C4BPA);XP_005216703.1(C4BPA);XP_005216704.1(C4BPA);XP_010811304.1(C4BPA);XP_010811305.1(C4BPA);XP_010811306.1(C4BPA);XP_010811307.1(C4BPA);XP_010811308.1(C4BPA);XP_010811310.1(C4BPA);XP_010811311.1(C4BPA);XP_010811312.1(C4BPA);XP_010811314.1(C4BPA);XP_024831788.1(C4BPA);XP_024831789.1(C4BPA);XP_024…
GO:0002823	negative regulation of adaptive immune response based on somatic recombination of immune receptors built from immunoglobulin superfamily domains	21	26	3.20414e-11	1.27423e-09	NP_001192409.1(THOC1);NP_776677.1(C4BPA);XP_005207187.1(PTPN6);XP_005216701.1(C4BPA);XP_005216702.1(C4BPA);XP_005216703.1(C4BPA);XP_005216704.1(C4BPA);XP_010811304.1(C4BPA);XP_010811305.1(C4BPA);XP_010811306.1(C4BPA);XP_010811307.1(C4BPA);XP_010811308.1(C4BPA);XP_010811310.1(C4BPA);XP_010811311.1(C4BPA);XP_010811312.1(C4BPA);XP_010811314.1(C4BPA);XP_024831788.1(C4BPA);XP_024831789.1(C4BPA);XP_024…
GO:0009913	epidermal cell differentiation	48	97	3.7297e-11	1.46537e-09	NP_001015602.1(STK4);NP_001070006.1(ST14);NP_001070469.1(RBPJ);NP_001094612.1(KEAP1);NP_001099084.1(SMARCA4);NP_001179747.2(ADAM9);NP_001192632.1(ALOX15B);NP_786978.2(ANXA1);XP_002697835.5(ROCK1);XP_005207867.1(RBPJ);XP_005207868.1(RBPJ);XP_005207869.1(RBPJ);XP_005208821.1(KEAP1);XP_005210733.1(MYO6);XP_010806674.1(MYO6);XP_015327496.1(KEAP1);XP_024840328.1(ROCK1);XP_024843120.1(ST14);XP_02484921…
GO:0016064	immunoglobulin mediated immune response	39	71	4.31722e-11	1.67601e-09	NP_001029784.1(HPX);NP_001030474.1(EXOSC3);NP_001073766.2(SWAP70);NP_001192409.1(THOC1);NP_001192430.1(STAT6);NP_001193452.1(PTPRC);NP_776677.1(C4BPA);NP_776963.1(FCGR1A);XP_005206571.1(STAT6);XP_005207187.1(PTPN6);XP_005216701.1(C4BPA);XP_005216702.1(C4BPA);XP_005216703.1(C4BPA);XP_005216704.1(C4BPA);XP_005217387.1(PTPRC);XP_010811304.1(C4BPA);XP_010811305.1(C4BPA);XP_010811306.1(C4BPA);XP_01081…
GO:0006732	coenzyme metabolic process	72	175	4.44721e-11	1.70616e-09	NP_001007810.1(HSD17B4);NP_001012689.2(STAT3);NP_001013607.1(TPI1);NP_001014849.1(COQ7);NP_001015528.1(MVK);NP_001029615.1(NADSYN1);NP_001029920.1(TECR);NP_001030431.1(GPD1);NP_001030510.2(RPIA);NP_001039460.1(MCEE);NP_001039571.1(HIBADH);NP_001039616.1(PMVK);NP_001039767.1(COQ9);NP_001039884.1(COQ8A);NP_001040073.1(NUDT12);NP_001068625.2(ACOT8);NP_001068846.1(TP53I3);NP_001069150.2(ACOT7);NP_001…
GO:0032640	tumor necrosis factor production	50	104	5.61234e-11	2.10366e-09	NP_001007817.1(FADD);NP_001011676.2(CD2);NP_001032521.1(HDAC1);NP_001070277.1(HSF1);NP_001070579.1(CARD9);NP_001092351.2(ARHGEF2);NP_001192206.1(ARRB2);NP_001192581.1(ARFGEF2);NP_776433.1(CD14);NP_776622.1(TLR2);NP_777155.1(PYCARD);NP_803482.1(GSTP1);XP_005203721.4(ARHGEF2);XP_005203722.1(ARHGEF2);XP_005203723.1(ARHGEF2);XP_005209486.1(CD14);XP_005215207.1(HSF1);XP_005215208.1(HSF1);XP_005217503.…
GO:0071706	tumor necrosis factor superfamily cytokine production	50	104	5.61234e-11	2.10366e-09	NP_001007817.1(FADD);NP_001011676.2(CD2);NP_001032521.1(HDAC1);NP_001070277.1(HSF1);NP_001070579.1(CARD9);NP_001092351.2(ARHGEF2);NP_001192206.1(ARRB2);NP_001192581.1(ARFGEF2);NP_776433.1(CD14);NP_776622.1(TLR2);NP_777155.1(PYCARD);NP_803482.1(GSTP1);XP_005203721.4(ARHGEF2);XP_005203722.1(ARHGEF2);XP_005203723.1(ARHGEF2);XP_005209486.1(CD14);XP_005215207.1(HSF1);XP_005215208.1(HSF1);XP_005217503.…
GO:0050777	negative regulation of immune response	21	27	1.17361e-10	4.34901e-09	NP_001192409.1(THOC1);NP_776677.1(C4BPA);XP_005207187.1(PTPN6);XP_005216701.1(C4BPA);XP_005216702.1(C4BPA);XP_005216703.1(C4BPA);XP_005216704.1(C4BPA);XP_010811304.1(C4BPA);XP_010811305.1(C4BPA);XP_010811306.1(C4BPA);XP_010811307.1(C4BPA);XP_010811308.1(C4BPA);XP_010811310.1(C4BPA);XP_010811311.1(C4BPA);XP_010811312.1(C4BPA);XP_010811314.1(C4BPA);XP_024831788.1(C4BPA);XP_024831789.1(C4BPA);XP_024…
GO:0002443	leukocyte mediated immunity	72	179	1.53533e-10	5.6255e-09	NP_001007817.1(FADD);NP_001012692.2(HLA-DMA);NP_001029557.1(CTSH);NP_001029784.1(HPX);NP_001029907.1(CD74);NP_001030474.1(EXOSC3);NP_001073766.2(SWAP70);NP_001092461.1(FGR);NP_001095352.1(INPP5D);NP_001099123.1(Elane);NP_001179677.1(MYO1F);NP_001192206.1(ARRB2);NP_001192409.1(THOC1);NP_001192430.1(STAT6);NP_001193452.1(PTPRC);NP_776318.1(B2M);NP_776544.1(NCF1);NP_776677.1(C4BPA);NP_776963.1(FCGR1…
GO:0032943	mononuclear cell proliferation	67	162	1.59313e-10	5.70899e-09	NP_001007817.1(FADD);NP_001029907.1(CD74);NP_001035046.1(ITGAM);NP_001069540.1(NCK1);NP_001071309.1(IMPDH1);NP_001075897.1(ITCH);NP_001095336.1(IDO1);NP_001095352.1(INPP5D);NP_001095510.1(Satb1);NP_001095811.1(LGALS3);NP_001137348.1(NCKAP1L);NP_001178461.2(DOCK8);NP_001179684.1(TBK1);NP_001192955.1(AHR);NP_001193452.1(PTPRC);NP_776319.1(BAX);NP_776410.1(AIF1);NP_776842.1(PDE5A);NP_776946.1(CORO1A…
GO:0070661	leukocyte proliferation	67	162	1.59313e-10	5.70899e-09	NP_001007817.1(FADD);NP_001029907.1(CD74);NP_001035046.1(ITGAM);NP_001069540.1(NCK1);NP_001071309.1(IMPDH1);NP_001075897.1(ITCH);NP_001095336.1(IDO1);NP_001095352.1(INPP5D);NP_001095510.1(Satb1);NP_001095811.1(LGALS3);NP_001137348.1(NCKAP1L);NP_001178461.2(DOCK8);NP_001179684.1(TBK1);NP_001192955.1(AHR);NP_001193452.1(PTPRC);NP_776319.1(BAX);NP_776410.1(AIF1);NP_776842.1(PDE5A);NP_776946.1(CORO1A…
GO:0050663	cytokine secretion	26	39	2.11387e-10	7.49275e-09	NP_001070469.1(RBPJ);XP_005203680.1(S100A13);XP_005203681.1(S100A13);XP_005207867.1(RBPJ);XP_005207868.1(RBPJ);XP_005207869.1(RBPJ);XP_005225779.1(GPAM);XP_024841259.1(GPAM);XP_024849212.1(RBPJ);XP_024849213.1(RBPJ);XP_024849214.1(RBPJ);XP_024849215.1(RBPJ);XP_024849216.1(RBPJ);XP_024849217.1(RBPJ);XP_024849218.1(RBPJ);XP_024849219.1(RBPJ);XP_024849220.1(RBPJ);XP_024849221.1(RBPJ);XP_024849222.1(…
GO:0060562	epithelial tube morphogenesis	60	140	2.62431e-10	9.20201e-09	NP_001014849.1(COQ7);NP_001015602.1(STK4);NP_001039435.1(CASP8);NP_001069480.2(DDR1);NP_001070469.1(RBPJ);NP_001071303.1(CTSZ);NP_001073075.1(STK3);NP_001103471.1(KRAS);NP_001106712.1(COQ7);NP_001107554.1(AGT);NP_001179510.1(MTSS1);NP_776493.1(GJA1);XP_005202672.1(CASP8);XP_005207867.1(RBPJ);XP_005207868.1(RBPJ);XP_005207869.1(RBPJ);XP_005215429.1(MTSS1);XP_005215430.1(MTSS1);XP_005215431.1(MTSS1…
GO:0003229	ventricular cardiac muscle tissue development	22	30	2.99328e-10	1.02748e-08	NP_001070469.1(RBPJ);XP_005207867.1(RBPJ);XP_005207868.1(RBPJ);XP_005207869.1(RBPJ);XP_024849212.1(RBPJ);XP_024849213.1(RBPJ);XP_024849214.1(RBPJ);XP_024849215.1(RBPJ);XP_024849216.1(RBPJ);XP_024849217.1(RBPJ);XP_024849218.1(RBPJ);XP_024849219.1(RBPJ);XP_024849220.1(RBPJ);XP_024849221.1(RBPJ);XP_024849222.1(RBPJ);XP_024849223.1(RBPJ);XP_024849224.1(RBPJ);XP_024849225.1(RBPJ);XP_024849226.1(RBPJ);…
GO:0055010	ventricular cardiac muscle tissue morphogenesis	22	30	2.99328e-10	1.02748e-08	NP_001070469.1(RBPJ);XP_005207867.1(RBPJ);XP_005207868.1(RBPJ);XP_005207869.1(RBPJ);XP_024849212.1(RBPJ);XP_024849213.1(RBPJ);XP_024849214.1(RBPJ);XP_024849215.1(RBPJ);XP_024849216.1(RBPJ);XP_024849217.1(RBPJ);XP_024849218.1(RBPJ);XP_024849219.1(RBPJ);XP_024849220.1(RBPJ);XP_024849221.1(RBPJ);XP_024849222.1(RBPJ);XP_024849223.1(RBPJ);XP_024849224.1(RBPJ);XP_024849225.1(RBPJ);XP_024849226.1(RBPJ);…
GO:0001773	myeloid dendritic cell activation	25	37	3.0515e-10	1.03656e-08	NP_001070469.1(RBPJ);NP_777155.1(PYCARD);XP_005207867.1(RBPJ);XP_005207868.1(RBPJ);XP_005207869.1(RBPJ);XP_024837188.1(DOCK2);XP_024837189.1(DOCK2);XP_024849212.1(RBPJ);XP_024849213.1(RBPJ);XP_024849214.1(RBPJ);XP_024849215.1(RBPJ);XP_024849216.1(RBPJ);XP_024849217.1(RBPJ);XP_024849218.1(RBPJ);XP_024849219.1(RBPJ);XP_024849220.1(RBPJ);XP_024849221.1(RBPJ);XP_024849222.1(RBPJ);XP_024849223.1(RBPJ)…
GO:0042490	mechanoreceptor differentiation	30	50	4.07391e-10	1.36959e-08	NP_001070469.1(RBPJ);NP_001180041.1(GSDME);XP_005207867.1(RBPJ);XP_005207868.1(RBPJ);XP_005207869.1(RBPJ);XP_024846676.1(GSDME);XP_024846677.1(GSDME);XP_024849212.1(RBPJ);XP_024849213.1(RBPJ);XP_024849214.1(RBPJ);XP_024849215.1(RBPJ);XP_024849216.1(RBPJ);XP_024849217.1(RBPJ);XP_024849218.1(RBPJ);XP_024849219.1(RBPJ);XP_024849220.1(RBPJ);XP_024849221.1(RBPJ);XP_024849222.1(RBPJ);XP_024849223.1(RBP…
GO:0002697	regulation of immune effector process	89	244	5.02198e-10	1.67109e-08	NP_001007817.1(FADD);NP_001029727.1(S100B);NP_001029784.1(HPX);NP_001029907.1(CD74);NP_001030474.1(EXOSC3);NP_001032544.1(RPS19);NP_001039822.1(TMEM173);NP_001075897.1(ITCH);NP_001092461.1(FGR);NP_001095705.1(NLRX1);NP_001106698.1(ELMO1);NP_001137342.1(PACS1);NP_001192206.1(ARRB2);NP_001192409.1(THOC1);NP_001192430.1(STAT6);NP_001193452.1(PTPRC);NP_001269011.1(HTRA1);NP_776318.1(B2M);NP_776622.1(…
GO:0002703	regulation of leukocyte mediated immunity	58	136	6.5373e-10	2.15335e-08	NP_001007817.1(FADD);NP_001029784.1(HPX);NP_001092461.1(FGR);NP_001192206.1(ARRB2);NP_001192409.1(THOC1);NP_001192430.1(STAT6);NP_001193452.1(PTPRC);NP_776318.1(B2M);NP_776677.1(C4BPA);NP_776963.1(FCGR1A);XP_002691165.1(B2M);XP_002691752.2(TRAF2);XP_005203207.1(FGR);XP_005203208.1(FGR);XP_005203209.1(FGR);XP_005203210.1(FGR);XP_005203212.1(FGR);XP_005206571.1(STAT6);XP_005207187.1(PTPN6);XP_00521…
GO:0050769	positive regulation of neurogenesis	25	38	7.25268e-10	2.34168e-08	NP_001032521.1(HDAC1);NP_001040006.1(BIN1);XP_005202274.1(BIN1);XP_005202275.1(BIN1);XP_005202277.1(BIN1);XP_005202278.1(BIN1);XP_005202279.1(BIN1);XP_005202280.1(BIN1);XP_005202281.1(BIN1);XP_005202282.1(BIN1);XP_005202283.1(BIN1);XP_005202284.1(BIN1);XP_005202285.1(BIN1);XP_010800102.1(BIN1);XP_010800103.1(BIN1);XP_010800105.1(BIN1);XP_010800107.1(BIN1);XP_010800108.1(BIN1);XP_010800111.1(BIN1)…
GO:0051962	positive regulation of nervous system development	25	38	7.25268e-10	2.34168e-08	NP_001032521.1(HDAC1);NP_001040006.1(BIN1);XP_005202274.1(BIN1);XP_005202275.1(BIN1);XP_005202277.1(BIN1);XP_005202278.1(BIN1);XP_005202279.1(BIN1);XP_005202280.1(BIN1);XP_005202281.1(BIN1);XP_005202282.1(BIN1);XP_005202283.1(BIN1);XP_005202284.1(BIN1);XP_005202285.1(BIN1);XP_010800102.1(BIN1);XP_010800103.1(BIN1);XP_010800105.1(BIN1);XP_010800107.1(BIN1);XP_010800108.1(BIN1);XP_010800111.1(BIN1)…
GO:0051186	cofactor metabolic process	79	210	8.98877e-10	2.87376e-08	NP_001007810.1(HSD17B4);NP_001012689.2(STAT3);NP_001013607.1(TPI1);NP_001014849.1(COQ7);NP_001014912.1(HMOX1);NP_001015528.1(MVK);NP_001029615.1(NADSYN1);NP_001029784.1(HPX);NP_001029920.1(TECR);NP_001030431.1(GPD1);NP_001030510.2(RPIA);NP_001039460.1(MCEE);NP_001039571.1(HIBADH);NP_001039616.1(PMVK);NP_001039767.1(COQ9);NP_001039884.1(COQ8A);NP_001040073.1(NUDT12);NP_001068625.2(ACOT8);NP_001068…
GO:0006790	sulfur compound metabolic process	67	168	1.01483e-09	3.21298e-08	NP_001007810.1(HSD17B4);NP_001015528.1(MVK);NP_001019738.1(CTH);NP_001029516.1(ETHE1);NP_001029920.1(TECR);NP_001030189.1(PHGDH);NP_001030548.1(SMS);NP_001032699.1(GGCT);NP_001033637.1(PCCB);NP_001039616.1(PMVK);NP_001040025.1(Gstm5);NP_001069150.2(ACOT7);NP_001069154.1(Gstz1);NP_001092502.1(FAR1);NP_001094516.1(PDHA1);NP_001094645.1(ARSB);NP_001098809.1(ACSS2);NP_001193143.1(GGT1);NP_776358.1(LP…
GO:0046651	lymphocyte proliferation	63	155	1.29412e-09	4.0578e-08	NP_001007817.1(FADD);NP_001029907.1(CD74);NP_001035046.1(ITGAM);NP_001069540.1(NCK1);NP_001075897.1(ITCH);NP_001095336.1(IDO1);NP_001095352.1(INPP5D);NP_001095510.1(Satb1);NP_001095811.1(LGALS3);NP_001137348.1(NCKAP1L);NP_001178461.2(DOCK8);NP_001179684.1(TBK1);NP_001192955.1(AHR);NP_001193452.1(PTPRC);NP_776319.1(BAX);NP_776410.1(AIF1);NP_776842.1(PDE5A);NP_776946.1(CORO1A);NP_777155.1(PYCARD);N…
GO:0031347	regulation of defense response	134	423	1.73072e-09	5.37512e-08	NP_001014855.1(Psmc1);NP_001015528.1(MVK);NP_001019680.2(PSME1);NP_001028787.1(CTSS);NP_001029560.1(PSMB9);NP_001029784.1(HPX);NP_001029951.1(MAPKAPK3);NP_001039793.1(S100A9);NP_001039822.1(TMEM173);NP_001070579.1(CARD9);NP_001092461.1(FGR);NP_001093798.1(OTULIN);NP_001095336.1(IDO1);NP_001095705.1(NLRX1);NP_001103236.1(SHARPIN);NP_001103471.1(KRAS);NP_001106698.1(ELMO1);NP_001107197.1(S100A8);NP…
GO:0009620	response to fungus	19	25	1.85006e-09	5.69154e-08	NP_001040058.1(COTL1);NP_001069727.1(PTX3);NP_001099123.1(Elane);NP_001106769.1(MPO);NP_776344.1(HRG);NP_776544.1(NCF1);NP_776998.1(PGLYRP1);NP_777076.1(S100A12);NP_777252.1(CATHL4);NP_777257.1(CATHL6);XP_005203669.1(S100A12);XP_005203670.1(S100A12);XP_005218454.1(COTL1);XP_005219945.1(MPO);XP_005219946.1(MPO);XP_024834283.1(COTL1);XP_024834284.1(COTL1);XP_024839052.1(CATHL4);XP_024840740.1(S100A…
GO:0048844	artery morphogenesis	22	32	2.18531e-09	6.59841e-08	NP_001070469.1(RBPJ);XP_005207867.1(RBPJ);XP_005207868.1(RBPJ);XP_005207869.1(RBPJ);XP_024849212.1(RBPJ);XP_024849213.1(RBPJ);XP_024849214.1(RBPJ);XP_024849215.1(RBPJ);XP_024849216.1(RBPJ);XP_024849217.1(RBPJ);XP_024849218.1(RBPJ);XP_024849219.1(RBPJ);XP_024849220.1(RBPJ);XP_024849221.1(RBPJ);XP_024849222.1(RBPJ);XP_024849223.1(RBPJ);XP_024849224.1(RBPJ);XP_024849225.1(RBPJ);XP_024849226.1(RBPJ);…
GO:0060840	artery development	22	32	2.18531e-09	6.59841e-08	NP_001070469.1(RBPJ);XP_005207867.1(RBPJ);XP_005207868.1(RBPJ);XP_005207869.1(RBPJ);XP_024849212.1(RBPJ);XP_024849213.1(RBPJ);XP_024849214.1(RBPJ);XP_024849215.1(RBPJ);XP_024849216.1(RBPJ);XP_024849217.1(RBPJ);XP_024849218.1(RBPJ);XP_024849219.1(RBPJ);XP_024849220.1(RBPJ);XP_024849221.1(RBPJ);XP_024849222.1(RBPJ);XP_024849223.1(RBPJ);XP_024849224.1(RBPJ);XP_024849225.1(RBPJ);XP_024849226.1(RBPJ);…
GO:0002698	negative regulation of immune effector process	43	91	2.41551e-09	7.2266e-08	NP_001032544.1(RPS19);NP_001075897.1(ITCH);NP_001095705.1(NLRX1);NP_001192206.1(ARRB2);NP_001192409.1(THOC1);NP_001193452.1(PTPRC);NP_001269011.1(HTRA1);NP_776677.1(C4BPA);NP_776998.1(PGLYRP1);XP_005207187.1(PTPN6);XP_005216104.1(NLRX1);XP_005216701.1(C4BPA);XP_005216702.1(C4BPA);XP_005216703.1(C4BPA);XP_005216704.1(C4BPA);XP_005217387.1(PTPRC);XP_005220161.3(ABR);XP_005220238.1(ARRB2);XP_0108012…
GO:0046649	lymphocyte activation	154	507	2.93265e-09	8.69397e-08	NP_001007817.1(FADD);NP_001012692.2(HLA-DMA);NP_001029212.1(PSMB10);NP_001029802.1(GRB2);NP_001029907.1(CD74);NP_001030424.1(CD151);NP_001033303.1(SKAP2);NP_001035046.1(ITGAM);NP_001039882.1(CYLD);NP_001069184.1(HPS1);NP_001069540.1(NCK1);NP_001070469.1(RBPJ);NP_001071386.1(BAK1);NP_001071542.1(VAV1);NP_001075897.1(ITCH);NP_001095336.1(IDO1);NP_001095352.1(INPP5D);NP_001095510.1(Satb1);NP_0010958…
GO:0048534	hematopoietic or lymphoid organ development	202	707	3.03762e-09	8.91194e-08	NP_001007817.1(FADD);NP_001012692.2(HLA-DMA);NP_001014405.1(KCNAB2);NP_001014406.1(KCNAB2);NP_001015574.1(SFXN1);NP_001015602.1(STK4);NP_001029907.1(CD74);NP_001030229.1(HCLS1);NP_001030497.1(CNN2);NP_001032544.1(RPS19);NP_001039435.1(CASP8);NP_001039882.1(CYLD);NP_001068644.1(RPA1);NP_001068871.2(CSF1R);NP_001068905.1(GABPA);NP_001070469.1(RBPJ);NP_001071386.1(BAK1);NP_001071495.1(SP1);NP_001073…
GO:0002707	negative regulation of lymphocyte mediated immunity	21	30	3.06083e-09	8.91194e-08	NP_001192409.1(THOC1);NP_776677.1(C4BPA);XP_005207187.1(PTPN6);XP_005216701.1(C4BPA);XP_005216702.1(C4BPA);XP_005216703.1(C4BPA);XP_005216704.1(C4BPA);XP_010811304.1(C4BPA);XP_010811305.1(C4BPA);XP_010811306.1(C4BPA);XP_010811307.1(C4BPA);XP_010811308.1(C4BPA);XP_010811310.1(C4BPA);XP_010811311.1(C4BPA);XP_010811312.1(C4BPA);XP_010811314.1(C4BPA);XP_024831788.1(C4BPA);XP_024831789.1(C4BPA);XP_024…
GO:0045321	leukocyte activation	168	565	3.14607e-09	9.07905e-08	NP_001007817.1(FADD);NP_001012692.2(HLA-DMA);NP_001029212.1(PSMB10);NP_001029802.1(GRB2);NP_001029907.1(CD74);NP_001030424.1(CD151);NP_001033303.1(SKAP2);NP_001035046.1(ITGAM);NP_001039882.1(CYLD);NP_001069184.1(HPS1);NP_001069540.1(NCK1);NP_001070312.1(LCP2);NP_001070469.1(RBPJ);NP_001071386.1(BAK1);NP_001071542.1(VAV1);NP_001075897.1(ITCH);NP_001093786.1(Pi4k2a);NP_001095336.1(IDO1);NP_00109535…
GO:0006305	DNA alkylation	39	80	4.35313e-09	1.24522e-07	NP_001069216.1(CTCF);NP_001092511.1(EHMT1);NP_001098845.1(Tdrkh);NP_001099084.1(SMARCA4);NP_872592.2(DNMT1);XP_005208769.2(DNMT1);XP_005218651.1(CTCF);XP_005218653.1(CTCF);XP_005218654.1(CTCF);XP_010805078.1(DNMT1);XP_010812784.1(CTCF);XP_010812785.1(Ctcf);XP_015327477.1(DNMT1);XP_015327478.1(DNMT1);XP_015327481.1(DNMT1);XP_024833999.1(CTCF);XP_024834000.1(CTCF);XP_024834001.1(CTCF);XP_024849597.…
GO:0032680	regulation of tumor necrosis factor production	36	71	4.44202e-09	1.24874e-07	NP_001007817.1(FADD);NP_001011676.2(CD2);NP_001032521.1(HDAC1);NP_001070579.1(CARD9);NP_001092351.2(ARHGEF2);NP_001192581.1(ARFGEF2);NP_776433.1(CD14);NP_776622.1(TLR2);NP_777155.1(PYCARD);XP_005203721.4(ARHGEF2);XP_005203722.1(ARHGEF2);XP_005203723.1(ARHGEF2);XP_005209486.1(CD14);XP_005217503.1(TLR2);XP_005217504.1(TLR2);XP_005225172.1(HSPB1);XP_010801182.1(ARHGEF2);XP_010819700.1(SASH3);XP_0153…
GO:1903555	regulation of tumor necrosis factor superfamily cytokine production	36	71	4.44202e-09	1.24874e-07	NP_001007817.1(FADD);NP_001011676.2(CD2);NP_001032521.1(HDAC1);NP_001070579.1(CARD9);NP_001092351.2(ARHGEF2);NP_001192581.1(ARFGEF2);NP_776433.1(CD14);NP_776622.1(TLR2);NP_777155.1(PYCARD);XP_005203721.4(ARHGEF2);XP_005203722.1(ARHGEF2);XP_005203723.1(ARHGEF2);XP_005209486.1(CD14);XP_005217503.1(TLR2);XP_005217504.1(TLR2);XP_005225172.1(HSPB1);XP_010801182.1(ARHGEF2);XP_010819700.1(SASH3);XP_0153…
GO:0008544	epidermis development	48	109	5.41556e-09	1.50941e-07	NP_001015602.1(STK4);NP_001070006.1(ST14);NP_001070469.1(RBPJ);NP_001094612.1(KEAP1);NP_001099084.1(SMARCA4);NP_001179747.2(ADAM9);NP_001192632.1(ALOX15B);NP_786978.2(ANXA1);XP_002697835.5(ROCK1);XP_005207867.1(RBPJ);XP_005207868.1(RBPJ);XP_005207869.1(RBPJ);XP_005208821.1(KEAP1);XP_005210733.1(MYO6);XP_010806674.1(MYO6);XP_015327496.1(KEAP1);XP_024840328.1(ROCK1);XP_024843120.1(ST14);XP_02484921…
GO:2000021	regulation of ion homeostasis	42	90	5.9076e-09	1.6326e-07	NP_001071386.1(BAK1);NP_001075196.1(CLIC2);NP_001093833.1(GPD1L);NP_001096818.1(ERO1A);NP_001103268.1(Cherp);NP_001193452.1(PTPRC);NP_776319.1(BAX);NP_776429.1(CAV1);NP_776459.1(CYBA);NP_776493.1(GJA1);NP_776946.1(CORO1A);XP_005207187.1(PTPN6);XP_005209572.2(DIAPH1);XP_005216458.2(F2);XP_005217387.1(PTPRC);XP_005223298.1(BAK1);XP_005224888.1(CORO1A);XP_005224890.1(CORO1A);XP_005228373.1(Dmd);XP_0…
GO:0030097	hemopoiesis	187	649	5.97359e-09	1.63696e-07	NP_001007817.1(FADD);NP_001012692.2(HLA-DMA);NP_001014405.1(KCNAB2);NP_001014406.1(KCNAB2);NP_001015574.1(SFXN1);NP_001015602.1(STK4);NP_001029907.1(CD74);NP_001030229.1(HCLS1);NP_001032544.1(RPS19);NP_001039435.1(CASP8);NP_001039882.1(CYLD);NP_001068871.2(CSF1R);NP_001068905.1(GABPA);NP_001070469.1(RBPJ);NP_001071386.1(BAK1);NP_001071495.1(SP1);NP_001073075.1(STK3);NP_001074980.1(WASF2);NP_00109…
GO:0002274	myeloid leukocyte activation	41	87	6.24423e-09	1.69687e-07	NP_001070312.1(LCP2);NP_001070469.1(RBPJ);NP_001093786.1(Pi4k2a);NP_001179677.1(MYO1F);NP_001179747.2(ADAM9);NP_777076.1(S100A12);NP_777155.1(PYCARD);XP_005203669.1(S100A12);XP_005203670.1(S100A12);XP_005203680.1(S100A13);XP_005203681.1(S100A13);XP_005207867.1(RBPJ);XP_005207868.1(RBPJ);XP_005207869.1(RBPJ);XP_005208208.1(ANXA3);XP_010805126.1(STXBP2);XP_024837188.1(DOCK2);XP_024837189.1(DOCK2);X…
GO:0044767	single-organism developmental process	900	3959	6.93761e-09	1.86971e-07	NP_001002763.1(CDH1);NP_001007809.1(CAV2);NP_001007810.1(HSD17B4);NP_001007817.1(FADD);NP_001007818.1(QKI);NP_001012689.2(STAT3);NP_001012692.2(HLA-DMA);NP_001013617.1(TAGLN2);NP_001014405.1(KCNAB2);NP_001014406.1(KCNAB2);NP_001014849.1(COQ7);NP_001014939.1(TBCB);NP_001014956.1(NFYA);NP_001015574.1(SFXN1);NP_001015578.1(EHD1);NP_001015592.1(PFN1);NP_001015602.1(STK4);NP_001015608.1(CLIC1);NP_0010…
GO:0002706	regulation of lymphocyte mediated immunity	40	85	1.00391e-08	2.6834e-07	NP_001029784.1(HPX);NP_001192409.1(THOC1);NP_001192430.1(STAT6);NP_001193452.1(PTPRC);NP_776677.1(C4BPA);NP_776963.1(FCGR1A);XP_002691752.2(TRAF2);XP_005206571.1(STAT6);XP_005207187.1(PTPN6);XP_005213582.1(TRAF2);XP_005216701.1(C4BPA);XP_005216702.1(C4BPA);XP_005216703.1(C4BPA);XP_005216704.1(C4BPA);XP_005217387.1(PTPRC);XP_010811304.1(C4BPA);XP_010811305.1(C4BPA);XP_010811306.1(C4BPA);XP_0108113…
GO:0002757	immune response-activating signal transduction	118	370	1.06455e-08	2.82235e-07	NP_001014855.1(Psmc1);NP_001019680.2(PSME1);NP_001020253.1(LPXN);NP_001028790.1(ACTG1);NP_001029560.1(PSMB9);NP_001029802.1(GRB2);NP_001029951.1(MAPKAPK3);NP_001069540.1(NCK1);NP_001093798.1(OTULIN);NP_001095705.1(NLRX1);NP_001103471.1(KRAS);NP_001106698.1(ELMO1);NP_001137348.1(NCKAP1L);NP_001180076.1(UNC93B1);NP_001193452.1(PTPRC);NP_776404.2(ACTB);NP_776437.1(CD247);NP_776622.1(TLR2);NP_776651.…
GO:0060113	inner ear receptor cell differentiation	27	47	1.15691e-08	3.04247e-07	NP_001070469.1(RBPJ);XP_005207867.1(RBPJ);XP_005207868.1(RBPJ);XP_005207869.1(RBPJ);XP_024849212.1(RBPJ);XP_024849213.1(RBPJ);XP_024849214.1(RBPJ);XP_024849215.1(RBPJ);XP_024849216.1(RBPJ);XP_024849217.1(RBPJ);XP_024849218.1(RBPJ);XP_024849219.1(RBPJ);XP_024849220.1(RBPJ);XP_024849221.1(RBPJ);XP_024849222.1(RBPJ);XP_024849223.1(RBPJ);XP_024849224.1(RBPJ);XP_024849225.1(RBPJ);XP_024849226.1(RBPJ);…
GO:0050778	positive regulation of immune response	134	435	1.22925e-08	3.16046e-07	NP_001014855.1(Psmc1);NP_001019680.2(PSME1);NP_001020253.1(LPXN);NP_001028790.1(ACTG1);NP_001029560.1(PSMB9);NP_001029784.1(HPX);NP_001029802.1(GRB2);NP_001029951.1(MAPKAPK3);NP_001039822.1(TMEM173);NP_001069540.1(NCK1);NP_001070018.1(C1S);NP_001093798.1(OTULIN);NP_001095705.1(NLRX1);NP_001103471.1(KRAS);NP_001106698.1(ELMO1);NP_001137348.1(NCKAP1L);NP_001160088.1(C5);NP_001179684.1(TBK1);NP_0011…
GO:0043583	ear development	43	95	1.23001e-08	3.16046e-07	NP_001012692.2(HLA-DMA);NP_001070469.1(RBPJ);NP_001092345.1(BLOC1S5);NP_001093816.1(CDKN1B);NP_001180140.1(Ccm2);XP_005205637.1(Ccm2);XP_005205638.1(Ccm2);XP_005205639.1(Ccm2);XP_005205641.1(Ccm2);XP_005205642.1(Ccm2);XP_005207867.1(RBPJ);XP_005207868.1(RBPJ);XP_005207869.1(RBPJ);XP_005210733.1(MYO6);XP_010802675.1(Ccm2);XP_010802677.1(Ccm2);XP_010806674.1(MYO6);XP_010812357.1(PTPN11);XP_01081235…
GO:0001942	hair follicle development	22	34	1.23085e-08	3.16046e-07	NP_001070469.1(RBPJ);XP_005207867.1(RBPJ);XP_005207868.1(RBPJ);XP_005207869.1(RBPJ);XP_024849212.1(RBPJ);XP_024849213.1(RBPJ);XP_024849214.1(RBPJ);XP_024849215.1(RBPJ);XP_024849216.1(RBPJ);XP_024849217.1(RBPJ);XP_024849218.1(RBPJ);XP_024849219.1(RBPJ);XP_024849220.1(RBPJ);XP_024849221.1(RBPJ);XP_024849222.1(RBPJ);XP_024849223.1(RBPJ);XP_024849224.1(RBPJ);XP_024849225.1(RBPJ);XP_024849226.1(RBPJ);…
GO:0043903	regulation of symbiosis, encompassing mutualism through parasitism	57	142	1.33871e-08	3.40558e-07	NP_001025017.1(OAS1);NP_001032521.1(HDAC1);NP_001069624.1(VPS4B);NP_001069727.1(PTX3);NP_001071495.1(SP1);NP_001076083.1(RAD23A);NP_001091634.1(RNASEL);NP_001099084.1(SMARCA4);NP_001099123.1(Elane);NP_001106769.1(MPO);NP_001121978.1(Chmp4b);NP_001192910.1(CCNK);NP_776365.1(MX1);NP_776622.1(TLR2);NP_776791.1(ISG15);NP_835210.2(EIF2AK2);NP_872596.1(TRIM21);XP_002686059.1(ADAR);XP_002697249.2(SRPK1)…
GO:0048839	inner ear development	28	50	1.34719e-08	3.40558e-07	NP_001070469.1(RBPJ);NP_001092345.1(BLOC1S5);XP_005207867.1(RBPJ);XP_005207868.1(RBPJ);XP_005207869.1(RBPJ);XP_024849212.1(RBPJ);XP_024849213.1(RBPJ);XP_024849214.1(RBPJ);XP_024849215.1(RBPJ);XP_024849216.1(RBPJ);XP_024849217.1(RBPJ);XP_024849218.1(RBPJ);XP_024849219.1(RBPJ);XP_024849220.1(RBPJ);XP_024849221.1(RBPJ);XP_024849222.1(RBPJ);XP_024849223.1(RBPJ);XP_024849224.1(RBPJ);XP_024849225.1(RBP…
GO:0002449	lymphocyte mediated immunity	48	112	1.57999e-08	3.96336e-07	NP_001012692.2(HLA-DMA);NP_001029784.1(HPX);NP_001029907.1(CD74);NP_001030474.1(EXOSC3);NP_001073766.2(SWAP70);NP_001095352.1(INPP5D);NP_001192409.1(THOC1);NP_001192430.1(STAT6);NP_001193452.1(PTPRC);NP_776677.1(C4BPA);NP_776963.1(FCGR1A);XP_002691752.2(TRAF2);XP_005205671.1(MYO1G);XP_005206571.1(STAT6);XP_005207187.1(PTPN6);XP_005213582.1(TRAF2);XP_005216701.1(C4BPA);XP_005216702.1(C4BPA);XP_005…
GO:0042743	hydrogen peroxide metabolic process	26	45	1.83289e-08	4.56263e-07	NP_001012689.2(STAT3);NP_001035560.1(HP);NP_001106769.1(MPO);NP_776358.1(LPO);NP_776459.1(CYBA);NP_776460.1(CYBB);NP_776544.1(NCF1);NP_786986.1(RAC2);XP_005219945.1(MPO);XP_005219946.1(MPO);XP_010813999.2(LPO);XP_010814001.1(LPO);XP_010814003.1(LPO);XP_015313999.1(LPO);XP_024835317.1(LPO);XP_024835318.1(LPO);XP_024835319.1(LPO);XP_024835321.1(LPO);XP_024835322.1(LPO);XP_024835323.1(LPO);XP_024835…
GO:0002520	immune system development	208	748	1.9545e-08	4.8285e-07	NP_001007817.1(FADD);NP_001012692.2(HLA-DMA);NP_001014405.1(KCNAB2);NP_001014406.1(KCNAB2);NP_001015574.1(SFXN1);NP_001015602.1(STK4);NP_001029907.1(CD74);NP_001030229.1(HCLS1);NP_001030474.1(EXOSC3);NP_001030497.1(CNN2);NP_001032544.1(RPS19);NP_001039435.1(CASP8);NP_001039882.1(CYLD);NP_001068644.1(RPA1);NP_001068871.2(CSF1R);NP_001068905.1(GABPA);NP_001070469.1(RBPJ);NP_001071386.1(BAK1);NP_001…
GO:0042098	T cell proliferation	54	134	2.72964e-08	6.69276e-07	NP_001007817.1(FADD);NP_001035046.1(ITGAM);NP_001069540.1(NCK1);NP_001075897.1(ITCH);NP_001095336.1(IDO1);NP_001095510.1(Satb1);NP_001137348.1(NCKAP1L);NP_001178461.2(DOCK8);NP_001193452.1(PTPRC);NP_776319.1(BAX);NP_776410.1(AIF1);NP_776842.1(PDE5A);NP_776946.1(CORO1A);NP_777155.1(PYCARD);NP_786975.1(ITGB2);NP_789745.1(CEBPB);NP_937864.2(ITGAL);XP_005201936.1(NCK1);XP_005201937.1(NCK1);XP_0052019…
GO:0016192	vesicle-mediated transport	273	1035	2.78093e-08	6.76763e-07	NP_001015562.1(NECAP2);NP_001015578.1(EHD1);NP_001015638.1(SNX17);NP_001029802.1(GRB2);NP_001029951.1(MAPKAPK3);NP_001030497.1(CNN2);NP_001033608.1(SNX2);NP_001033614.1(GOSR1);NP_001035560.1(HP);NP_001039560.1(CXCL16);NP_001039781.1(LGALS3BP);NP_001039896.1(EHD2);NP_001040006.1(BIN1);NP_001069044.1(CHP1);NP_001069391.1(ENPP3);NP_001069522.1(SCAMP1);NP_001069684.1(VPS11);NP_001069727.1(PTX3);NP_00…
GO:0006637	acyl-CoA metabolic process	25	43	2.89951e-08	6.95244e-07	NP_001007810.1(HSD17B4);NP_001015528.1(MVK);NP_001029920.1(TECR);NP_001039616.1(PMVK);NP_001069150.2(ACOT7);NP_001092502.1(FAR1);NP_001094516.1(PDHA1);NP_001098809.1(ACSS2);NP_777171.1(Acss1);XP_005216030.1(Far1);XP_005217137.1(ACOT7);XP_005217138.1(Acot7);XP_005220032.1(ACACA);XP_005220033.1(ACACA);XP_005220035.1(ACACA);XP_005220772.1(ACLY);XP_010810766.1(FAR1);XP_010814045.1(ACACA);XP_024831970…
GO:0035383	thioester metabolic process	25	43	2.89951e-08	6.95244e-07	NP_001007810.1(HSD17B4);NP_001015528.1(MVK);NP_001029920.1(TECR);NP_001039616.1(PMVK);NP_001069150.2(ACOT7);NP_001092502.1(FAR1);NP_001094516.1(PDHA1);NP_001098809.1(ACSS2);NP_777171.1(Acss1);XP_005216030.1(Far1);XP_005217137.1(ACOT7);XP_005217138.1(Acot7);XP_005220032.1(ACACA);XP_005220033.1(ACACA);XP_005220035.1(ACACA);XP_005220772.1(ACLY);XP_010810766.1(FAR1);XP_010814045.1(ACACA);XP_024831970…
GO:0002253	activation of immune response	125	405	3.36515e-08	8.01004e-07	NP_001014855.1(Psmc1);NP_001019680.2(PSME1);NP_001020253.1(LPXN);NP_001028790.1(ACTG1);NP_001029560.1(PSMB9);NP_001029802.1(GRB2);NP_001029951.1(MAPKAPK3);NP_001039822.1(TMEM173);NP_001069540.1(NCK1);NP_001070018.1(C1S);NP_001093798.1(OTULIN);NP_001095705.1(NLRX1);NP_001103471.1(KRAS);NP_001106698.1(ELMO1);NP_001137348.1(NCKAP1L);NP_001160088.1(C5);NP_001179684.1(TBK1);NP_001180076.1(UNC93B1);NP_…
GO:0002684	positive regulation of immune system process	178	627	4.5122e-08	1.06625e-06	NP_001007817.1(FADD);NP_001012692.2(HLA-DMA);NP_001014855.1(Psmc1);NP_001019680.2(PSME1);NP_001020253.1(LPXN);NP_001028790.1(ACTG1);NP_001029560.1(PSMB9);NP_001029727.1(S100B);NP_001029784.1(HPX);NP_001029802.1(GRB2);NP_001029907.1(CD74);NP_001029951.1(MAPKAPK3);NP_001030229.1(HCLS1);NP_001030474.1(EXOSC3);NP_001032544.1(RPS19);NP_001039435.1(CASP8);NP_001039822.1(TMEM173);NP_001069540.1(NCK1);NP…
GO:0010001	glial cell differentiation	43	99	5.46192e-08	1.28139e-06	NP_001012689.2(STAT3);NP_001029727.1(S100B);NP_001030189.1(PHGDH);NP_001032521.1(HDAC1);NP_001035046.1(ITGAM);NP_001040006.1(BIN1);NP_776394.2(VIM);XP_005202274.1(BIN1);XP_005202275.1(BIN1);XP_005202277.1(BIN1);XP_005202278.1(BIN1);XP_005202279.1(BIN1);XP_005202280.1(BIN1);XP_005202281.1(BIN1);XP_005202282.1(BIN1);XP_005202283.1(BIN1);XP_005202284.1(BIN1);XP_005202285.1(BIN1);XP_005216458.2(F2);X…
GO:0002822	regulation of adaptive immune response based on somatic recombination of immune receptors built from immunoglobulin superfamily domains	40	90	7.32983e-08	1.70733e-06	NP_001029784.1(HPX);NP_001192409.1(THOC1);NP_001192430.1(STAT6);NP_001193452.1(PTPRC);NP_776677.1(C4BPA);NP_776963.1(FCGR1A);XP_002691752.2(TRAF2);XP_005206571.1(STAT6);XP_005207187.1(PTPN6);XP_005213582.1(TRAF2);XP_005216701.1(C4BPA);XP_005216702.1(C4BPA);XP_005216703.1(C4BPA);XP_005216704.1(C4BPA);XP_005217387.1(PTPRC);XP_010811304.1(C4BPA);XP_010811305.1(C4BPA);XP_010811306.1(C4BPA);XP_0108113…
GO:0050896	response to stimulus	1174	5360	8.45983e-08	1.89478e-06	NP_001002763.1(CDH1);NP_001007806.1(LYZ1);NP_001007809.1(CAV2);NP_001007817.1(FADD);NP_001008665.1(F11);NP_001012687.1(FASN);NP_001012688.1(HSP90AA1);NP_001012689.2(STAT3);NP_001012692.2(HLA-DMA);NP_001014849.1(COQ7);NP_001014855.1(Psmc1);NP_001014912.1(HMOX1);NP_001014943.1(ARL15);NP_001014947.1(MAPK13);NP_001015527.1(GTF2F1);NP_001015528.1(MVK);NP_001015578.1(EHD1);NP_001015590.2(ITIH4);NP_0010…
GO:0015936	coenzyme A metabolic process	10	10	8.4832e-08	1.89478e-06	NP_001039460.1(MCEE);XP_005220032.1(ACACA);XP_005220033.1(ACACA);XP_005220035.1(ACACA);XP_010814045.1(ACACA);XP_024835369.1(ACACA);XP_024835370.1(ACACA);XP_024835371.1(ACACA);XP_024835372.1(ACACA);XP_024835373.1(ACACA)
GO:0033865	nucleoside bisphosphate metabolic process	10	10	8.4832e-08	1.89478e-06	NP_001039460.1(MCEE);XP_005220032.1(ACACA);XP_005220033.1(ACACA);XP_005220035.1(ACACA);XP_010814045.1(ACACA);XP_024835369.1(ACACA);XP_024835370.1(ACACA);XP_024835371.1(ACACA);XP_024835372.1(ACACA);XP_024835373.1(ACACA)
GO:0033875	ribonucleoside bisphosphate metabolic process	10	10	8.4832e-08	1.89478e-06	NP_001039460.1(MCEE);XP_005220032.1(ACACA);XP_005220033.1(ACACA);XP_005220035.1(ACACA);XP_010814045.1(ACACA);XP_024835369.1(ACACA);XP_024835370.1(ACACA);XP_024835371.1(ACACA);XP_024835372.1(ACACA);XP_024835373.1(ACACA)
GO:0034032	purine nucleoside bisphosphate metabolic process	10	10	8.4832e-08	1.89478e-06	NP_001039460.1(MCEE);XP_005220032.1(ACACA);XP_005220033.1(ACACA);XP_005220035.1(ACACA);XP_010814045.1(ACACA);XP_024835369.1(ACACA);XP_024835370.1(ACACA);XP_024835371.1(ACACA);XP_024835372.1(ACACA);XP_024835373.1(ACACA)
GO:0060147	regulation of posttranscriptional gene silencing	10	10	8.4832e-08	1.89478e-06	XP_002686059.1(ADAR);XP_005203859.2(ADAR);XP_005221356.2(TNRC6C);XP_010814892.2(TNRC6C);XP_015314481.2(TNRC6C);XP_015314484.2(TNRC6C);XP_024836787.1(TNRC6C);XP_024836788.1(TNRC6C);XP_024836789.1(TNRC6C);XP_024836790.1(TNRC6C)
GO:0002920	regulation of humoral immune response	19	29	9.23577e-08	2.04883e-06	NP_776677.1(C4BPA);XP_005216701.1(C4BPA);XP_005216702.1(C4BPA);XP_005216703.1(C4BPA);XP_005216704.1(C4BPA);XP_010811304.1(C4BPA);XP_010811305.1(C4BPA);XP_010811306.1(C4BPA);XP_010811307.1(C4BPA);XP_010811308.1(C4BPA);XP_010811310.1(C4BPA);XP_010811311.1(C4BPA);XP_010811312.1(C4BPA);XP_010811314.1(C4BPA);XP_024831788.1(C4BPA);XP_024831789.1(C4BPA);XP_024831791.1(C4BPA);XP_024831792.1(C4BPA);XP_024…
GO:0002460	adaptive immune response based on somatic recombination of immune receptors built from immunoglobulin superfamily domains	51	128	1.01547e-07	2.23747e-06	NP_001012692.2(HLA-DMA);NP_001029784.1(HPX);NP_001029907.1(CD74);NP_001030474.1(EXOSC3);NP_001073766.2(SWAP70);NP_001095352.1(INPP5D);NP_001095571.1(Nfkb2);NP_001192409.1(THOC1);NP_001192430.1(STAT6);NP_001193452.1(PTPRC);NP_776677.1(C4BPA);NP_776963.1(FCGR1A);XP_002691752.2(TRAF2);XP_005206571.1(STAT6);XP_005207187.1(PTPN6);XP_005213582.1(TRAF2);XP_005216701.1(C4BPA);XP_005216702.1(C4BPA);XP_005…
GO:0002819	regulation of adaptive immune response	43	101	1.09859e-07	2.40437e-06	NP_001007817.1(FADD);NP_001029784.1(HPX);NP_001192409.1(THOC1);NP_001192430.1(STAT6);NP_001193452.1(PTPRC);NP_776677.1(C4BPA);NP_776926.1(ALOX15);NP_776963.1(FCGR1A);NP_777155.1(PYCARD);XP_002691752.2(TRAF2);XP_005206571.1(STAT6);XP_005207187.1(PTPN6);XP_005213582.1(TRAF2);XP_005216701.1(C4BPA);XP_005216702.1(C4BPA);XP_005216703.1(C4BPA);XP_005216704.1(C4BPA);XP_005217387.1(PTPRC);XP_010811304.1(…
GO:0031349	positive regulation of defense response	91	277	1.1321e-07	2.45044e-06	NP_001014855.1(Psmc1);NP_001019680.2(PSME1);NP_001028787.1(CTSS);NP_001029560.1(PSMB9);NP_001029784.1(HPX);NP_001029951.1(MAPKAPK3);NP_001039793.1(S100A9);NP_001070579.1(CARD9);NP_001093798.1(OTULIN);NP_001095705.1(NLRX1);NP_001103471.1(KRAS);NP_001107197.1(S100A8);NP_001180076.1(UNC93B1);NP_776622.1(TLR2);NP_776739.1(FABP4);NP_777170.1(MMP2);NP_777203.1(RPS27A);NP_786987.1(MAPK1);XP_005203785.2(…
GO:0098773	skin epidermis development	22	37	1.13467e-07	2.45044e-06	NP_001070469.1(RBPJ);XP_005207867.1(RBPJ);XP_005207868.1(RBPJ);XP_005207869.1(RBPJ);XP_024849212.1(RBPJ);XP_024849213.1(RBPJ);XP_024849214.1(RBPJ);XP_024849215.1(RBPJ);XP_024849216.1(RBPJ);XP_024849217.1(RBPJ);XP_024849218.1(RBPJ);XP_024849219.1(RBPJ);XP_024849220.1(RBPJ);XP_024849221.1(RBPJ);XP_024849222.1(RBPJ);XP_024849223.1(RBPJ);XP_024849224.1(RBPJ);XP_024849225.1(RBPJ);XP_024849226.1(RBPJ);…
GO:0043900	regulation of multi-organism process	70	197	1.1515e-07	2.47042e-06	NP_001025017.1(OAS1);NP_001032521.1(HDAC1);NP_001039822.1(TMEM173);NP_001069624.1(VPS4B);NP_001069727.1(PTX3);NP_001071495.1(SP1);NP_001076083.1(RAD23A);NP_001091634.1(RNASEL);NP_001095705.1(NLRX1);NP_001099084.1(SMARCA4);NP_001099123.1(Elane);NP_001106698.1(ELMO1);NP_001106769.1(MPO);NP_001121978.1(Chmp4b);NP_001137342.1(PACS1);NP_001192910.1(CCNK);NP_776365.1(MX1);NP_776622.1(TLR2);NP_776791.1(…
GO:0030100	regulation of endocytosis	61	164	1.16487e-07	2.48277e-06	NP_001030497.1(CNN2);NP_001040006.1(BIN1);NP_001069727.1(PTX3);NP_001095447.1(Picalm);NP_001095811.1(LGALS3);NP_001192206.1(ARRB2);NP_001192510.1(ATAD1);NP_776429.1(CAV1);NP_776433.1(CD14);NP_776926.1(ALOX15);NP_776963.1(FCGR1A);NP_777155.1(PYCARD);NP_786996.1(RACK1);NP_788783.1(MFGE8);XP_002689189.2(PRTN3);XP_002690054.1(SMAP1);XP_003586610.1(Arf6);XP_005202274.1(BIN1);XP_005202275.1(BIN1);XP_00…
GO:0002250	adaptive immune response	54	139	1.17249e-07	2.48279e-06	NP_001007817.1(FADD);NP_001012692.2(HLA-DMA);NP_001029784.1(HPX);NP_001029907.1(CD74);NP_001030474.1(EXOSC3);NP_001073766.2(SWAP70);NP_001095352.1(INPP5D);NP_001095571.1(Nfkb2);NP_001192409.1(THOC1);NP_001192430.1(STAT6);NP_001193452.1(PTPRC);NP_776677.1(C4BPA);NP_776926.1(ALOX15);NP_776963.1(FCGR1A);NP_777155.1(PYCARD);XP_002691752.2(TRAF2);XP_005206571.1(STAT6);XP_005207187.1(PTPN6);XP_00521358…
GO:0040029	regulation of gene expression, epigenetic	33	69	1.19428e-07	2.51261e-06	NP_001069216.1(CTCF);NP_001099084.1(SMARCA4);NP_001193329.1(SMCHD1);XP_002686059.1(ADAR);XP_005203859.2(ADAR);XP_005217026.1(EXOSC10);XP_005218651.1(CTCF);XP_005218653.1(CTCF);XP_005218654.1(CTCF);XP_005221356.2(TNRC6C);XP_005224301.1(SMCHD1);XP_010812784.1(CTCF);XP_010812785.1(Ctcf);XP_010814892.2(TNRC6C);XP_015314481.2(TNRC6C);XP_015314484.2(TNRC6C);XP_024833999.1(CTCF);XP_024834000.1(CTCF);XP_…
GO:0051702	interaction with symbiont	20	32	1.34367e-07	2.79089e-06	NP_001069727.1(PTX3);NP_001071495.1(SP1);NP_001099084.1(SMARCA4);NP_001099123.1(Elane);NP_001192910.1(CCNK);NP_776544.1(NCF1);XP_010815564.1(CCNK);XP_010815565.1(CCNK);XP_010815566.1(CCNK);XP_024837615.1(CCNK);XP_024849659.1(SMARCA4);XP_024849660.1(SMARCA4);XP_024849661.1(SMARCA4);XP_024849662.1(SMARCA4);XP_024849663.1(SMARCA4);XP_024849664.1(SMARCA4);XP_024849665.1(SMARCA4);XP_024849666.1(SMARCA…
GO:0051851	modification by host of symbiont morphology or physiology	20	32	1.34367e-07	2.79089e-06	NP_001069727.1(PTX3);NP_001071495.1(SP1);NP_001099084.1(SMARCA4);NP_001099123.1(Elane);NP_001192910.1(CCNK);NP_776544.1(NCF1);XP_010815564.1(CCNK);XP_010815565.1(CCNK);XP_010815566.1(CCNK);XP_024837615.1(CCNK);XP_024849659.1(SMARCA4);XP_024849660.1(SMARCA4);XP_024849661.1(SMARCA4);XP_024849662.1(SMARCA4);XP_024849663.1(SMARCA4);XP_024849664.1(SMARCA4);XP_024849665.1(SMARCA4);XP_024849666.1(SMARCA…
GO:0043368	positive T cell selection	18	27	1.36354e-07	2.81425e-06	NP_001012692.2(HLA-DMA);NP_001029907.1(CD74);NP_001192430.1(STAT6);NP_001193452.1(PTPRC);XP_005206571.1(STAT6);XP_005217387.1(PTPRC);XP_010811847.1(PTPRC);XP_010811849.1(PTPRC);XP_015330753.1(PTPRC);XP_024831838.1(PTPRC);XP_024831839.1(PTPRC);XP_024831840.1(PTPRC);XP_024831841.1(PTPRC);XP_024837188.1(DOCK2);XP_024837189.1(DOCK2);XP_024847175.1(STAT6);XP_024847176.1(STAT6);XP_024847178.1(STAT6)
GO:0006733	oxidoreduction coenzyme metabolic process	36	79	1.50867e-07	3.09421e-06	NP_001012689.2(STAT3);NP_001013607.1(TPI1);NP_001014849.1(COQ7);NP_001029615.1(NADSYN1);NP_001030431.1(GPD1);NP_001030510.2(RPIA);NP_001039571.1(HIBADH);NP_001039767.1(COQ9);NP_001039884.1(COQ8A);NP_001040073.1(NUDT12);NP_001068846.1(TP53I3);NP_001069359.1(DCXR);NP_001092327.1(NAPRT);NP_001093833.1(GPD1L);NP_001095772.1(GCK);NP_001106712.1(COQ7);NP_001178237.1(KYNU);NP_001231070.1(NAMPT);NP_00124…
GO:0006304	DNA modification	40	92	1.52436e-07	3.10684e-06	NP_001030474.1(EXOSC3);NP_001069216.1(CTCF);NP_001092511.1(EHMT1);NP_001098845.1(Tdrkh);NP_001099084.1(SMARCA4);NP_872592.2(DNMT1);XP_005208769.2(DNMT1);XP_005218651.1(CTCF);XP_005218653.1(CTCF);XP_005218654.1(CTCF);XP_010805078.1(DNMT1);XP_010812784.1(CTCF);XP_010812785.1(Ctcf);XP_015327477.1(DNMT1);XP_015327478.1(DNMT1);XP_015327481.1(DNMT1);XP_024833999.1(CTCF);XP_024834000.1(CTCF);XP_02483400…
GO:0002764	immune response-regulating signaling pathway	122	403	1.60867e-07	3.2583e-06	NP_001014855.1(Psmc1);NP_001019680.2(PSME1);NP_001020253.1(LPXN);NP_001028790.1(ACTG1);NP_001029560.1(PSMB9);NP_001029802.1(GRB2);NP_001029951.1(MAPKAPK3);NP_001069540.1(NCK1);NP_001093798.1(OTULIN);NP_001095705.1(NLRX1);NP_001103471.1(KRAS);NP_001106698.1(ELMO1);NP_001137348.1(NCKAP1L);NP_001180076.1(UNC93B1);NP_001193452.1(PTPRC);NP_776404.2(ACTB);NP_776437.1(CD247);NP_776568.1(PIGR);NP_776622.…
GO:0010604	positive regulation of macromolecule metabolic process	287	1119	1.9949e-07	4.01566e-06	NP_001014855.1(Psmc1);NP_001015527.1(GTF2F1);NP_001015592.1(PFN1);NP_001019680.2(PSME1);NP_001019738.1(CTH);NP_001029557.1(CTSH);NP_001029560.1(PSMB9);NP_001029907.1(CD74);NP_001030229.1(HCLS1);NP_001030518.1(NPM1);NP_001032521.1(HDAC1);NP_001039347.1(Diablo);NP_001039435.1(CASP8);NP_001039793.1(S100A9);NP_001068616.1(HSPA5);NP_001068871.2(CSF1R);NP_001069044.1(CHP1);NP_001069079.1(TOM1L1);NP_001…
GO:0030278	regulation of ossification	29	58	2.0727e-07	4.14668e-06	NP_001070469.1(RBPJ);NP_001291194.1(BMP2K);NP_776493.1(GJA1);XP_005203947.1(ECM1);XP_005207867.1(RBPJ);XP_005207868.1(RBPJ);XP_005207869.1(RBPJ);XP_005214493.1(RASSF2);XP_010809626.1(RASSF2);XP_015329565.1(RASSF2);XP_024848867.1(BMP2K);XP_024849212.1(RBPJ);XP_024849213.1(RBPJ);XP_024849214.1(RBPJ);XP_024849215.1(RBPJ);XP_024849216.1(RBPJ);XP_024849217.1(RBPJ);XP_024849218.1(RBPJ);XP_024849219.1(R…
GO:0010628	positive regulation of gene expression	105	336	2.13496e-07	4.24518e-06	NP_001015527.1(GTF2F1);NP_001015592.1(PFN1);NP_001019738.1(CTH);NP_001030518.1(NPM1);NP_001069540.1(NCK1);NP_001070469.1(RBPJ);NP_001092351.2(ARHGEF2);NP_001103471.1(KRAS);NP_001106755.1(GSN);NP_001179414.1(Rtf1);NP_001179691.2(MYH9);NP_001180055.1(SUPT6H);NP_001192494.1(THRAP3);NP_001192968.1(CNOT1);NP_776622.1(TLR2);NP_776778.1(IKBKB);NP_777012.1(PRKCB);NP_777155.1(PYCARD);NP_777203.1(RPS27A);N…
GO:0001708	cell fate specification	22	38	2.19474e-07	4.33761e-06	NP_001070469.1(RBPJ);XP_005207867.1(RBPJ);XP_005207868.1(RBPJ);XP_005207869.1(RBPJ);XP_024849212.1(RBPJ);XP_024849213.1(RBPJ);XP_024849214.1(RBPJ);XP_024849215.1(RBPJ);XP_024849216.1(RBPJ);XP_024849217.1(RBPJ);XP_024849218.1(RBPJ);XP_024849219.1(RBPJ);XP_024849220.1(RBPJ);XP_024849221.1(RBPJ);XP_024849222.1(RBPJ);XP_024849223.1(RBPJ);XP_024849224.1(RBPJ);XP_024849225.1(RBPJ);XP_024849226.1(RBPJ);…
GO:0010605	negative regulation of macromolecule metabolic process	247	943	2.52023e-07	4.95089e-06	NP_001007818.1(QKI);NP_001015590.2(ITIH4);NP_001019658.1(PI16);NP_001025489.2(CAST);NP_001029490.1(SRSF2);NP_001030364.1(SERPINB8);NP_001030518.1(NPM1);NP_001032521.1(HDAC1);NP_001032538.1(CSTB);NP_001039377.1(CHORDC1);NP_001039405.2(ZMYND11);NP_001039882.1(CYLD);NP_001068821.1(ITIH1);NP_001069044.1(CHP1);NP_001069366.1(SNTA1);NP_001069540.1(NCK1);NP_001070466.1(RPL13A);NP_001070481.1(Rbbp4);NP_0…
GO:0002009	morphogenesis of an epithelium	85	258	2.5607e-07	5.00026e-06	NP_001014849.1(COQ7);NP_001015602.1(STK4);NP_001029557.1(CTSH);NP_001039435.1(CASP8);NP_001069480.2(DDR1);NP_001070469.1(RBPJ);NP_001071303.1(CTSZ);NP_001073075.1(STK3);NP_001099084.1(SMARCA4);NP_001103471.1(KRAS);NP_001106712.1(COQ7);NP_001107554.1(AGT);NP_001179510.1(MTSS1);NP_001180140.1(Ccm2);NP_001180184.1(PLOD3);NP_776493.1(GJA1);NP_803473.1(TGM2);XP_002691532.1(ADAM17);XP_005202672.1(CASP8…
GO:0048518	positive regulation of biological process	643	2783	2.60348e-07	5.05353e-06	NP_001002763.1(CDH1);NP_001007809.1(CAV2);NP_001007817.1(FADD);NP_001011676.2(CD2);NP_001012688.1(HSP90AA1);NP_001012689.2(STAT3);NP_001012692.2(HLA-DMA);NP_001014855.1(Psmc1);NP_001014912.1(HMOX1);NP_001014947.1(MAPK13);NP_001014956.1(NFYA);NP_001015527.1(GTF2F1);NP_001015578.1(EHD1);NP_001015592.1(PFN1);NP_001015608.1(CLIC1);NP_001019664.1(TRPV2);NP_001019680.2(PSME1);NP_001019708.1(GMFG);NP_00…
GO:0070670	response to interleukin-4	15	21	3.94227e-07	7.60695e-06	NP_001012687.1(FASN);NP_001068616.1(HSPA5);NP_001094612.1(KEAP1);NP_776946.1(CORO1A);XP_003586820.2(MRC1);XP_005208821.1(KEAP1);XP_005221054.2(FASN);XP_005221963.1(PML);XP_005224888.1(CORO1A);XP_005224890.1(CORO1A);XP_010815349.1(PML);XP_015327496.1(KEAP1);XP_015329511.1(MRC1);XP_024838891.1(MCM2);XP_024854148.1(HSPA5)
GO:0010453	regulation of cell fate commitment	22	39	4.10108e-07	7.86685e-06	NP_001070469.1(RBPJ);XP_005207867.1(RBPJ);XP_005207868.1(RBPJ);XP_005207869.1(RBPJ);XP_024849212.1(RBPJ);XP_024849213.1(RBPJ);XP_024849214.1(RBPJ);XP_024849215.1(RBPJ);XP_024849216.1(RBPJ);XP_024849217.1(RBPJ);XP_024849218.1(RBPJ);XP_024849219.1(RBPJ);XP_024849220.1(RBPJ);XP_024849221.1(RBPJ);XP_024849222.1(RBPJ);XP_024849223.1(RBPJ);XP_024849224.1(RBPJ);XP_024849225.1(RBPJ);XP_024849226.1(RBPJ);…
GO:0050792	regulation of viral process	47	119	4.31261e-07	7.92878e-06	NP_001025017.1(OAS1);NP_001032521.1(HDAC1);NP_001069624.1(VPS4B);NP_001069727.1(PTX3);NP_001071495.1(SP1);NP_001076083.1(RAD23A);NP_001091634.1(RNASEL);NP_001099084.1(SMARCA4);NP_001121978.1(Chmp4b);NP_001192910.1(CCNK);NP_776365.1(MX1);NP_776791.1(ISG15);NP_835210.2(EIF2AK2);NP_872596.1(TRIM21);XP_002686059.1(ADAR);XP_002697249.2(SRPK1);XP_003586054.1(ZC3HAV1);XP_005202045.1(MX1);XP_005202046.1(…
GO:0002254	kinin cascade	9	9	4.32789e-07	7.92878e-06	NP_001033253.1(PRCP);NP_001068587.1(F12);XP_005226767.1(PRCP);XP_005226768.1(PRCP);XP_024842981.1(PRCP);XP_024842982.1(PRCP);XP_024842983.1(PRCP);XP_024842984.1(PRCP);XP_024849584.1(F12)
GO:0003009	skeletal muscle contraction	9	9	4.32789e-07	7.92878e-06	NP_776338.1(GAA);XP_005221192.1(GAA);XP_005221193.1(GAA);XP_005228373.1(Dmd);XP_005228374.1(Dmd);XP_010814808.1(GAA);XP_024835302.1(GAA);XP_024844136.1(DMD);XP_024844137.1(DMD)
GO:0006528	asparagine metabolic process	9	9	4.32789e-07	7.92878e-06	NP_001069121.1(ASNS);NP_001070503.1(ASRGL1);XP_010802301.1(ASNS);XP_015323612.1(ASNS);XP_024846402.1(ASNS);XP_024846403.1(ASNS);XP_024846404.1(ASNS);XP_024846405.1(ASNS);XP_024846406.1(ASNS)
GO:0015937	coenzyme A biosynthetic process	9	9	4.32789e-07	7.92878e-06	XP_005220032.1(ACACA);XP_005220033.1(ACACA);XP_005220035.1(ACACA);XP_010814045.1(ACACA);XP_024835369.1(ACACA);XP_024835370.1(ACACA);XP_024835371.1(ACACA);XP_024835372.1(ACACA);XP_024835373.1(ACACA)
GO:0033866	nucleoside bisphosphate biosynthetic process	9	9	4.32789e-07	7.92878e-06	XP_005220032.1(ACACA);XP_005220033.1(ACACA);XP_005220035.1(ACACA);XP_010814045.1(ACACA);XP_024835369.1(ACACA);XP_024835370.1(ACACA);XP_024835371.1(ACACA);XP_024835372.1(ACACA);XP_024835373.1(ACACA)
GO:0034030	ribonucleoside bisphosphate biosynthetic process	9	9	4.32789e-07	7.92878e-06	XP_005220032.1(ACACA);XP_005220033.1(ACACA);XP_005220035.1(ACACA);XP_010814045.1(ACACA);XP_024835369.1(ACACA);XP_024835370.1(ACACA);XP_024835371.1(ACACA);XP_024835372.1(ACACA);XP_024835373.1(ACACA)
GO:0034033	purine nucleoside bisphosphate biosynthetic process	9	9	4.32789e-07	7.92878e-06	XP_005220032.1(ACACA);XP_005220033.1(ACACA);XP_005220035.1(ACACA);XP_010814045.1(ACACA);XP_024835369.1(ACACA);XP_024835370.1(ACACA);XP_024835371.1(ACACA);XP_024835372.1(ACACA);XP_024835373.1(ACACA)
GO:0031056	regulation of histone modification	66	188	4.35458e-07	7.93311e-06	NP_001069157.3(PAXBP1);NP_001069216.1(CTCF);NP_001075056.1(RNF20);NP_001179414.1(Rtf1);NP_001179842.1(TRPS1);NP_001180055.1(SUPT6H);NP_872592.2(DNMT1);XP_005208769.2(DNMT1);XP_005218651.1(CTCF);XP_005218653.1(CTCF);XP_005218654.1(CTCF);XP_005220168.1(SUPT6H);XP_005221963.1(PML);XP_005228084.1(OGT);XP_010800711.1(Trip12);XP_010800712.1(Trip12);XP_010805078.1(DNMT1);XP_010812784.1(CTCF);XP_01081278…
GO:0051235	maintenance of location	52	137	4.71682e-07	8.5453e-06	NP_001015578.1(EHD1);NP_001029397.1(OS9);NP_001068588.1(LPL);NP_001068616.1(HSPA5);NP_001075196.1(CLIC2);NP_001096818.1(ERO1A);NP_001103268.1(Cherp);NP_001106711.1(MSR1);NP_001193443.1(FLNA);NP_001193452.1(PTPRC);NP_776338.1(GAA);NP_776429.1(CAV1);NP_776487.1(FTH1);NP_776538.1(MSR1);XP_005217387.1(PTPRC);XP_005221192.1(GAA);XP_005221193.1(GAA);XP_005221963.1(PML);XP_005226086.1(MSR1);XP_005227228…
GO:0045165	cell fate commitment	39	92	4.84088e-07	8.72161e-06	NP_001070469.1(RBPJ);NP_001099084.1(SMARCA4);NP_001179414.1(Rtf1);NP_001192430.1(STAT6);XP_005206571.1(STAT6);XP_005207867.1(RBPJ);XP_005207868.1(RBPJ);XP_005207869.1(RBPJ);XP_024847175.1(STAT6);XP_024847176.1(STAT6);XP_024847178.1(STAT6);XP_024849212.1(RBPJ);XP_024849213.1(RBPJ);XP_024849214.1(RBPJ);XP_024849215.1(RBPJ);XP_024849216.1(RBPJ);XP_024849217.1(RBPJ);XP_024849218.1(RBPJ);XP_024849219.…
GO:0051173	positive regulation of nitrogen compound metabolic process	124	419	4.9494e-07	8.86813e-06	NP_001015527.1(GTF2F1);NP_001019738.1(CTH);NP_001030518.1(NPM1);NP_001068616.1(HSPA5);NP_001069540.1(NCK1);NP_001070469.1(RBPJ);NP_001092351.2(ARHGEF2);NP_001095447.1(Picalm);NP_001103431.1(Gfpt1);NP_001103471.1(KRAS);NP_001178120.1(ZFP36L2);NP_001179414.1(Rtf1);NP_001180055.1(SUPT6H);NP_001192430.1(STAT6);NP_001192494.1(THRAP3);NP_001192968.1(CNOT1);NP_001193452.1(PTPRC);NP_776319.1(BAX);NP_7766…
GO:0045830	positive regulation of isotype switching	14	19	5.30669e-07	9.35412e-06	NP_001192430.1(STAT6);NP_001193452.1(PTPRC);XP_005206571.1(STAT6);XP_005217387.1(PTPRC);XP_010811847.1(PTPRC);XP_010811849.1(PTPRC);XP_015330753.1(PTPRC);XP_024831838.1(PTPRC);XP_024831839.1(PTPRC);XP_024831840.1(PTPRC);XP_024831841.1(PTPRC);XP_024847175.1(STAT6);XP_024847176.1(STAT6);XP_024847178.1(STAT6)
GO:0045911	positive regulation of DNA recombination	14	19	5.30669e-07	9.35412e-06	NP_001192430.1(STAT6);NP_001193452.1(PTPRC);XP_005206571.1(STAT6);XP_005217387.1(PTPRC);XP_010811847.1(PTPRC);XP_010811849.1(PTPRC);XP_015330753.1(PTPRC);XP_024831838.1(PTPRC);XP_024831839.1(PTPRC);XP_024831840.1(PTPRC);XP_024831841.1(PTPRC);XP_024847175.1(STAT6);XP_024847176.1(STAT6);XP_024847178.1(STAT6)
GO:0050871	positive regulation of B cell activation	14	19	5.30669e-07	9.35412e-06	NP_001192430.1(STAT6);NP_001193452.1(PTPRC);XP_005206571.1(STAT6);XP_005217387.1(PTPRC);XP_010811847.1(PTPRC);XP_010811849.1(PTPRC);XP_015330753.1(PTPRC);XP_024831838.1(PTPRC);XP_024831839.1(PTPRC);XP_024831840.1(PTPRC);XP_024831841.1(PTPRC);XP_024847175.1(STAT6);XP_024847176.1(STAT6);XP_024847178.1(STAT6)
GO:0043648	dicarboxylic acid metabolic process	28	57	5.35978e-07	9.3969e-06	NP_001029600.1(ASL);NP_001030240.1(ACSF3);NP_001068625.2(ACOT8);NP_001068838.1(KYAT3);NP_001070282.1(ME2);NP_001071432.1(GLS);NP_001178237.1(KYNU);NP_001178320.1(ALDH1L2);NP_777231.1(GOT2);NP_786984.1(IDH2);NP_803468.1(GOT1);NP_851355.2(IDH1);XP_005202754.1(IDH1);XP_005204338.1(KYAT3);XP_005204339.1(KYAT3);XP_005204340.2(KYAT3);XP_005214577.1(ACOT8);XP_005218566.1(ACSF3);XP_010817121.1(ME2);XP_01…
GO:0043122	regulation of I-kappaB kinase/NF-kappaB signaling	89	278	5.59798e-07	9.76204e-06	NP_001007817.1(FADD);NP_001014912.1(HMOX1);NP_001019738.1(CTH);NP_001029727.1(S100B);NP_001030560.1(TRAF3IP2);NP_001032521.1(HDAC1);NP_001039361.1(TRADD);NP_001039405.2(ZMYND11);NP_001039435.1(CASP8);NP_001039882.1(CYLD);NP_001070433.1(SLC35B2);NP_001070579.1(CARD9);NP_001092458.1(NEK6);NP_001095705.1(NLRX1);NP_001103236.1(SHARPIN);NP_001179684.1(TBK1);NP_001193443.1(FLNA);NP_001193549.1(EEF1D);N…
GO:0007249	I-kappaB kinase/NF-kappaB signaling	90	283	6.70079e-07	1.1623e-05	NP_001007817.1(FADD);NP_001014912.1(HMOX1);NP_001019738.1(CTH);NP_001029727.1(S100B);NP_001030560.1(TRAF3IP2);NP_001032521.1(HDAC1);NP_001039361.1(TRADD);NP_001039405.2(ZMYND11);NP_001039435.1(CASP8);NP_001039882.1(CYLD);NP_001070433.1(SLC35B2);NP_001070579.1(CARD9);NP_001092458.1(NEK6);NP_001095705.1(NLRX1);NP_001103236.1(SHARPIN);NP_001179684.1(TBK1);NP_001193443.1(FLNA);NP_001193549.1(EEF1D);N…
GO:0044403	symbiosis, encompassing mutualism through parasitism	146	514	7.24699e-07	1.24381e-05	NP_001001147.1(CCNT1);NP_001012689.2(STAT3);NP_001014855.1(Psmc1);NP_001019680.2(PSME1);NP_001020486.1(RPS25);NP_001025017.1(OAS1);NP_001029560.1(PSMB9);NP_001029667.1(RPL35);NP_001029689.1(LAMTOR5);NP_001029802.1(GRB2);NP_001029862.1(Rps23);NP_001030180.1(RPL37A);NP_001030494.1(ALYREF);NP_001032521.1(HDAC1);NP_001032544.1(RPS19);NP_001033175.1(TCP1);NP_001039607.1(GTF2B);NP_001039706.1(RBX1);NP_…
GO:0044419	interspecies interaction between organisms	146	514	7.24699e-07	1.24381e-05	NP_001001147.1(CCNT1);NP_001012689.2(STAT3);NP_001014855.1(Psmc1);NP_001019680.2(PSME1);NP_001020486.1(RPS25);NP_001025017.1(OAS1);NP_001029560.1(PSMB9);NP_001029667.1(RPL35);NP_001029689.1(LAMTOR5);NP_001029802.1(GRB2);NP_001029862.1(Rps23);NP_001030180.1(RPL37A);NP_001030494.1(ALYREF);NP_001032521.1(HDAC1);NP_001032544.1(RPS19);NP_001033175.1(TCP1);NP_001039607.1(GTF2B);NP_001039706.1(RBX1);NP_…
GO:0003208	cardiac ventricle morphogenesis	22	40	7.42399e-07	1.25438e-05	NP_001070469.1(RBPJ);XP_005207867.1(RBPJ);XP_005207868.1(RBPJ);XP_005207869.1(RBPJ);XP_024849212.1(RBPJ);XP_024849213.1(RBPJ);XP_024849214.1(RBPJ);XP_024849215.1(RBPJ);XP_024849216.1(RBPJ);XP_024849217.1(RBPJ);XP_024849218.1(RBPJ);XP_024849219.1(RBPJ);XP_024849220.1(RBPJ);XP_024849221.1(RBPJ);XP_024849222.1(RBPJ);XP_024849223.1(RBPJ);XP_024849224.1(RBPJ);XP_024849225.1(RBPJ);XP_024849226.1(RBPJ);…
GO:0006306	DNA methylation	22	40	7.42399e-07	1.25438e-05	NP_001098845.1(Tdrkh);NP_001099084.1(SMARCA4);NP_872592.2(DNMT1);XP_005208769.2(DNMT1);XP_010805078.1(DNMT1);XP_015327477.1(DNMT1);XP_015327478.1(DNMT1);XP_015327481.1(DNMT1);XP_024849597.1(DNMT1);XP_024849598.1(DNMT1);XP_024849599.1(DNMT1);XP_024849600.1(DNMT1);XP_024849659.1(SMARCA4);XP_024849660.1(SMARCA4);XP_024849661.1(SMARCA4);XP_024849662.1(SMARCA4);XP_024849663.1(SMARCA4);XP_024849664.1(S…
GO:0043588	skin development	22	40	7.42399e-07	1.25438e-05	NP_001070469.1(RBPJ);XP_005207867.1(RBPJ);XP_005207868.1(RBPJ);XP_005207869.1(RBPJ);XP_024849212.1(RBPJ);XP_024849213.1(RBPJ);XP_024849214.1(RBPJ);XP_024849215.1(RBPJ);XP_024849216.1(RBPJ);XP_024849217.1(RBPJ);XP_024849218.1(RBPJ);XP_024849219.1(RBPJ);XP_024849220.1(RBPJ);XP_024849221.1(RBPJ);XP_024849222.1(RBPJ);XP_024849223.1(RBPJ);XP_024849224.1(RBPJ);XP_024849225.1(RBPJ);XP_024849226.1(RBPJ);…
GO:0046496	nicotinamide nucleotide metabolic process	30	64	7.66723e-07	1.27598e-05	NP_001012689.2(STAT3);NP_001013607.1(TPI1);NP_001029615.1(NADSYN1);NP_001030431.1(GPD1);NP_001030510.2(RPIA);NP_001039571.1(HIBADH);NP_001040073.1(NUDT12);NP_001068846.1(TP53I3);NP_001069359.1(DCXR);NP_001092327.1(NAPRT);NP_001093833.1(GPD1L);NP_001095772.1(GCK);NP_001178237.1(KYNU);NP_001231070.1(NAMPT);NP_001243482.1(NADK2);XP_005209829.1(NUDT12);XP_005209830.1(NUDT12);XP_005209831.1(NUDT12);XP…
GO:0016441	posttranscriptional gene silencing	10	11	7.66919e-07	1.27598e-05	XP_002686059.1(ADAR);XP_005203859.2(ADAR);XP_005221356.2(TNRC6C);XP_010814892.2(TNRC6C);XP_015314481.2(TNRC6C);XP_015314484.2(TNRC6C);XP_024836787.1(TNRC6C);XP_024836788.1(TNRC6C);XP_024836789.1(TNRC6C);XP_024836790.1(TNRC6C)
GO:0060306	regulation of membrane repolarization	10	11	7.66919e-07	1.27598e-05	NP_001069366.1(SNTA1);NP_776493.1(GJA1);XP_024849253.1(ANK2);XP_024849254.1(Ank2);XP_024849255.1(Ank2);XP_024849256.1(Ank2);XP_024849257.1(Ank2);XP_024849258.1(Ank2);XP_024849262.1(Ank2);XP_024849263.1(Ank2)
GO:0042063	gliogenesis	43	108	1.0201e-06	1.6886e-05	NP_001012689.2(STAT3);NP_001029727.1(S100B);NP_001030189.1(PHGDH);NP_001032521.1(HDAC1);NP_001035046.1(ITGAM);NP_001040006.1(BIN1);NP_776394.2(VIM);XP_005202274.1(BIN1);XP_005202275.1(BIN1);XP_005202277.1(BIN1);XP_005202278.1(BIN1);XP_005202279.1(BIN1);XP_005202280.1(BIN1);XP_005202281.1(BIN1);XP_005202282.1(BIN1);XP_005202283.1(BIN1);XP_005202284.1(BIN1);XP_005202285.1(BIN1);XP_005216458.2(F2);X…
GO:0006631	fatty acid metabolic process	72	215	1.04435e-06	1.72002e-05	NP_001007810.1(HSD17B4);NP_001007818.1(QKI);NP_001012687.1(FASN);NP_001020377.2(ECHS1);NP_001029452.1(LTA4H);NP_001029491.1(ACAA1);NP_001029920.1(TECR);NP_001030240.1(ACSF3);NP_001033637.1(PCCB);NP_001035578.1(NDUFAB1);NP_001039492.1(TBXAS1);NP_001068588.1(LPL);NP_001068891.1(DECR1);NP_001069150.2(ACOT7);NP_001077186.1(CBR4);NP_001094516.1(PDHA1);NP_001096786.1(HACD3);NP_001192632.1(ALOX15B);NP_0…
GO:0030041	actin filament polymerization	55	152	1.32563e-06	2.16144e-05	NP_001002885.1(TMSB4);NP_001015592.1(PFN1);NP_001019708.1(GMFG);NP_001020491.1(TWF1);NP_001029802.1(GRB2);NP_001033199.1(VASP);NP_001069540.1(NCK1);NP_001076949.1(CAPZA1);NP_001094707.1(GMFB);NP_001098794.1(TWF2);NP_001106714.1(CORO1B);NP_001106755.1(GSN);NP_001137348.1(NCKAP1L);NP_001179013.1(EVL);NP_001192928.1(ADD1);NP_776651.1(ACTR3);NP_776926.1(ALOX15);NP_776946.1(CORO1A);NP_777048.1(TMSB10)…
GO:0030833	regulation of actin filament polymerization	55	152	1.32563e-06	2.16144e-05	NP_001002885.1(TMSB4);NP_001015592.1(PFN1);NP_001019708.1(GMFG);NP_001020491.1(TWF1);NP_001029802.1(GRB2);NP_001033199.1(VASP);NP_001069540.1(NCK1);NP_001076949.1(CAPZA1);NP_001094707.1(GMFB);NP_001098794.1(TWF2);NP_001106714.1(CORO1B);NP_001106755.1(GSN);NP_001137348.1(NCKAP1L);NP_001179013.1(EVL);NP_001192928.1(ADD1);NP_776651.1(ACTR3);NP_776926.1(ALOX15);NP_776946.1(CORO1A);NP_777048.1(TMSB10)…
GO:0051493	regulation of cytoskeleton organization	104	344	1.39765e-06	2.26753e-05	NP_001002885.1(TMSB4);NP_001015592.1(PFN1);NP_001019708.1(GMFG);NP_001020491.1(TWF1);NP_001029802.1(GRB2);NP_001030229.1(HCLS1);NP_001033199.1(VASP);NP_001039377.1(CHORDC1);NP_001068802.1(MAPRE1);NP_001069540.1(NCK1);NP_001074980.1(WASF2);NP_001076949.1(CAPZA1);NP_001092351.2(ARHGEF2);NP_001093816.1(CDKN1B);NP_001094707.1(GMFB);NP_001095381.2(RCC2);NP_001095746.1(RGCC);NP_001098794.1(TWF2);NP_001…
GO:0001676	long-chain fatty acid metabolic process	24	47	1.41682e-06	2.28726e-05	NP_001007810.1(HSD17B4);NP_001007818.1(QKI);NP_001069150.2(ACOT7);NP_001192632.1(ALOX15B);NP_776926.1(ALOX15);XP_002691008.1(MYO5A);XP_005211933.1(Myo5a);XP_005211934.1(Myo5a);XP_005211936.1(MYO5A);XP_005217137.1(ACOT7);XP_005217138.1(Acot7);XP_024831970.1(ACOT7);XP_024852192.1(QKI);XP_024852193.1(QKI);XP_024852194.1(QKI);XP_024852195.1(QKI);XP_024852196.1(QKI);XP_024852197.1(QKI);XP_024852198.1(…
GO:0009267	cellular response to starvation	14	20	1.44735e-06	2.32502e-05	NP_001028799.1(BECN1);NP_001068616.1(HSPA5);NP_001069121.1(ASNS);NP_777027.1(SLC2A1);XP_005221614.1(PRKAA1);XP_010802301.1(ASNS);XP_010814254.1(MYBBP1A);XP_015323612.1(ASNS);XP_024846402.1(ASNS);XP_024846403.1(ASNS);XP_024846404.1(ASNS);XP_024846405.1(ASNS);XP_024846406.1(ASNS);XP_024854148.1(HSPA5)
GO:0044710	single-organism metabolic process	815	3649	1.49834e-06	2.39514e-05	NP_001007810.1(HSD17B4);NP_001007818.1(QKI);NP_001012687.1(FASN);NP_001012689.2(STAT3);NP_001013600.1(AK1);NP_001013604.2(MCM3);NP_001013607.1(TPI1);NP_001013611.2(BCAT2);NP_001014405.1(KCNAB2);NP_001014406.1(KCNAB2);NP_001014849.1(COQ7);NP_001014855.1(Psmc1);NP_001014912.1(HMOX1);NP_001014956.1(NFYA);NP_001015528.1(MVK);NP_001015638.1(SNX17);NP_001017933.1(ACADSB);NP_001019680.2(PSME1);NP_001019…
GO:0031342	negative regulation of cell killing	16	25	1.57487e-06	2.50519e-05	NP_001192206.1(ARRB2);NP_001192430.1(STAT6);NP_001193452.1(PTPRC);XP_005206571.1(STAT6);XP_005217387.1(PTPRC);XP_005220238.1(ARRB2);XP_010811847.1(PTPRC);XP_010811849.1(PTPRC);XP_015330753.1(PTPRC);XP_024831838.1(PTPRC);XP_024831839.1(PTPRC);XP_024831840.1(PTPRC);XP_024831841.1(PTPRC);XP_024847175.1(STAT6);XP_024847176.1(STAT6);XP_024847178.1(STAT6)
GO:0001816	cytokine production	143	508	1.63836e-06	2.59355e-05	NP_001007817.1(FADD);NP_001011676.2(CD2);NP_001014947.1(MAPK13);NP_001029727.1(S100B);NP_001029907.1(CD74);NP_001032521.1(HDAC1);NP_001039822.1(TMEM173);NP_001068871.2(CSF1R);NP_001069843.1(AFAP1L2);NP_001070277.1(HSF1);NP_001070312.1(LCP2);NP_001070469.1(RBPJ);NP_001070579.1(CARD9);NP_001092351.2(ARHGEF2);NP_001092461.1(FGR);NP_001095336.1(IDO1);NP_001095352.1(INPP5D);NP_001095705.1(NLRX1);NP_00…
GO:0051129	negative regulation of cellular component organization	121	416	1.79429e-06	2.82205e-05	NP_001002885.1(TMSB4);NP_001015592.1(PFN1);NP_001020491.1(TWF1);NP_001028935.1(DNAJB1);NP_001030497.1(CNN2);NP_001030518.1(NPM1);NP_001068802.1(MAPRE1);NP_001068810.1(DFFA);NP_001074196.1(FXN);NP_001074980.1(WASF2);NP_001076949.1(CAPZA1);NP_001092351.2(ARHGEF2);NP_001095381.2(RCC2);NP_001095447.1(Picalm);NP_001098794.1(TWF2);NP_001106755.1(GSN);NP_001121976.1(CHMP4A);NP_001121978.1(Chmp4b);NP_001…
GO:0051254	positive regulation of RNA metabolic process	93	301	1.80002e-06	2.82205e-05	NP_001015527.1(GTF2F1);NP_001019738.1(CTH);NP_001030518.1(NPM1);NP_001070469.1(RBPJ);NP_001092351.2(ARHGEF2);NP_001103471.1(KRAS);NP_001178120.1(ZFP36L2);NP_001179414.1(Rtf1);NP_001180055.1(SUPT6H);NP_001192494.1(THRAP3);NP_001192968.1(CNOT1);NP_776622.1(TLR2);NP_776778.1(IKBKB);NP_777012.1(PRKCB);NP_777155.1(PYCARD);NP_777203.1(RPS27A);NP_835210.2(EIF2AK2);XP_002691752.2(TRAF2);XP_005203721.4(AR…
GO:0035821	modification of morphology or physiology of other organism	29	63	1.86122e-06	2.8902e-05	NP_001069727.1(PTX3);NP_001071495.1(SP1);NP_001099084.1(SMARCA4);NP_001099123.1(Elane);NP_001192910.1(CCNK);NP_776544.1(NCF1);NP_776622.1(TLR2);XP_005217503.1(TLR2);XP_005217504.1(TLR2);XP_005227242.1(BAD);XP_005227243.1(BAD);XP_010815564.1(CCNK);XP_010815565.1(CCNK);XP_010815566.1(CCNK);XP_015330814.1(TLR2);XP_015330815.1(TLR2);XP_024832770.1(TLR2);XP_024837615.1(CCNK);XP_024843090.1(BAD);XP_024…
GO:0051817	modification of morphology or physiology of other organism involved in symbiotic interaction	29	63	1.86122e-06	2.8902e-05	NP_001069727.1(PTX3);NP_001071495.1(SP1);NP_001099084.1(SMARCA4);NP_001099123.1(Elane);NP_001192910.1(CCNK);NP_776544.1(NCF1);NP_776622.1(TLR2);XP_005217503.1(TLR2);XP_005217504.1(TLR2);XP_005227242.1(BAD);XP_005227243.1(BAD);XP_010815564.1(CCNK);XP_010815565.1(CCNK);XP_010815566.1(CCNK);XP_015330814.1(TLR2);XP_015330815.1(TLR2);XP_024832770.1(TLR2);XP_024837615.1(CCNK);XP_024843090.1(BAD);XP_024…
GO:0048584	positive regulation of response to stimulus	252	989	2.04471e-06	3.16009e-05	NP_001007809.1(CAV2);NP_001007817.1(FADD);NP_001014855.1(Psmc1);NP_001019680.2(PSME1);NP_001020253.1(LPXN);NP_001028787.1(CTSS);NP_001028790.1(ACTG1);NP_001029557.1(CTSH);NP_001029560.1(PSMB9);NP_001029784.1(HPX);NP_001029802.1(GRB2);NP_001029907.1(CD74);NP_001029951.1(MAPKAPK3);NP_001039793.1(S100A9);NP_001039822.1(TMEM173);NP_001068721.1(IL16);NP_001068871.2(CSF1R);NP_001069501.1(TPD52L1);NP_00…
GO:0006529	asparagine biosynthetic process	8	8	2.20732e-06	3.39531e-05	NP_001069121.1(ASNS);XP_010802301.1(ASNS);XP_015323612.1(ASNS);XP_024846402.1(ASNS);XP_024846403.1(ASNS);XP_024846404.1(ASNS);XP_024846405.1(ASNS);XP_024846406.1(ASNS)
GO:0030183	B cell differentiation	23	45	2.29705e-06	3.51675e-05	NP_001071386.1(BAK1);NP_001095352.1(INPP5D);NP_001137348.1(NCKAP1L);NP_001193452.1(PTPRC);NP_776319.1(BAX);XP_005207187.1(PTPN6);XP_005217387.1(PTPRC);XP_005223298.1(BAK1);XP_005227242.1(BAD);XP_005227243.1(BAD);XP_010803130.1(NCKAP1L);XP_010811847.1(PTPRC);XP_010811849.1(PTPRC);XP_015315211.1(BAK1);XP_015330753.1(PTPRC);XP_024831838.1(PTPRC);XP_024831839.1(PTPRC);XP_024831840.1(PTPRC);XP_0248318…
GO:0019362	pyridine nucleotide metabolic process	30	67	2.54113e-06	3.87225e-05	NP_001012689.2(STAT3);NP_001013607.1(TPI1);NP_001029615.1(NADSYN1);NP_001030431.1(GPD1);NP_001030510.2(RPIA);NP_001039571.1(HIBADH);NP_001040073.1(NUDT12);NP_001068846.1(TP53I3);NP_001069359.1(DCXR);NP_001092327.1(NAPRT);NP_001093833.1(GPD1L);NP_001095772.1(GCK);NP_001178237.1(KYNU);NP_001231070.1(NAMPT);NP_001243482.1(NADK2);XP_005209829.1(NUDT12);XP_005209830.1(NUDT12);XP_005209831.1(NUDT12);XP…
GO:0007009	plasma membrane organization	37	91	3.15587e-06	4.78665e-05	NP_001002763.1(CDH1);NP_001029162.2(SCP2);NP_001039896.1(EHD2);NP_001076904.1(BIN2);NP_001091588.1(Fcho2);NP_001121976.1(CHMP4A);NP_776429.1(CAV1);NP_777044.1(Stxbp1);XP_002686273.3(FNBP1L);XP_002689611.3(DENND4C);XP_002691008.1(MYO5A);XP_003585925.2(FNBP1L);XP_005209968.1(DENND4C);XP_005211933.1(Myo5a);XP_005211934.1(Myo5a);XP_005211936.1(MYO5A);XP_010801633.1(FNBP1L);XP_015327629.1(ADIPOQ);XP_0…
GO:0001709	cell fate determination	11	14	3.34472e-06	5.00327e-05	NP_001099084.1(SMARCA4);XP_024849659.1(SMARCA4);XP_024849660.1(SMARCA4);XP_024849661.1(SMARCA4);XP_024849662.1(SMARCA4);XP_024849663.1(SMARCA4);XP_024849664.1(SMARCA4);XP_024849665.1(SMARCA4);XP_024849666.1(SMARCA4);XP_024849667.1(SMARCA4);XP_024849668.1(SMARCA4)
GO:0035886	vascular smooth muscle cell differentiation	11	14	3.34472e-06	5.00327e-05	NP_001099084.1(SMARCA4);XP_024849659.1(SMARCA4);XP_024849660.1(SMARCA4);XP_024849661.1(SMARCA4);XP_024849662.1(SMARCA4);XP_024849663.1(SMARCA4);XP_024849664.1(SMARCA4);XP_024849665.1(SMARCA4);XP_024849666.1(SMARCA4);XP_024849667.1(SMARCA4);XP_024849668.1(SMARCA4)
GO:0051145	smooth muscle cell differentiation	11	14	3.34472e-06	5.00327e-05	NP_001099084.1(SMARCA4);XP_024849659.1(SMARCA4);XP_024849660.1(SMARCA4);XP_024849661.1(SMARCA4);XP_024849662.1(SMARCA4);XP_024849663.1(SMARCA4);XP_024849664.1(SMARCA4);XP_024849665.1(SMARCA4);XP_024849666.1(SMARCA4);XP_024849667.1(SMARCA4);XP_024849668.1(SMARCA4)
GO:0045685	regulation of glial cell differentiation	26	55	3.40083e-06	5.06398e-05	NP_001032521.1(HDAC1);NP_001040006.1(BIN1);XP_005202274.1(BIN1);XP_005202275.1(BIN1);XP_005202277.1(BIN1);XP_005202278.1(BIN1);XP_005202279.1(BIN1);XP_005202280.1(BIN1);XP_005202281.1(BIN1);XP_005202282.1(BIN1);XP_005202283.1(BIN1);XP_005202284.1(BIN1);XP_005202285.1(BIN1);XP_005216458.2(F2);XP_010800102.1(BIN1);XP_010800103.1(BIN1);XP_010800105.1(BIN1);XP_010800107.1(BIN1);XP_010800108.1(BIN1);X…
GO:0046782	regulation of viral transcription	14	21	3.55359e-06	5.21206e-05	NP_001032521.1(HDAC1);NP_001071495.1(SP1);NP_001099084.1(SMARCA4);XP_005202952.1(HDAC1);XP_024849659.1(SMARCA4);XP_024849660.1(SMARCA4);XP_024849661.1(SMARCA4);XP_024849662.1(SMARCA4);XP_024849663.1(SMARCA4);XP_024849664.1(SMARCA4);XP_024849665.1(SMARCA4);XP_024849666.1(SMARCA4);XP_024849667.1(SMARCA4);XP_024849668.1(SMARCA4)
GO:0051208	sequestering of calcium ion	25	52	3.56421e-06	5.21206e-05	NP_001075196.1(CLIC2);NP_001096818.1(ERO1A);NP_001103268.1(Cherp);NP_001193452.1(PTPRC);XP_005217387.1(PTPRC);XP_005228373.1(Dmd);XP_005228374.1(Dmd);XP_010811847.1(PTPRC);XP_010811849.1(PTPRC);XP_015330753.1(PTPRC);XP_024831838.1(PTPRC);XP_024831839.1(PTPRC);XP_024831840.1(PTPRC);XP_024831841.1(PTPRC);XP_024834660.1(PLCG2);XP_024844136.1(DMD);XP_024844137.1(DMD);XP_024849253.1(ANK2);XP_024849254…
GO:0051282	regulation of sequestering of calcium ion	25	52	3.56421e-06	5.21206e-05	NP_001075196.1(CLIC2);NP_001096818.1(ERO1A);NP_001103268.1(Cherp);NP_001193452.1(PTPRC);XP_005217387.1(PTPRC);XP_005228373.1(Dmd);XP_005228374.1(Dmd);XP_010811847.1(PTPRC);XP_010811849.1(PTPRC);XP_015330753.1(PTPRC);XP_024831838.1(PTPRC);XP_024831839.1(PTPRC);XP_024831840.1(PTPRC);XP_024831841.1(PTPRC);XP_024834660.1(PLCG2);XP_024844136.1(DMD);XP_024844137.1(DMD);XP_024849253.1(ANK2);XP_024849254…
GO:0051283	negative regulation of sequestering of calcium ion	25	52	3.56421e-06	5.21206e-05	NP_001075196.1(CLIC2);NP_001096818.1(ERO1A);NP_001103268.1(Cherp);NP_001193452.1(PTPRC);XP_005217387.1(PTPRC);XP_005228373.1(Dmd);XP_005228374.1(Dmd);XP_010811847.1(PTPRC);XP_010811849.1(PTPRC);XP_015330753.1(PTPRC);XP_024831838.1(PTPRC);XP_024831839.1(PTPRC);XP_024831840.1(PTPRC);XP_024831841.1(PTPRC);XP_024834660.1(PLCG2);XP_024844136.1(DMD);XP_024844137.1(DMD);XP_024849253.1(ANK2);XP_024849254…
GO:0003205	cardiac chamber development	30	68	3.69797e-06	5.3596e-05	NP_001070469.1(RBPJ);XP_005207867.1(RBPJ);XP_005207868.1(RBPJ);XP_005207869.1(RBPJ);XP_024849212.1(RBPJ);XP_024849213.1(RBPJ);XP_024849214.1(RBPJ);XP_024849215.1(RBPJ);XP_024849216.1(RBPJ);XP_024849217.1(RBPJ);XP_024849218.1(RBPJ);XP_024849219.1(RBPJ);XP_024849220.1(RBPJ);XP_024849221.1(RBPJ);XP_024849222.1(RBPJ);XP_024849223.1(RBPJ);XP_024849224.1(RBPJ);XP_024849225.1(RBPJ);XP_024849226.1(RBPJ);…
GO:0072524	pyridine-containing compound metabolic process	30	68	3.69797e-06	5.3596e-05	NP_001012689.2(STAT3);NP_001013607.1(TPI1);NP_001029615.1(NADSYN1);NP_001030431.1(GPD1);NP_001030510.2(RPIA);NP_001039571.1(HIBADH);NP_001040073.1(NUDT12);NP_001068846.1(TP53I3);NP_001069359.1(DCXR);NP_001092327.1(NAPRT);NP_001093833.1(GPD1L);NP_001095772.1(GCK);NP_001178237.1(KYNU);NP_001231070.1(NAMPT);NP_001243482.1(NADK2);XP_005209829.1(NUDT12);XP_005209830.1(NUDT12);XP_005209831.1(NUDT12);XP…
GO:1903320	regulation of protein modification by small protein conjugation or removal	62	183	3.7292e-06	5.3764e-05	NP_001014855.1(Psmc1);NP_001019680.2(PSME1);NP_001029560.1(PSMB9);NP_001029823.1(Sept4);NP_001032677.1(UBXN1);NP_001039596.1(Hspbp1);NP_001068616.1(HSPA5);NP_001069044.1(CHP1);NP_001071562.1(UBE2L3);NP_001075897.1(ITCH);NP_001093789.1(USP4);NP_001095735.1(HERPUD1);NP_001179530.1(GTPBP4);NP_001192206.1(ARRB2);NP_776429.1(CAV1);NP_776791.1(ISG15);NP_777203.1(RPS27A);NP_872596.1(TRIM21);XP_005212615…
GO:0055008	cardiac muscle tissue morphogenesis	23	46	3.74254e-06	5.3764e-05	NP_001070469.1(RBPJ);NP_001077198.1(PKP2);XP_005207867.1(RBPJ);XP_005207868.1(RBPJ);XP_005207869.1(RBPJ);XP_024849212.1(RBPJ);XP_024849213.1(RBPJ);XP_024849214.1(RBPJ);XP_024849215.1(RBPJ);XP_024849216.1(RBPJ);XP_024849217.1(RBPJ);XP_024849218.1(RBPJ);XP_024849219.1(RBPJ);XP_024849220.1(RBPJ);XP_024849221.1(RBPJ);XP_024849222.1(RBPJ);XP_024849223.1(RBPJ);XP_024849224.1(RBPJ);XP_024849225.1(RBPJ);…
GO:0035337	fatty-acyl-CoA metabolic process	10	12	3.78323e-06	5.41101e-05	NP_001007810.1(HSD17B4);NP_001029920.1(TECR);NP_001069150.2(ACOT7);NP_001092502.1(FAR1);XP_005216030.1(Far1);XP_005217137.1(ACOT7);XP_005217138.1(Acot7);XP_005220772.1(ACLY);XP_010810766.1(FAR1);XP_024831970.1(ACOT7)
GO:0051240	positive regulation of multicellular organismal process	141	507	3.95806e-06	5.63635e-05	NP_001007817.1(FADD);NP_001011676.2(CD2);NP_001014947.1(MAPK13);NP_001029907.1(CD74);NP_001030229.1(HCLS1);NP_001032521.1(HDAC1);NP_001039361.1(TRADD);NP_001039435.1(CASP8);NP_001039822.1(TMEM173);NP_001040006.1(BIN1);NP_001068871.2(CSF1R);NP_001069843.1(AFAP1L2);NP_001070579.1(CARD9);NP_001075897.1(ITCH);NP_001092351.2(ARHGEF2);NP_001092461.1(FGR);NP_001095336.1(IDO1);NP_001095705.1(NLRX1);NP_00…
GO:0006090	pyruvate metabolic process	29	65	4.06534e-06	5.76395e-05	NP_001012689.2(STAT3);NP_001013607.1(TPI1);NP_001029206.1(GAPDH);NP_001029471.1(PGK1);NP_001030431.1(GPD1);NP_001035561.1(GPI);NP_001068736.1(PFKM);NP_001094516.1(PDHA1);NP_001095385.1(Aldoa);NP_001095772.1(GCK);NP_001180149.2(PFKP);NP_001192656.1(PKM);NP_776474.2(ENO1);NP_776524.1(LDHA);XP_005209192.1(HK3);XP_005224934.1(Aldoa);XP_005226796.1(LDHA);XP_010803339.1(PFKM);XP_010817708.1(Aldoa);XP_0…
GO:0032271	regulation of protein polymerization	55	157	4.16415e-06	5.87848e-05	NP_001002885.1(TMSB4);NP_001015592.1(PFN1);NP_001019708.1(GMFG);NP_001020491.1(TWF1);NP_001029802.1(GRB2);NP_001033199.1(VASP);NP_001069540.1(NCK1);NP_001076949.1(CAPZA1);NP_001094707.1(GMFB);NP_001098794.1(TWF2);NP_001106714.1(CORO1B);NP_001106755.1(GSN);NP_001137348.1(NCKAP1L);NP_001179013.1(EVL);NP_001192928.1(ADD1);NP_776651.1(ACTR3);NP_776926.1(ALOX15);NP_776946.1(CORO1A);NP_777048.1(TMSB10)…
GO:0048583	regulation of response to stimulus	560	2439	4.71516e-06	6.62765e-05	NP_001002763.1(CDH1);NP_001007809.1(CAV2);NP_001007817.1(FADD);NP_001008665.1(F11);NP_001012689.2(STAT3);NP_001014855.1(Psmc1);NP_001014912.1(HMOX1);NP_001015528.1(MVK);NP_001015602.1(STK4);NP_001019658.1(PI16);NP_001019680.2(PSME1);NP_001019738.1(CTH);NP_001020253.1(LPXN);NP_001028787.1(CTSS);NP_001028790.1(ACTG1);NP_001028935.1(DNAJB1);NP_001029557.1(CTSH);NP_001029560.1(PSMB9);NP_001029689.1(L…
GO:0001819	positive regulation of cytokine production	84	271	4.8737e-06	6.82109e-05	NP_001007817.1(FADD);NP_001011676.2(CD2);NP_001014947.1(MAPK13);NP_001029907.1(CD74);NP_001032521.1(HDAC1);NP_001039822.1(TMEM173);NP_001068871.2(CSF1R);NP_001069843.1(AFAP1L2);NP_001070579.1(CARD9);NP_001092351.2(ARHGEF2);NP_001092461.1(FGR);NP_001095336.1(IDO1);NP_001095705.1(NLRX1);NP_001095746.1(RGCC);NP_001098966.1(TMED7);NP_001099123.1(Elane);NP_001160088.1(C5);NP_001179684.1(TBK1);NP_00119…
GO:0014013	regulation of gliogenesis	26	56	5.16752e-06	7.17606e-05	NP_001032521.1(HDAC1);NP_001040006.1(BIN1);XP_005202274.1(BIN1);XP_005202275.1(BIN1);XP_005202277.1(BIN1);XP_005202278.1(BIN1);XP_005202279.1(BIN1);XP_005202280.1(BIN1);XP_005202281.1(BIN1);XP_005202282.1(BIN1);XP_005202283.1(BIN1);XP_005202284.1(BIN1);XP_005202285.1(BIN1);XP_005216458.2(F2);XP_010800102.1(BIN1);XP_010800103.1(BIN1);XP_010800105.1(BIN1);XP_010800107.1(BIN1);XP_010800108.1(BIN1);X…
GO:0002639	positive regulation of immunoglobulin production	15	24	5.19335e-06	7.17606e-05	NP_001030474.1(EXOSC3);NP_001192430.1(STAT6);NP_001193452.1(PTPRC);XP_005206571.1(STAT6);XP_005217387.1(PTPRC);XP_010811847.1(PTPRC);XP_010811849.1(PTPRC);XP_015330753.1(PTPRC);XP_024831838.1(PTPRC);XP_024831839.1(PTPRC);XP_024831840.1(PTPRC);XP_024831841.1(PTPRC);XP_024847175.1(STAT6);XP_024847176.1(STAT6);XP_024847178.1(STAT6)
GO:0045191	regulation of isotype switching	15	24	5.19335e-06	7.17606e-05	NP_001192409.1(THOC1);NP_001192430.1(STAT6);NP_001193452.1(PTPRC);XP_005206571.1(STAT6);XP_005217387.1(PTPRC);XP_010811847.1(PTPRC);XP_010811849.1(PTPRC);XP_015330753.1(PTPRC);XP_024831838.1(PTPRC);XP_024831839.1(PTPRC);XP_024831840.1(PTPRC);XP_024831841.1(PTPRC);XP_024847175.1(STAT6);XP_024847176.1(STAT6);XP_024847178.1(STAT6)
GO:0051238	sequestering of metal ion	25	53	5.49329e-06	7.55849e-05	NP_001075196.1(CLIC2);NP_001096818.1(ERO1A);NP_001103268.1(Cherp);NP_001193452.1(PTPRC);XP_005217387.1(PTPRC);XP_005228373.1(Dmd);XP_005228374.1(Dmd);XP_010811847.1(PTPRC);XP_010811849.1(PTPRC);XP_015330753.1(PTPRC);XP_024831838.1(PTPRC);XP_024831839.1(PTPRC);XP_024831840.1(PTPRC);XP_024831841.1(PTPRC);XP_024834660.1(PLCG2);XP_024844136.1(DMD);XP_024844137.1(DMD);XP_024849253.1(ANK2);XP_024849254…
GO:0031324	negative regulation of cellular metabolic process	257	1024	5.59166e-06	7.66151e-05	NP_001007818.1(QKI);NP_001012689.2(STAT3);NP_001015590.2(ITIH4);NP_001019658.1(PI16);NP_001025489.2(CAST);NP_001029490.1(SRSF2);NP_001030364.1(SERPINB8);NP_001030518.1(NPM1);NP_001032521.1(HDAC1);NP_001032538.1(CSTB);NP_001032677.1(UBXN1);NP_001033764.1(TRAP1);NP_001035560.1(HP);NP_001039377.1(CHORDC1);NP_001039405.2(ZMYND11);NP_001039882.1(CYLD);NP_001068766.2(CCAR2);NP_001068821.1(ITIH1);NP_001…
GO:0050900	leukocyte migration	53	151	5.79686e-06	7.90943e-05	NP_001007817.1(FADD);NP_001029907.1(CD74);NP_001032544.1(RPS19);NP_001035046.1(ITGAM);NP_001039560.1(CXCL16);NP_001039793.1(S100A9);NP_001039942.1(MSN);NP_001068721.1(IL16);NP_001071542.1(VAV1);NP_001095811.1(LGALS3);NP_001107197.1(S100A8);NP_001137348.1(NCKAP1L);NP_001160088.1(C5);NP_001178461.2(DOCK8);NP_001179556.1(STK10);NP_776410.1(AIF1);NP_776946.1(CORO1A);NP_777155.1(PYCARD);NP_786975.1(IT…
GO:0003231	cardiac ventricle development	22	44	6.07445e-06	8.15176e-05	NP_001070469.1(RBPJ);XP_005207867.1(RBPJ);XP_005207868.1(RBPJ);XP_005207869.1(RBPJ);XP_024849212.1(RBPJ);XP_024849213.1(RBPJ);XP_024849214.1(RBPJ);XP_024849215.1(RBPJ);XP_024849216.1(RBPJ);XP_024849217.1(RBPJ);XP_024849218.1(RBPJ);XP_024849219.1(RBPJ);XP_024849220.1(RBPJ);XP_024849221.1(RBPJ);XP_024849222.1(RBPJ);XP_024849223.1(RBPJ);XP_024849224.1(RBPJ);XP_024849225.1(RBPJ);XP_024849226.1(RBPJ);…
GO:0030837	negative regulation of actin filament polymerization	22	44	6.07445e-06	8.15176e-05	NP_001002885.1(TMSB4);NP_001015592.1(PFN1);NP_001020491.1(TWF1);NP_001076949.1(CAPZA1);NP_001098794.1(TWF2);NP_001106755.1(GSN);NP_001192928.1(ADD1);NP_777048.1(TMSB10);NP_848669.1(CAPG);XP_005208289.1(ADD1);XP_005212800.1(CAPG);XP_005222094.2(TMSB4);XP_005223830.1(CARMIL1);XP_005223832.1(CARMIL1);XP_010816788.1(CARMIL1);XP_015315447.1(CARMIL1);XP_024839434.1(CARMIL1);XP_024839436.1(CARMIL1);XP_0…
GO:0032272	negative regulation of protein polymerization	22	44	6.07445e-06	8.15176e-05	NP_001002885.1(TMSB4);NP_001015592.1(PFN1);NP_001020491.1(TWF1);NP_001076949.1(CAPZA1);NP_001098794.1(TWF2);NP_001106755.1(GSN);NP_001192928.1(ADD1);NP_777048.1(TMSB10);NP_848669.1(CAPG);XP_005208289.1(ADD1);XP_005212800.1(CAPG);XP_005222094.2(TMSB4);XP_005223830.1(CARMIL1);XP_005223832.1(CARMIL1);XP_010816788.1(CARMIL1);XP_015315447.1(CARMIL1);XP_024839434.1(CARMIL1);XP_024839436.1(CARMIL1);XP_0…
GO:0044728	DNA methylation or demethylation	22	44	6.07445e-06	8.15176e-05	NP_001098845.1(Tdrkh);NP_001099084.1(SMARCA4);NP_872592.2(DNMT1);XP_005208769.2(DNMT1);XP_010805078.1(DNMT1);XP_015327477.1(DNMT1);XP_015327478.1(DNMT1);XP_015327481.1(DNMT1);XP_024849597.1(DNMT1);XP_024849598.1(DNMT1);XP_024849599.1(DNMT1);XP_024849600.1(DNMT1);XP_024849659.1(SMARCA4);XP_024849660.1(SMARCA4);XP_024849661.1(SMARCA4);XP_024849662.1(SMARCA4);XP_024849663.1(SMARCA4);XP_024849664.1(S…
GO:0031396	regulation of protein ubiquitination	54	155	6.11668e-06	8.17479e-05	NP_001014855.1(Psmc1);NP_001019680.2(PSME1);NP_001029560.1(PSMB9);NP_001029823.1(Sept4);NP_001032677.1(UBXN1);NP_001039596.1(Hspbp1);NP_001068616.1(HSPA5);NP_001069044.1(CHP1);NP_001071562.1(UBE2L3);NP_001093789.1(USP4);NP_001179530.1(GTPBP4);NP_001192206.1(ARRB2);NP_776429.1(CAV1);NP_776791.1(ISG15);NP_777203.1(RPS27A);XP_005212615.1(RPS27A);XP_005219748.1(Hspbp1);XP_005220238.1(ARRB2);XP_005228…
GO:0001944	vasculature development	86	281	6.59064e-06	8.77227e-05	NP_001029557.1(CTSH);NP_001033253.1(PRCP);NP_001070469.1(RBPJ);NP_001095746.1(RGCC);NP_001099084.1(SMARCA4);NP_001107554.1(AGT);NP_001160088.1(C5);NP_001180140.1(Ccm2);NP_001192714.1(ARID1A);NP_001192757.1(Luzp1);NP_776344.1(HRG);NP_776493.1(GJA1);NP_776926.1(ALOX15);NP_777012.1(PRKCB);NP_803478.1(B4GALT1);XP_002697835.5(ROCK1);XP_003586620.1(NEDD4);XP_005202627.2(STAT1);XP_005202630.1(STAT1);XP_…
GO:0010324	membrane invagination	16	27	6.71337e-06	8.89931e-05	NP_001076904.1(BIN2);NP_001106698.1(ELMO1);NP_001106755.1(GSN);NP_001179691.2(MYH9);NP_776410.1(AIF1);NP_776926.1(ALOX15);NP_776963.1(FCGR1A);NP_788783.1(MFGE8);XP_005205511.1(ELMO1);XP_015324852.1(ELMO1);XP_015324854.1(ELMO1);XP_015324856.1(ELMO1);XP_015324857.1(ELMO1);XP_024837376.1(MFGE8);XP_024837377.1(MFGE8);XP_024839144.1(AIF1)
GO:0031572	G2 DNA damage checkpoint	12	17	7.45659e-06	9.84452e-05	NP_001192987.1(TAOK3);XP_005217942.1(TAOK3);XP_005217943.1(TAOK3);XP_005217944.1(TAOK3);XP_010812261.1(TAOK3);XP_010812262.1(TAOK3);XP_015330970.1(TAOK3);XP_024833111.1(TAOK3);XP_024833112.1(TAOK3);XP_024833113.1(TAOK3);XP_024833114.1(TAOK3);XP_024838322.1(Syf2)
GO:1903308	regulation of chromatin modification	67	206	7.51386e-06	9.88012e-05	NP_001069157.3(PAXBP1);NP_001069216.1(CTCF);NP_001075056.1(RNF20);NP_001179414.1(Rtf1);NP_001179842.1(TRPS1);NP_001180055.1(SUPT6H);NP_001192552.1(TPR);NP_872592.2(DNMT1);XP_005208769.2(DNMT1);XP_005218651.1(CTCF);XP_005218653.1(CTCF);XP_005218654.1(CTCF);XP_005220168.1(SUPT6H);XP_005221963.1(PML);XP_005228084.1(OGT);XP_010800711.1(Trip12);XP_010800712.1(Trip12);XP_010805078.1(DNMT1);XP_010812784…
GO:0045862	positive regulation of proteolysis	45	123	8.46905e-06	0.000110914	NP_001019680.2(PSME1);NP_001029557.1(CTSH);NP_001039347.1(Diablo);NP_001039435.1(CASP8);NP_001039793.1(S100A9);NP_001069188.1(Rnf7);NP_001071386.1(BAK1);NP_001093816.1(CDKN1B);NP_001095447.1(Picalm);NP_001106755.1(GSN);NP_001107197.1(S100A8);NP_001157250.1(FN1);NP_001179691.2(MYH9);NP_001179913.1(AIFM1);NP_776319.1(BAX);NP_776429.1(CAV1);NP_777155.1(PYCARD);NP_786996.1(RACK1);XP_005202627.2(STAT1…
GO:0002218	activation of innate immune response	70	219	9.29665e-06	0.00011994	NP_001014855.1(Psmc1);NP_001019680.2(PSME1);NP_001029560.1(PSMB9);NP_001029951.1(MAPKAPK3);NP_001093798.1(OTULIN);NP_001095705.1(NLRX1);NP_001103471.1(KRAS);NP_001180076.1(UNC93B1);NP_776622.1(TLR2);NP_777203.1(RPS27A);NP_786987.1(MAPK1);XP_005212615.1(RPS27A);XP_005216104.1(NLRX1);XP_005217503.1(TLR2);XP_005217504.1(TLR2);XP_005222977.1(MAPKAPK3);XP_010815145.1(OTULIN);XP_010816425.1(MAPK14);XP_…
GO:0002758	innate immune response-activating signal transduction	70	219	9.29665e-06	0.00011994	NP_001014855.1(Psmc1);NP_001019680.2(PSME1);NP_001029560.1(PSMB9);NP_001029951.1(MAPKAPK3);NP_001093798.1(OTULIN);NP_001095705.1(NLRX1);NP_001103471.1(KRAS);NP_001180076.1(UNC93B1);NP_776622.1(TLR2);NP_777203.1(RPS27A);NP_786987.1(MAPK1);XP_005212615.1(RPS27A);XP_005216104.1(NLRX1);XP_005217503.1(TLR2);XP_005217504.1(TLR2);XP_005222977.1(MAPKAPK3);XP_010815145.1(OTULIN);XP_010816425.1(MAPK14);XP_…
GO:0048644	muscle organ morphogenesis	23	48	9.34218e-06	0.00011994	NP_001070469.1(RBPJ);NP_001077198.1(PKP2);XP_005207867.1(RBPJ);XP_005207868.1(RBPJ);XP_005207869.1(RBPJ);XP_024849212.1(RBPJ);XP_024849213.1(RBPJ);XP_024849214.1(RBPJ);XP_024849215.1(RBPJ);XP_024849216.1(RBPJ);XP_024849217.1(RBPJ);XP_024849218.1(RBPJ);XP_024849219.1(RBPJ);XP_024849220.1(RBPJ);XP_024849221.1(RBPJ);XP_024849222.1(RBPJ);XP_024849223.1(RBPJ);XP_024849224.1(RBPJ);XP_024849225.1(RBPJ);…
GO:0048645	organ formation	23	48	9.34218e-06	0.00011994	NP_001070469.1(RBPJ);NP_786987.1(MAPK1);XP_005207867.1(RBPJ);XP_005207868.1(RBPJ);XP_005207869.1(RBPJ);XP_024849212.1(RBPJ);XP_024849213.1(RBPJ);XP_024849214.1(RBPJ);XP_024849215.1(RBPJ);XP_024849216.1(RBPJ);XP_024849217.1(RBPJ);XP_024849218.1(RBPJ);XP_024849219.1(RBPJ);XP_024849220.1(RBPJ);XP_024849221.1(RBPJ);XP_024849222.1(RBPJ);XP_024849223.1(RBPJ);XP_024849224.1(RBPJ);XP_024849225.1(RBPJ);XP…
GO:0060415	muscle tissue morphogenesis	23	48	9.34218e-06	0.00011994	NP_001070469.1(RBPJ);NP_001077198.1(PKP2);XP_005207867.1(RBPJ);XP_005207868.1(RBPJ);XP_005207869.1(RBPJ);XP_024849212.1(RBPJ);XP_024849213.1(RBPJ);XP_024849214.1(RBPJ);XP_024849215.1(RBPJ);XP_024849216.1(RBPJ);XP_024849217.1(RBPJ);XP_024849218.1(RBPJ);XP_024849219.1(RBPJ);XP_024849220.1(RBPJ);XP_024849221.1(RBPJ);XP_024849222.1(RBPJ);XP_024849223.1(RBPJ);XP_024849224.1(RBPJ);XP_024849225.1(RBPJ);…
GO:0002237	response to molecule of bacterial origin	54	157	9.3848e-06	0.000120015	NP_001029951.1(MAPKAPK3);NP_001032521.1(HDAC1);NP_001039560.1(CXCL16);NP_001070277.1(HSF1);NP_001070579.1(CARD9);NP_001095336.1(IDO1);NP_001095385.1(Aldoa);NP_001099123.1(Elane);NP_001179747.2(ADAM9);NP_776433.1(CD14);NP_776622.1(TLR2);NP_777155.1(PYCARD);NP_786987.1(MAPK1);NP_789745.1(CEBPB);XP_002691532.1(ADAM17);XP_003586820.2(MRC1);XP_005202627.2(STAT1);XP_005202630.1(STAT1);XP_005209486.1(CD…
GO:0002891	positive regulation of immunoglobulin mediated immune response	15	25	1.06211e-05	0.000135294	NP_001029784.1(HPX);NP_001192430.1(STAT6);NP_001193452.1(PTPRC);XP_005206571.1(STAT6);XP_005217387.1(PTPRC);XP_010811847.1(PTPRC);XP_010811849.1(PTPRC);XP_015330753.1(PTPRC);XP_024831838.1(PTPRC);XP_024831839.1(PTPRC);XP_024831840.1(PTPRC);XP_024831841.1(PTPRC);XP_024847175.1(STAT6);XP_024847176.1(STAT6);XP_024847178.1(STAT6)
GO:0031061	negative regulation of histone methylation	13	20	1.22e-05	0.000154803	NP_001180055.1(SUPT6H);NP_872592.2(DNMT1);XP_005208769.2(DNMT1);XP_005220168.1(SUPT6H);XP_010805078.1(DNMT1);XP_010814142.1(SUPT6H);XP_015327477.1(DNMT1);XP_015327478.1(DNMT1);XP_015327481.1(DNMT1);XP_024849597.1(DNMT1);XP_024849598.1(DNMT1);XP_024849599.1(DNMT1);XP_024849600.1(DNMT1)
GO:0010950	positive regulation of endopeptidase activity	39	103	1.31619e-05	0.00016636	NP_001029557.1(CTSH);NP_001039347.1(Diablo);NP_001039435.1(CASP8);NP_001039793.1(S100A9);NP_001069188.1(Rnf7);NP_001071386.1(BAK1);NP_001093816.1(CDKN1B);NP_001095447.1(Picalm);NP_001107197.1(S100A8);NP_001179913.1(AIFM1);NP_776319.1(BAX);NP_777155.1(PYCARD);NP_786996.1(RACK1);XP_005202627.2(STAT1);XP_005202630.1(STAT1);XP_005202672.1(CASP8);XP_005203785.2(S100A9);XP_005203786.2(S100A9);XP_005203…
GO:0070486	leukocyte aggregation	103	356	1.32622e-05	0.000166981	NP_001007817.1(FADD);NP_001012692.2(HLA-DMA);NP_001029212.1(PSMB10);NP_001029907.1(CD74);NP_001030424.1(CD151);NP_001035046.1(ITGAM);NP_001039793.1(S100A9);NP_001039882.1(CYLD);NP_001069540.1(NCK1);NP_001075897.1(ITCH);NP_001095336.1(IDO1);NP_001095510.1(Satb1);NP_001107197.1(S100A8);NP_001137348.1(NCKAP1L);NP_001178120.1(ZFP36L2);NP_001178461.2(DOCK8);NP_001179230.1(CDK6);NP_001179556.1(STK10);N…
GO:0010522	regulation of calcium ion transport into cytosol	28	65	1.34481e-05	0.00016719	NP_001071386.1(BAK1);NP_001075196.1(CLIC2);NP_776319.1(BAX);NP_776429.1(CAV1);NP_776459.1(CYBA);NP_776946.1(CORO1A);XP_005207187.1(PTPN6);XP_005209572.2(DIAPH1);XP_005216458.2(F2);XP_005223298.1(BAK1);XP_005224888.1(CORO1A);XP_005224890.1(CORO1A);XP_005228373.1(Dmd);XP_005228374.1(Dmd);XP_015315211.1(BAK1);XP_024839342.1(BAK1);XP_024839343.1(BAK1);XP_024844136.1(DMD);XP_024844137.1(DMD);XP_024849…
GO:0006007	glucose catabolic process	10	13	1.34839e-05	0.00016719	NP_001029471.1(PGK1);NP_001095385.1(Aldoa);NP_001180149.2(PFKP);XP_005224934.1(Aldoa);XP_010803339.1(PFKM);XP_010817708.1(Aldoa);XP_024840531.1(Aldoa);XP_024840532.1(Aldoa);XP_024840533.1(Aldoa);XP_024856184.1(PFKP)
GO:0019320	hexose catabolic process	10	13	1.34839e-05	0.00016719	NP_001029471.1(PGK1);NP_001095385.1(Aldoa);NP_001180149.2(PFKP);XP_005224934.1(Aldoa);XP_010803339.1(PFKM);XP_010817708.1(Aldoa);XP_024840531.1(Aldoa);XP_024840532.1(Aldoa);XP_024840533.1(Aldoa);XP_024856184.1(PFKP)
GO:0086009	membrane repolarization	10	13	1.34839e-05	0.00016719	NP_001069366.1(SNTA1);NP_776493.1(GJA1);XP_024849253.1(ANK2);XP_024849254.1(Ank2);XP_024849255.1(Ank2);XP_024849256.1(Ank2);XP_024849257.1(Ank2);XP_024849258.1(Ank2);XP_024849262.1(Ank2);XP_024849263.1(Ank2)
GO:0008283	cell proliferation	310	1280	1.45063e-05	0.000179186	NP_001002763.1(CDH1);NP_001007809.1(CAV2);NP_001007817.1(FADD);NP_001012689.2(STAT3);NP_001014912.1(HMOX1);NP_001014956.1(NFYA);NP_001015602.1(STK4);NP_001028799.1(BECN1);NP_001029557.1(CTSH);NP_001029599.1(RPA3);NP_001029727.1(S100B);NP_001029907.1(CD74);NP_001030229.1(HCLS1);NP_001030367.1(EPCAM);NP_001030497.1(CNN2);NP_001032521.1(HDAC1);NP_001033131.1(ACSL6);NP_001033303.1(SKAP2);NP_001035046…
GO:0044699	single-organism process	2139	10451	1.48481e-05	0.000182715	NP_001001147.1(CCNT1);NP_001002763.1(CDH1);NP_001002885.1(TMSB4);NP_001003900.1(TUBB2A);NP_001007809.1(CAV2);NP_001007810.1(HSD17B4);NP_001007817.1(FADD);NP_001007818.1(QKI);NP_001008665.1(F11);NP_001011676.2(CD2);NP_001012687.1(FASN);NP_001012688.1(HSP90
GO:0002683	negative regulation of immune system process	65	202	1.50375e-05	0.000184351	NP_001007817.1(FADD);NP_001029907.1(CD74);NP_001032544.1(RPS19);NP_001068905.1(GABPA);NP_001075897.1(ITCH);NP_001095336.1(IDO1);NP_001095352.1(INPP5D);NP_001095705.1(NLRX1);NP_001160088.1(C5);NP_001192206.1(ARRB2);NP_001192409.1(THOC1);NP_001193452.1(PTPRC);NP_001269011.1(HTRA1);NP_776677.1(C4BPA);NP_776998.1(PGLYRP1);XP_002691863.2(OLFM4);XP_005207187.1(PTPN6);XP_005216104.1(NLRX1);XP_005216701.…
GO:0002637	regulation of immunoglobulin production	18	34	1.54767e-05	0.000188319	NP_001030474.1(EXOSC3);NP_001192409.1(THOC1);NP_001192430.1(STAT6);NP_001193452.1(PTPRC);XP_002691752.2(TRAF2);XP_005206571.1(STAT6);XP_005213582.1(TRAF2);XP_005217387.1(PTPRC);XP_010811847.1(PTPRC);XP_010811849.1(PTPRC);XP_015330753.1(PTPRC);XP_024831838.1(PTPRC);XP_024831839.1(PTPRC);XP_024831840.1(PTPRC);XP_024831841.1(PTPRC);XP_024847175.1(STAT6);XP_024847176.1(STAT6);XP_024847178.1(STAT6)
GO:0006813	potassium ion transport	18	34	1.54767e-05	0.000188319	NP_001014405.1(KCNAB2);NP_001014406.1(KCNAB2);XP_005217169.1(KCNAB2);XP_024832212.1(KCNAB2);XP_024832213.1(KCNAB2);XP_024832214.1(KCNAB2);XP_024849253.1(ANK2);XP_024849254.1(Ank2);XP_024849255.1(Ank2);XP_024849256.1(Ank2);XP_024849257.1(Ank2);XP_024849258.1(Ank2);XP_024849262.1(Ank2);XP_024849263.1(Ank2);XP_024850712.1(DLG1);XP_024850716.1(DLG1);XP_024850723.1(DLG1);XP_024850732.1(DLG1)
GO:0033144	negative regulation of intracellular steroid hormone receptor signaling pathway	20	40	1.6041e-05	0.000194206	NP_001032521.1(HDAC1);NP_001099084.1(SMARCA4);NP_001192968.1(CNOT1);XP_005202952.1(HDAC1);XP_005218723.1(CNOT1);XP_010812834.1(CNOT1);XP_024834135.1(CNOT1);XP_024834136.1(CNOT1);XP_024834138.1(CNOT1);XP_024834139.1(CNOT1);XP_024849659.1(SMARCA4);XP_024849660.1(SMARCA4);XP_024849661.1(SMARCA4);XP_024849662.1(SMARCA4);XP_024849663.1(SMARCA4);XP_024849664.1(SMARCA4);XP_024849665.1(SMARCA4);XP_024849…
GO:1903900	regulation of viral life cycle	41	111	1.60796e-05	0.000194206	NP_001025017.1(OAS1);NP_001032521.1(HDAC1);NP_001069624.1(VPS4B);NP_001071495.1(SP1);NP_001076083.1(RAD23A);NP_001091634.1(RNASEL);NP_001099084.1(SMARCA4);NP_001121978.1(Chmp4b);NP_776365.1(MX1);NP_776791.1(ISG15);NP_835210.2(EIF2AK2);NP_872596.1(TRIM21);XP_002686059.1(ADAR);XP_002697249.2(SRPK1);XP_003586054.1(ZC3HAV1);XP_005202045.1(MX1);XP_005202046.1(MX1);XP_005202952.1(HDAC1);XP_005203859.2(…
GO:0036037	CD8-positive, alpha-beta T cell activation	8	9	1.64035e-05	0.000197387	NP_001095510.1(Satb1);NP_001137348.1(NCKAP1L);XP_005202197.1(Satb1);XP_010803130.1(NCKAP1L);XP_024844288.1(Satb1);XP_024844315.1(Satb1);XP_024844335.1(Satb1);XP_024847426.1(NCKAP1L)
GO:0045944	positive regulation of transcription from RNA polymerase II promoter	29	69	1.68492e-05	0.000202004	NP_001070469.1(RBPJ);XP_005207502.1(Mkl1);XP_005207867.1(RBPJ);XP_005207868.1(RBPJ);XP_005207869.1(RBPJ);XP_010804074.1(Mkl1);XP_015326913.1(MKL1);XP_024848561.1(Mkl1);XP_024848562.1(MKL1);XP_024848563.1(MKL1);XP_024849212.1(RBPJ);XP_024849213.1(RBPJ);XP_024849214.1(RBPJ);XP_024849215.1(RBPJ);XP_024849216.1(RBPJ);XP_024849217.1(RBPJ);XP_024849218.1(RBPJ);XP_024849219.1(RBPJ);XP_024849220.1(RBPJ);…
GO:1902275	regulation of chromatin organization	67	211	1.81894e-05	0.000216057	NP_001069157.3(PAXBP1);NP_001069216.1(CTCF);NP_001075056.1(RNF20);NP_001179414.1(Rtf1);NP_001179842.1(TRPS1);NP_001180055.1(SUPT6H);NP_001192552.1(TPR);NP_872592.2(DNMT1);XP_005208769.2(DNMT1);XP_005218651.1(CTCF);XP_005218653.1(CTCF);XP_005218654.1(CTCF);XP_005220168.1(SUPT6H);XP_005221963.1(PML);XP_005228084.1(OGT);XP_010800711.1(Trip12);XP_010800712.1(Trip12);XP_010805078.1(DNMT1);XP_010812784…
GO:0002275	myeloid cell activation involved in immune response	12	18	1.83526e-05	0.000216057	NP_001093786.1(Pi4k2a);NP_001179677.1(MYO1F);NP_777076.1(S100A12);XP_005203669.1(S100A12);XP_005203670.1(S100A12);XP_005203680.1(S100A13);XP_005203681.1(S100A13);XP_005208208.1(ANXA3);XP_010805126.1(STXBP2);XP_024840740.1(S100A12);XP_024848975.1(ANXA3);XP_024850107.1(MYO1F)
GO:0043921	modulation by host of viral transcription	12	18	1.83526e-05	0.000216057	NP_001071495.1(SP1);NP_001099084.1(SMARCA4);XP_024849659.1(SMARCA4);XP_024849660.1(SMARCA4);XP_024849661.1(SMARCA4);XP_024849662.1(SMARCA4);XP_024849663.1(SMARCA4);XP_024849664.1(SMARCA4);XP_024849665.1(SMARCA4);XP_024849666.1(SMARCA4);XP_024849667.1(SMARCA4);XP_024849668.1(SMARCA4)
GO:0052312	modulation of transcription in other organism involved in symbiotic interaction	12	18	1.83526e-05	0.000216057	NP_001071495.1(SP1);NP_001099084.1(SMARCA4);XP_024849659.1(SMARCA4);XP_024849660.1(SMARCA4);XP_024849661.1(SMARCA4);XP_024849662.1(SMARCA4);XP_024849663.1(SMARCA4);XP_024849664.1(SMARCA4);XP_024849665.1(SMARCA4);XP_024849666.1(SMARCA4);XP_024849667.1(SMARCA4);XP_024849668.1(SMARCA4)
GO:0052472	modulation by host of symbiont transcription	12	18	1.83526e-05	0.000216057	NP_001071495.1(SP1);NP_001099084.1(SMARCA4);XP_024849659.1(SMARCA4);XP_024849660.1(SMARCA4);XP_024849661.1(SMARCA4);XP_024849662.1(SMARCA4);XP_024849663.1(SMARCA4);XP_024849664.1(SMARCA4);XP_024849665.1(SMARCA4);XP_024849666.1(SMARCA4);XP_024849667.1(SMARCA4);XP_024849668.1(SMARCA4)
GO:0044706	multi-multicellular organism process	15	26	2.05414e-05	0.000240091	NP_001070277.1(HSF1);NP_001071495.1(SP1);XP_002699912.1(ACSL4);XP_005215207.1(HSF1);XP_005215208.1(HSF1);XP_010810127.1(HSF1);XP_010810128.1(HSF1);XP_010810129.1(HSF1);XP_010810130.1(HSF1);XP_015317069.1(ACSL4);XP_015317071.1(ACSL4);XP_015317072.1(ACSL4);XP_015317073.1(ACSL4);XP_024844495.1(ACSL4);XP_024857224.1(HSF1)
GO:0048066	developmental pigmentation	15	26	2.05414e-05	0.000240091	NP_001039514.1(VPS33A);NP_001069184.1(HPS1);NP_001092345.1(BLOC1S5);NP_776319.1(BAX);NP_963285.2(SOD2);XP_002691008.1(MYO5A);XP_005211933.1(Myo5a);XP_005211934.1(Myo5a);XP_005211936.1(MYO5A);XP_005225595.2(HPS1);XP_005225596.2(HPS1);XP_010818195.2(HPS1);XP_024832910.1(VPS33A);XP_024841383.1(HPS1);XP_024853796.1(Myo5a)
GO:0042633	hair cycle	27	63	2.13589e-05	0.000247882	NP_001039361.1(TRADD);NP_001070469.1(RBPJ);NP_001160047.2(KRT14);XP_005207867.1(RBPJ);XP_005207868.1(RBPJ);XP_005207869.1(RBPJ);XP_024833784.1(TRADD);XP_024833785.1(TRADD);XP_024849212.1(RBPJ);XP_024849213.1(RBPJ);XP_024849214.1(RBPJ);XP_024849215.1(RBPJ);XP_024849216.1(RBPJ);XP_024849217.1(RBPJ);XP_024849218.1(RBPJ);XP_024849219.1(RBPJ);XP_024849220.1(RBPJ);XP_024849221.1(RBPJ);XP_024849222.1(RB…
GO:0001568	blood vessel development	74	240	2.13599e-05	0.000247882	NP_001029557.1(CTSH);NP_001033253.1(PRCP);NP_001070469.1(RBPJ);NP_001095746.1(RGCC);NP_001160088.1(C5);NP_001180140.1(Ccm2);NP_001192714.1(ARID1A);NP_001192757.1(Luzp1);NP_776344.1(HRG);NP_776493.1(GJA1);NP_776926.1(ALOX15);NP_777012.1(PRKCB);NP_803478.1(B4GALT1);XP_002697835.5(ROCK1);XP_003586620.1(NEDD4);XP_005202627.2(STAT1);XP_005202630.1(STAT1);XP_005203213.1(Luzp1);XP_005203215.1(Luzp1);XP_…
GO:0052547	regulation of peptidase activity	68	216	2.16223e-05	0.000248669	NP_001015590.2(ITIH4);NP_001019680.2(PSME1);NP_001025489.2(CAST);NP_001029557.1(CTSH);NP_001030364.1(SERPINB8);NP_001032538.1(CSTB);NP_001039347.1(Diablo);NP_001039435.1(CASP8);NP_001039793.1(S100A9);NP_001068821.1(ITIH1);NP_001069188.1(Rnf7);NP_001071386.1(BAK1);NP_001075181.1(SERPINA3-8);NP_001093816.1(CDKN1B);NP_001093832.1(CSTB);NP_001095447.1(Picalm);NP_001103265.1(A2M);NP_001107197.1(S100A8…
GO:0022404	molting cycle process	23	50	2.16566e-05	0.000248669	NP_001070469.1(RBPJ);XP_005207867.1(RBPJ);XP_005207868.1(RBPJ);XP_005207869.1(RBPJ);XP_024849212.1(RBPJ);XP_024849213.1(RBPJ);XP_024849214.1(RBPJ);XP_024849215.1(RBPJ);XP_024849216.1(RBPJ);XP_024849217.1(RBPJ);XP_024849218.1(RBPJ);XP_024849219.1(RBPJ);XP_024849220.1(RBPJ);XP_024849221.1(RBPJ);XP_024849222.1(RBPJ);XP_024849223.1(RBPJ);XP_024849224.1(RBPJ);XP_024849225.1(RBPJ);XP_024849226.1(RBPJ);…
GO:0022405	hair cycle process	23	50	2.16566e-05	0.000248669	NP_001070469.1(RBPJ);XP_005207867.1(RBPJ);XP_005207868.1(RBPJ);XP_005207869.1(RBPJ);XP_024849212.1(RBPJ);XP_024849213.1(RBPJ);XP_024849214.1(RBPJ);XP_024849215.1(RBPJ);XP_024849216.1(RBPJ);XP_024849217.1(RBPJ);XP_024849218.1(RBPJ);XP_024849219.1(RBPJ);XP_024849220.1(RBPJ);XP_024849221.1(RBPJ);XP_024849222.1(RBPJ);XP_024849223.1(RBPJ);XP_024849224.1(RBPJ);XP_024849225.1(RBPJ);XP_024849226.1(RBPJ);…
GO:0051258	protein polymerization	55	165	2.18675e-05	0.00025021	NP_001002885.1(TMSB4);NP_001015592.1(PFN1);NP_001019708.1(GMFG);NP_001020491.1(TWF1);NP_001029802.1(GRB2);NP_001033199.1(VASP);NP_001069540.1(NCK1);NP_001076949.1(CAPZA1);NP_001094707.1(GMFB);NP_001098794.1(TWF2);NP_001106714.1(CORO1B);NP_001106755.1(GSN);NP_001137348.1(NCKAP1L);NP_001179013.1(EVL);NP_001192928.1(ADD1);NP_776651.1(ACTR3);NP_776926.1(ALOX15);NP_776946.1(CORO1A);NP_777048.1(TMSB10)…
GO:0032268	regulation of cellular protein metabolic process	407	1741	2.30566e-05	0.000262894	NP_001007818.1(QKI);NP_001014855.1(Psmc1);NP_001015590.2(ITIH4);NP_001019658.1(PI16);NP_001019680.2(PSME1);NP_001025489.2(CAST);NP_001029206.1(GAPDH);NP_001029450.1(CIRBP);NP_001029526.1(NIFK);NP_001029557.1(CTSH);NP_001029560.1(PSMB9);NP_001029784.1(HPX);NP_001029823.1(Sept4);NP_001029907.1(CD74);NP_001030229.1(HCLS1);NP_001030364.1(SERPINB8);NP_001030518.1(NPM1);NP_001032521.1(HDAC1);NP_0010325…
GO:0010952	positive regulation of peptidase activity	40	109	2.42038e-05	0.000275012	NP_001019680.2(PSME1);NP_001029557.1(CTSH);NP_001039347.1(Diablo);NP_001039435.1(CASP8);NP_001039793.1(S100A9);NP_001069188.1(Rnf7);NP_001071386.1(BAK1);NP_001093816.1(CDKN1B);NP_001095447.1(Picalm);NP_001107197.1(S100A8);NP_001179913.1(AIFM1);NP_776319.1(BAX);NP_777155.1(PYCARD);NP_786996.1(RACK1);XP_005202627.2(STAT1);XP_005202630.1(STAT1);XP_005202672.1(CASP8);XP_005203785.2(S100A9);XP_0052037…
GO:0019359	nicotinamide nucleotide biosynthetic process	13	21	2.62505e-05	0.000294866	NP_001029615.1(NADSYN1);NP_001092327.1(NAPRT);NP_001178237.1(KYNU);NP_001231070.1(NAMPT);XP_005227393.1(NADSYN1);XP_005227395.2(NADSYN1);XP_024842844.1(NADSYN1);XP_024842845.1(NADSYN1);XP_024842846.1(NADSYN1);XP_024842847.1(NADSYN1);XP_024842848.1(NADSYN1);XP_024842849.1(NADSYN1);XP_024842850.1(NADSYN1)
GO:0019363	pyridine nucleotide biosynthetic process	13	21	2.62505e-05	0.000294866	NP_001029615.1(NADSYN1);NP_001092327.1(NAPRT);NP_001178237.1(KYNU);NP_001231070.1(NAMPT);XP_005227393.1(NADSYN1);XP_005227395.2(NADSYN1);XP_024842844.1(NADSYN1);XP_024842845.1(NADSYN1);XP_024842846.1(NADSYN1);XP_024842847.1(NADSYN1);XP_024842848.1(NADSYN1);XP_024842849.1(NADSYN1);XP_024842850.1(NADSYN1)
GO:0007204	positive regulation of cytosolic calcium ion concentration	28	67	2.65841e-05	0.000294866	NP_001071386.1(BAK1);NP_001075196.1(CLIC2);NP_776319.1(BAX);NP_776429.1(CAV1);NP_776459.1(CYBA);NP_776946.1(CORO1A);XP_005207187.1(PTPN6);XP_005209572.2(DIAPH1);XP_005216458.2(F2);XP_005223298.1(BAK1);XP_005224888.1(CORO1A);XP_005224890.1(CORO1A);XP_005228373.1(Dmd);XP_005228374.1(Dmd);XP_015315211.1(BAK1);XP_024839342.1(BAK1);XP_024839343.1(BAK1);XP_024844136.1(DMD);XP_024844137.1(DMD);XP_024849…
GO:0032873	negative regulation of stress-activated MAPK cascade	28	67	2.65841e-05	0.000294866	NP_001039405.2(ZMYND11);NP_001075897.1(ITCH);NP_001192987.1(TAOK3);XP_005214501.1(ZMYND11);XP_005214502.1(ZMYND11);XP_005214503.1(ZMYND11);XP_005214504.1(ZMYND11);XP_005214506.1(ZMYND11);XP_005214507.1(ZMYND11);XP_005217942.1(TAOK3);XP_005217943.1(TAOK3);XP_005217944.1(TAOK3);XP_010809731.1(ITCH);XP_010812261.1(TAOK3);XP_010812262.1(TAOK3);XP_015329567.1(ZMYND11);XP_015330970.1(TAOK3);XP_02483311…
GO:0060401	cytosolic calcium ion transport	28	67	2.65841e-05	0.000294866	NP_001071386.1(BAK1);NP_001075196.1(CLIC2);NP_776319.1(BAX);NP_776429.1(CAV1);NP_776459.1(CYBA);NP_776946.1(CORO1A);XP_005207187.1(PTPN6);XP_005209572.2(DIAPH1);XP_005216458.2(F2);XP_005223298.1(BAK1);XP_005224888.1(CORO1A);XP_005224890.1(CORO1A);XP_005228373.1(Dmd);XP_005228374.1(Dmd);XP_015315211.1(BAK1);XP_024839342.1(BAK1);XP_024839343.1(BAK1);XP_024844136.1(DMD);XP_024844137.1(DMD);XP_024849…
GO:0060402	calcium ion transport into cytosol	28	67	2.65841e-05	0.000294866	NP_001071386.1(BAK1);NP_001075196.1(CLIC2);NP_776319.1(BAX);NP_776429.1(CAV1);NP_776459.1(CYBA);NP_776946.1(CORO1A);XP_005207187.1(PTPN6);XP_005209572.2(DIAPH1);XP_005216458.2(F2);XP_005223298.1(BAK1);XP_005224888.1(CORO1A);XP_005224890.1(CORO1A);XP_005228373.1(Dmd);XP_005228374.1(Dmd);XP_015315211.1(BAK1);XP_024839342.1(BAK1);XP_024839343.1(BAK1);XP_024844136.1(DMD);XP_024844137.1(DMD);XP_024849…
GO:0070303	negative regulation of stress-activated protein kinase signaling cascade	28	67	2.65841e-05	0.000294866	NP_001039405.2(ZMYND11);NP_001075897.1(ITCH);NP_001192987.1(TAOK3);XP_005214501.1(ZMYND11);XP_005214502.1(ZMYND11);XP_005214503.1(ZMYND11);XP_005214504.1(ZMYND11);XP_005214506.1(ZMYND11);XP_005214507.1(ZMYND11);XP_005217942.1(TAOK3);XP_005217943.1(TAOK3);XP_005217944.1(TAOK3);XP_010809731.1(ITCH);XP_010812261.1(TAOK3);XP_010812262.1(TAOK3);XP_015329567.1(ZMYND11);XP_015330970.1(TAOK3);XP_02483311…
GO:0080134	regulation of response to stress	215	854	2.73827e-05	0.000302695	NP_001008665.1(F11);NP_001014855.1(Psmc1);NP_001015528.1(MVK);NP_001019680.2(PSME1);NP_001028787.1(CTSS);NP_001028935.1(DNAJB1);NP_001029560.1(PSMB9);NP_001029784.1(HPX);NP_001029907.1(CD74);NP_001029951.1(MAPKAPK3);NP_001039377.1(CHORDC1);NP_001039405.2(ZMYND11);NP_001039793.1(S100A9);NP_001039822.1(TMEM173);NP_001068587.1(F12);NP_001068766.2(CCAR2);NP_001069501.1(TPD52L1);NP_001069540.1(NCK1);N…
GO:0042594	response to starvation	14	24	3.29049e-05	0.000362509	NP_001028799.1(BECN1);NP_001068616.1(HSPA5);NP_001069121.1(ASNS);NP_777027.1(SLC2A1);XP_005221614.1(PRKAA1);XP_010802301.1(ASNS);XP_010814254.1(MYBBP1A);XP_015323612.1(ASNS);XP_024846402.1(ASNS);XP_024846403.1(ASNS);XP_024846404.1(ASNS);XP_024846405.1(ASNS);XP_024846406.1(ASNS);XP_024854148.1(HSPA5)
GO:0032502	developmental process	931	4292	3.33962e-05	0.000366683	NP_001002763.1(CDH1);NP_001007809.1(CAV2);NP_001007810.1(HSD17B4);NP_001007817.1(FADD);NP_001007818.1(QKI);NP_001012689.2(STAT3);NP_001012692.2(HLA-DMA);NP_001013617.1(TAGLN2);NP_001014405.1(KCNAB2);NP_001014406.1(KCNAB2);NP_001014849.1(COQ7);NP_001014939.1(TBCB);NP_001014956.1(NFYA);NP_001015574.1(SFXN1);NP_001015578.1(EHD1);NP_001015592.1(PFN1);NP_001015602.1(STK4);NP_001015608.1(CLIC1);NP_0010…
GO:0045089	positive regulation of innate immune response	71	231	3.4869e-05	0.000380979	NP_001014855.1(Psmc1);NP_001019680.2(PSME1);NP_001029560.1(PSMB9);NP_001029784.1(HPX);NP_001029951.1(MAPKAPK3);NP_001093798.1(OTULIN);NP_001095705.1(NLRX1);NP_001103471.1(KRAS);NP_001180076.1(UNC93B1);NP_776622.1(TLR2);NP_777203.1(RPS27A);NP_786987.1(MAPK1);XP_005212615.1(RPS27A);XP_005216104.1(NLRX1);XP_005217503.1(TLR2);XP_005217504.1(TLR2);XP_005222977.1(MAPKAPK3);XP_010815145.1(OTULIN);XP_010…
GO:0009988	cell-cell recognition	22	48	3.49319e-05	0.000380979	NP_001017934.2(CCT3);NP_001029411.1(CCT2);NP_001029714.1(CCT6A);NP_001033175.1(TCP1);NP_001033283.1(CCT4);NP_001039636.1(CCT7);NP_001096577.1(Ubap2l);NP_001178461.2(DOCK8);NP_803478.1(B4GALT1);XP_010801167.1(Ubap2l);XP_010801168.1(UBAP2L);XP_010801169.1(UBAP2L);XP_010806152.1(DOCK8);XP_024837188.1(DOCK2);XP_024837189.1(DOCK2);XP_024839913.1(UBAP2L);XP_024839923.1(UBAP2L);XP_024850712.1(DLG1);XP_0…
GO:0045935	positive regulation of nucleobase-containing compound metabolic process	112	402	3.51859e-05	0.000382471	NP_001015527.1(GTF2F1);NP_001019738.1(CTH);NP_001030518.1(NPM1);NP_001068616.1(HSPA5);NP_001070469.1(RBPJ);NP_001092351.2(ARHGEF2);NP_001103431.1(Gfpt1);NP_001103471.1(KRAS);NP_001178120.1(ZFP36L2);NP_001179414.1(Rtf1);NP_001180055.1(SUPT6H);NP_001192430.1(STAT6);NP_001192494.1(THRAP3);NP_001192968.1(CNOT1);NP_001193452.1(PTPRC);NP_776319.1(BAX);NP_776622.1(TLR2);NP_776778.1(IKBKB);NP_777012.1(PR…
GO:0050670	regulation of lymphocyte proliferation	47	137	3.73094e-05	0.000404206	NP_001007817.1(FADD);NP_001029907.1(CD74);NP_001069540.1(NCK1);NP_001075897.1(ITCH);NP_001095336.1(IDO1);NP_001095352.1(INPP5D);NP_001095811.1(LGALS3);NP_001137348.1(NCKAP1L);NP_001192955.1(AHR);NP_001193452.1(PTPRC);NP_776410.1(AIF1);NP_776842.1(PDE5A);NP_776946.1(CORO1A);NP_777155.1(PYCARD);NP_789745.1(CEBPB);NP_937864.2(ITGAL);XP_002686208.2(VAV3);XP_002692403.3(NFATC2);XP_005201936.1(NCK1);XP…
GO:0032956	regulation of actin cytoskeleton organization	78	260	3.76276e-05	0.000406303	NP_001002885.1(TMSB4);NP_001015592.1(PFN1);NP_001019708.1(GMFG);NP_001020491.1(TWF1);NP_001029802.1(GRB2);NP_001030229.1(HCLS1);NP_001033199.1(VASP);NP_001069540.1(NCK1);NP_001074980.1(WASF2);NP_001076949.1(CAPZA1);NP_001094707.1(GMFB);NP_001095746.1(RGCC);NP_001098794.1(TWF2);NP_001106714.1(CORO1B);NP_001106755.1(GSN);NP_001137348.1(NCKAP1L);NP_001179013.1(EVL);NP_001179425.1(PLEK);NP_001179510.…
GO:0002714	positive regulation of B cell mediated immunity	15	27	3.78264e-05	0.000407102	NP_001029784.1(HPX);NP_001192430.1(STAT6);NP_001193452.1(PTPRC);XP_005206571.1(STAT6);XP_005217387.1(PTPRC);XP_010811847.1(PTPRC);XP_010811849.1(PTPRC);XP_015330753.1(PTPRC);XP_024831838.1(PTPRC);XP_024831839.1(PTPRC);XP_024831840.1(PTPRC);XP_024831841.1(PTPRC);XP_024847175.1(STAT6);XP_024847176.1(STAT6);XP_024847178.1(STAT6)
GO:0042537	benzene-containing compound metabolic process	10	14	3.88317e-05	0.000415181	NP_001068838.1(KYAT3);NP_777231.1(GOT2);XP_005204338.1(KYAT3);XP_005204339.1(KYAT3);XP_005204340.2(KYAT3);XP_015319854.1(KYAT3);XP_024842717.1(KYAT3);XP_024842719.1(KYAT3);XP_024842733.1(KYAT3);XP_024842735.1(KYAT3)
GO:0070189	kynurenine metabolic process	10	14	3.88317e-05	0.000415181	NP_001068838.1(KYAT3);NP_777231.1(GOT2);XP_005204338.1(KYAT3);XP_005204339.1(KYAT3);XP_005204340.2(KYAT3);XP_015319854.1(KYAT3);XP_024842717.1(KYAT3);XP_024842719.1(KYAT3);XP_024842733.1(KYAT3);XP_024842735.1(KYAT3)
GO:0034097	response to cytokine	99	348	4.06456e-05	0.000433155	NP_001007817.1(FADD);NP_001012687.1(FASN);NP_001012689.2(STAT3);NP_001025017.1(OAS1);NP_001029206.1(GAPDH);NP_001029784.1(HPX);NP_001029907.1(CD74);NP_001030229.1(HCLS1);NP_001030431.1(GPD1);NP_001032521.1(HDAC1);NP_001035594.1(SEC61A1);NP_001039435.1(CASP8);NP_001039560.1(CXCL16);NP_001039822.1(TMEM173);NP_001068616.1(HSPA5);NP_001068871.2(CSF1R);NP_001070466.1(RPL13A);NP_001074375.1(NUB1);NP_00…
GO:0031638	zymogen activation	19	39	4.15629e-05	0.000441487	NP_001007817.1(FADD);NP_001008665.1(F11);NP_001039347.1(Diablo);NP_001039435.1(CASP8);NP_001068587.1(F12);NP_001071386.1(BAK1);NP_001098444.1(Tbc1d10a);NP_776319.1(BAX);XP_005202672.1(CASP8);XP_005217807.1(Diablo);XP_005217808.1(Diablo);XP_005223298.1(BAK1);XP_005227242.1(BAD);XP_005227243.1(BAD);XP_015315211.1(BAK1);XP_024839342.1(BAK1);XP_024839343.1(BAK1);XP_024843090.1(BAD);XP_024849584.1(F12)
GO:0002444	myeloid leukocyte mediated immunity	17	33	4.24173e-05	0.000449101	NP_001092461.1(FGR);NP_001099123.1(Elane);NP_001179677.1(MYO1F);NP_776544.1(NCF1);NP_776963.1(FCGR1A);XP_005203207.1(FGR);XP_005203208.1(FGR);XP_005203209.1(FGR);XP_005203210.1(FGR);XP_005203212.1(FGR);XP_005220161.3(ABR);XP_010800859.1(FGR);XP_010800861.1(FGR);XP_010808605.1(ADAM17);XP_015314057.2(ABR);XP_024850107.1(MYO1F);XP_024857242.1(FGR)
GO:0042110	T cell activation	95	332	4.52428e-05	0.000474395	NP_001007817.1(FADD);NP_001012692.2(HLA-DMA);NP_001029212.1(PSMB10);NP_001029907.1(CD74);NP_001030424.1(CD151);NP_001035046.1(ITGAM);NP_001039882.1(CYLD);NP_001069540.1(NCK1);NP_001075897.1(ITCH);NP_001095336.1(IDO1);NP_001095510.1(Satb1);NP_001137348.1(NCKAP1L);NP_001178120.1(ZFP36L2);NP_001178461.2(DOCK8);NP_001179230.1(CDK6);NP_001192430.1(STAT6);NP_001193452.1(PTPRC);NP_776318.1(B2M);NP_77631…
GO:0070489	T cell aggregation	95	332	4.52428e-05	0.000474395	NP_001007817.1(FADD);NP_001012692.2(HLA-DMA);NP_001029212.1(PSMB10);NP_001029907.1(CD74);NP_001030424.1(CD151);NP_001035046.1(ITGAM);NP_001039882.1(CYLD);NP_001069540.1(NCK1);NP_001075897.1(ITCH);NP_001095336.1(IDO1);NP_001095510.1(Satb1);NP_001137348.1(NCKAP1L);NP_001178120.1(ZFP36L2);NP_001178461.2(DOCK8);NP_001179230.1(CDK6);NP_001192430.1(STAT6);NP_001193452.1(PTPRC);NP_776318.1(B2M);NP_77631…
GO:0071593	lymphocyte aggregation	95	332	4.52428e-05	0.000474395	NP_001007817.1(FADD);NP_001012692.2(HLA-DMA);NP_001029212.1(PSMB10);NP_001029907.1(CD74);NP_001030424.1(CD151);NP_001035046.1(ITGAM);NP_001039882.1(CYLD);NP_001069540.1(NCK1);NP_001075897.1(ITCH);NP_001095336.1(IDO1);NP_001095510.1(Satb1);NP_001137348.1(NCKAP1L);NP_001178120.1(ZFP36L2);NP_001178461.2(DOCK8);NP_001179230.1(CDK6);NP_001192430.1(STAT6);NP_001193452.1(PTPRC);NP_776318.1(B2M);NP_77631…
GO:0032944	regulation of mononuclear cell proliferation	47	138	4.59389e-05	0.000478616	NP_001007817.1(FADD);NP_001029907.1(CD74);NP_001069540.1(NCK1);NP_001075897.1(ITCH);NP_001095336.1(IDO1);NP_001095352.1(INPP5D);NP_001095811.1(LGALS3);NP_001137348.1(NCKAP1L);NP_001192955.1(AHR);NP_001193452.1(PTPRC);NP_776410.1(AIF1);NP_776842.1(PDE5A);NP_776946.1(CORO1A);NP_777155.1(PYCARD);NP_789745.1(CEBPB);NP_937864.2(ITGAL);XP_002686208.2(VAV3);XP_002692403.3(NFATC2);XP_005201936.1(NCK1);XP…
GO:0070663	regulation of leukocyte proliferation	47	138	4.59389e-05	0.000478616	NP_001007817.1(FADD);NP_001029907.1(CD74);NP_001069540.1(NCK1);NP_001075897.1(ITCH);NP_001095336.1(IDO1);NP_001095352.1(INPP5D);NP_001095811.1(LGALS3);NP_001137348.1(NCKAP1L);NP_001192955.1(AHR);NP_001193452.1(PTPRC);NP_776410.1(AIF1);NP_776842.1(PDE5A);NP_776946.1(CORO1A);NP_777155.1(PYCARD);NP_789745.1(CEBPB);NP_937864.2(ITGAL);XP_002686208.2(VAV3);XP_002692403.3(NFATC2);XP_005201936.1(NCK1);XP…
GO:0008154	actin polymerization or depolymerization	71	233	4.75134e-05	0.000493444	NP_001002885.1(TMSB4);NP_001015592.1(PFN1);NP_001019708.1(GMFG);NP_001020491.1(TWF1);NP_001029802.1(GRB2);NP_001030229.1(HCLS1);NP_001033199.1(VASP);NP_001069540.1(NCK1);NP_001071612.1(ANG1);NP_001076949.1(CAPZA1);NP_001077258.1(DIAPH2);NP_001094707.1(GMFB);NP_001098794.1(TWF2);NP_001106714.1(CORO1B);NP_001106755.1(GSN);NP_001137348.1(NCKAP1L);NP_001179013.1(EVL);NP_001179425.1(PLEK);NP_001179510…
GO:0043200	response to amino acid	30	76	5.12775e-05	0.000526967	NP_001002763.1(CDH1);NP_001029689.1(LAMTOR5);NP_001137560.1(SH3BP4);NP_001192826.1(UBR1);NP_777170.1(MMP2);NP_789745.1(CEBPB);NP_872592.2(DNMT1);XP_005205011.1(SH3BP4);XP_005205012.1(SH3BP4);XP_005205013.1(SH3BP4);XP_005208769.2(DNMT1);XP_010802146.1(SH3BP4);XP_010805078.1(DNMT1);XP_015322602.1(SH3BP4);XP_015322605.1(SH3BP4);XP_015327477.1(DNMT1);XP_015327478.1(DNMT1);XP_015327481.1(DNMT1);XP_024…
GO:0072525	pyridine-containing compound biosynthetic process	13	22	5.26125e-05	0.000526967	NP_001029615.1(NADSYN1);NP_001092327.1(NAPRT);NP_001178237.1(KYNU);NP_001231070.1(NAMPT);XP_005227393.1(NADSYN1);XP_005227395.2(NADSYN1);XP_024842844.1(NADSYN1);XP_024842845.1(NADSYN1);XP_024842846.1(NADSYN1);XP_024842847.1(NADSYN1);XP_024842848.1(NADSYN1);XP_024842849.1(NADSYN1);XP_024842850.1(NADSYN1)
GO:0051247	positive regulation of protein metabolic process	197	781	5.29342e-05	0.000526967	NP_001014855.1(Psmc1);NP_001019680.2(PSME1);NP_001029557.1(CTSH);NP_001029560.1(PSMB9);NP_001029907.1(CD74);NP_001030229.1(HCLS1);NP_001039347.1(Diablo);NP_001039435.1(CASP8);NP_001039793.1(S100A9);NP_001068871.2(CSF1R);NP_001069044.1(CHP1);NP_001069079.1(TOM1L1);NP_001069157.3(PAXBP1);NP_001069188.1(Rnf7);NP_001069501.1(TPD52L1);NP_001069540.1(NCK1);NP_001069553.1(ACSL1);NP_001069580.1(GLIPR2);N…
GO:0002888	positive regulation of myeloid leukocyte mediated immunity	9	12	5.32625e-05	0.000526967	NP_001092461.1(FGR);XP_005203207.1(FGR);XP_005203208.1(FGR);XP_005203209.1(FGR);XP_005203210.1(FGR);XP_005203212.1(FGR);XP_010800859.1(FGR);XP_010800861.1(FGR);XP_024857242.1(FGR)
GO:0006919	activation of cysteine-type endopeptidase activity involved in apoptotic process	9	12	5.32625e-05	0.000526967	NP_001039347.1(Diablo);NP_001071386.1(BAK1);NP_776319.1(BAX);XP_005217807.1(Diablo);XP_005217808.1(Diablo);XP_005223298.1(BAK1);XP_015315211.1(BAK1);XP_024839342.1(BAK1);XP_024839343.1(BAK1)
GO:0050881	musculoskeletal movement	9	12	5.32625e-05	0.000526967	NP_776338.1(GAA);XP_005221192.1(GAA);XP_005221193.1(GAA);XP_005228373.1(Dmd);XP_005228374.1(Dmd);XP_010814808.1(GAA);XP_024835302.1(GAA);XP_024844136.1(DMD);XP_024844137.1(DMD)
GO:0097202	activation of cysteine-type endopeptidase activity	9	12	5.32625e-05	0.000526967	NP_001039347.1(Diablo);NP_001071386.1(BAK1);NP_776319.1(BAX);XP_005217807.1(Diablo);XP_005217808.1(Diablo);XP_005223298.1(BAK1);XP_015315211.1(BAK1);XP_024839342.1(BAK1);XP_024839343.1(BAK1)
GO:0051494	negative regulation of cytoskeleton organization	46	135	5.4338e-05	0.000526967	NP_001002885.1(TMSB4);NP_001015592.1(PFN1);NP_001020491.1(TWF1);NP_001068802.1(MAPRE1);NP_001074980.1(WASF2);NP_001076949.1(CAPZA1);NP_001092351.2(ARHGEF2);NP_001098794.1(TWF2);NP_001106755.1(GSN);NP_001179751.1(MID1);NP_001192928.1(ADD1);NP_776602.1(SCIN);NP_777048.1(TMSB10);NP_848669.1(CAPG);XP_005203144.1(WASF2);XP_005203721.4(ARHGEF2);XP_005203722.1(ARHGEF2);XP_005203723.1(ARHGEF2);XP_0052082…
GO:0002279	mast cell activation involved in immune response	6	6	5.73668e-05	0.000526967	NP_777076.1(S100A12);XP_005203669.1(S100A12);XP_005203670.1(S100A12);XP_005203680.1(S100A13);XP_005203681.1(S100A13);XP_024840740.1(S100A12)
GO:0002339	B cell selection	6	6	5.73668e-05	0.000526967	NP_001071386.1(BAK1);NP_776319.1(BAX);XP_005223298.1(BAK1);XP_015315211.1(BAK1);XP_024839342.1(BAK1);XP_024839343.1(BAK1)
GO:0007193	adenylate cyclase-inhibiting G-protein coupled receptor signaling pathway	6	6	5.73668e-05	0.000526967	NP_001193443.1(FLNA);XP_024843515.1(FLNA);XP_024843516.1(FLNA);XP_024843517.1(FLNA);XP_024843518.1(FLNA);XP_024843519.1(FLNA)
GO:0007635	chemosensory behavior	6	6	5.73668e-05	0.000526967	XP_005202447.1(UBR3);XP_010800234.1(UBR3);XP_010800235.1(UBR3);XP_010800236.1(UBR3);XP_024836002.1(UBR3);XP_024836014.1(UBR3)
GO:0016045	detection of bacterium	6	6	5.73668e-05	0.000526967	NP_776622.1(TLR2);XP_005217503.1(TLR2);XP_005217504.1(TLR2);XP_015330814.1(TLR2);XP_015330815.1(TLR2);XP_024832770.1(TLR2)
GO:0030836	positive regulation of actin filament depolymerization	6	6	5.73668e-05	0.000526967	XP_005223830.1(CARMIL1);XP_005223832.1(CARMIL1);XP_010816788.1(CARMIL1);XP_015315447.1(CARMIL1);XP_024839434.1(CARMIL1);XP_024839436.1(CARMIL1)
GO:0032304	negative regulation of icosanoid secretion	6	6	5.73668e-05	0.000526967	XP_002699912.1(ACSL4);XP_015317069.1(ACSL4);XP_015317071.1(ACSL4);XP_015317072.1(ACSL4);XP_015317073.1(ACSL4);XP_024844495.1(ACSL4)
GO:0032493	response to bacterial lipoprotein	6	6	5.73668e-05	0.000526967	NP_776622.1(TLR2);XP_005217503.1(TLR2);XP_005217504.1(TLR2);XP_015330814.1(TLR2);XP_015330815.1(TLR2);XP_024832770.1(TLR2)
GO:0032891	negative regulation of organic acid transport	6	6	5.73668e-05	0.000526967	XP_002699912.1(ACSL4);XP_015317069.1(ACSL4);XP_015317071.1(ACSL4);XP_015317072.1(ACSL4);XP_015317073.1(ACSL4);XP_024844495.1(ACSL4)
GO:0042494	detection of bacterial lipoprotein	6	6	5.73668e-05	0.000526967	NP_776622.1(TLR2);XP_005217503.1(TLR2);XP_005217504.1(TLR2);XP_015330814.1(TLR2);XP_015330815.1(TLR2);XP_024832770.1(TLR2)
GO:0042891	antibiotic transport	6	6	5.73668e-05	0.000526967	NP_776622.1(TLR2);XP_005217503.1(TLR2);XP_005217504.1(TLR2);XP_015330814.1(TLR2);XP_015330815.1(TLR2);XP_024832770.1(TLR2)
GO:0043243	positive regulation of protein complex disassembly	6	6	5.73668e-05	0.000526967	XP_005223830.1(CARMIL1);XP_005223832.1(CARMIL1);XP_010816788.1(CARMIL1);XP_015315447.1(CARMIL1);XP_024839434.1(CARMIL1);XP_024839436.1(CARMIL1)
GO:0045576	mast cell activation	6	6	5.73668e-05	0.000526967	NP_777076.1(S100A12);XP_005203669.1(S100A12);XP_005203670.1(S100A12);XP_005203680.1(S100A13);XP_005203681.1(S100A13);XP_024840740.1(S100A12)
GO:0048050	post-embryonic eye morphogenesis	6	6	5.73668e-05	0.000526967	NP_001071386.1(BAK1);NP_776319.1(BAX);XP_005223298.1(BAK1);XP_015315211.1(BAK1);XP_024839342.1(BAK1);XP_024839343.1(BAK1)
GO:0048563	post-embryonic organ morphogenesis	6	6	5.73668e-05	0.000526967	NP_001071386.1(BAK1);NP_776319.1(BAX);XP_005223298.1(BAK1);XP_015315211.1(BAK1);XP_024839342.1(BAK1);XP_024839343.1(BAK1)
GO:0048569	post-embryonic organ development	6	6	5.73668e-05	0.000526967	NP_001071386.1(BAK1);NP_776319.1(BAX);XP_005223298.1(BAK1);XP_015315211.1(BAK1);XP_024839342.1(BAK1);XP_024839343.1(BAK1)
GO:0051695	actin filament uncapping	6	6	5.73668e-05	0.000526967	XP_005223830.1(CARMIL1);XP_005223832.1(CARMIL1);XP_010816788.1(CARMIL1);XP_015315447.1(CARMIL1);XP_024839434.1(CARMIL1);XP_024839436.1(CARMIL1)
GO:0052263	induction by organism of defense-related nitric oxide production in other organism involved in symbiotic interaction	6	6	5.73668e-05	0.000526967	NP_776622.1(TLR2);XP_005217503.1(TLR2);XP_005217504.1(TLR2);XP_015330814.1(TLR2);XP_015330815.1(TLR2);XP_024832770.1(TLR2)
GO:0052302	modulation by organism of defense-related nitric oxide production in other organism involved in symbiotic interaction	6	6	5.73668e-05	0.000526967	NP_776622.1(TLR2);XP_005217503.1(TLR2);XP_005217504.1(TLR2);XP_015330814.1(TLR2);XP_015330815.1(TLR2);XP_024832770.1(TLR2)
GO:0052345	positive regulation by organism of defense-related nitric oxide production in other organism involved in symbiotic interaction	6	6	5.73668e-05	0.000526967	NP_776622.1(TLR2);XP_005217503.1(TLR2);XP_005217504.1(TLR2);XP_015330814.1(TLR2);XP_015330815.1(TLR2);XP_024832770.1(TLR2)
GO:0052555	positive regulation by organism of immune response of other organism involved in symbiotic interaction	6	6	5.73668e-05	0.000526967	NP_776622.1(TLR2);XP_005217503.1(TLR2);XP_005217504.1(TLR2);XP_015330814.1(TLR2);XP_015330815.1(TLR2);XP_024832770.1(TLR2)
GO:0052558	induction by organism of immune response of other organism involved in symbiotic interaction	6	6	5.73668e-05	0.000526967	NP_776622.1(TLR2);XP_005217503.1(TLR2);XP_005217504.1(TLR2);XP_015330814.1(TLR2);XP_015330815.1(TLR2);XP_024832770.1(TLR2)
GO:0070339	response to bacterial lipopeptide	6	6	5.73668e-05	0.000526967	NP_776622.1(TLR2);XP_005217503.1(TLR2);XP_005217504.1(TLR2);XP_015330814.1(TLR2);XP_015330815.1(TLR2);XP_024832770.1(TLR2)
GO:0070340	detection of bacterial lipopeptide	6	6	5.73668e-05	0.000526967	NP_776622.1(TLR2);XP_005217503.1(TLR2);XP_005217504.1(TLR2);XP_015330814.1(TLR2);XP_015330815.1(TLR2);XP_024832770.1(TLR2)
GO:0071216	cellular response to biotic stimulus	6	6	5.73668e-05	0.000526967	NP_776622.1(TLR2);XP_005217503.1(TLR2);XP_005217504.1(TLR2);XP_015330814.1(TLR2);XP_015330815.1(TLR2);XP_024832770.1(TLR2)
GO:0071219	cellular response to molecule of bacterial origin	6	6	5.73668e-05	0.000526967	NP_776622.1(TLR2);XP_005217503.1(TLR2);XP_005217504.1(TLR2);XP_015330814.1(TLR2);XP_015330815.1(TLR2);XP_024832770.1(TLR2)
GO:0071220	cellular response to bacterial lipoprotein	6	6	5.73668e-05	0.000526967	NP_776622.1(TLR2);XP_005217503.1(TLR2);XP_005217504.1(TLR2);XP_015330814.1(TLR2);XP_015330815.1(TLR2);XP_024832770.1(TLR2)
GO:0071221	cellular response to bacterial lipopeptide	6	6	5.73668e-05	0.000526967	NP_776622.1(TLR2);XP_005217503.1(TLR2);XP_005217504.1(TLR2);XP_015330814.1(TLR2);XP_015330815.1(TLR2);XP_024832770.1(TLR2)
GO:0098543	detection of other organism	6	6	5.73668e-05	0.000526967	NP_776622.1(TLR2);XP_005217503.1(TLR2);XP_005217504.1(TLR2);XP_015330814.1(TLR2);XP_015330815.1(TLR2);XP_024832770.1(TLR2)
GO:1901881	positive regulation of protein depolymerization	6	6	5.73668e-05	0.000526967	XP_005223830.1(CARMIL1);XP_005223832.1(CARMIL1);XP_010816788.1(CARMIL1);XP_015315447.1(CARMIL1);XP_024839434.1(CARMIL1);XP_024839436.1(CARMIL1)
GO:1901998	toxin transport	6	6	5.73668e-05	0.000526967	NP_776622.1(TLR2);XP_005217503.1(TLR2);XP_005217504.1(TLR2);XP_015330814.1(TLR2);XP_015330815.1(TLR2);XP_024832770.1(TLR2)
GO:1903792	negative regulation of anion transport	6	6	5.73668e-05	0.000526967	XP_002699912.1(ACSL4);XP_015317069.1(ACSL4);XP_015317071.1(ACSL4);XP_015317072.1(ACSL4);XP_015317073.1(ACSL4);XP_024844495.1(ACSL4)
GO:2000192	negative regulation of fatty acid transport	6	6	5.73668e-05	0.000526967	XP_002699912.1(ACSL4);XP_015317069.1(ACSL4);XP_015317071.1(ACSL4);XP_015317072.1(ACSL4);XP_015317073.1(ACSL4);XP_024844495.1(ACSL4)
GO:0003158	endothelium development	39	109	5.84985e-05	0.000535853	NP_001015602.1(STK4);NP_001039942.1(MSN);NP_001070469.1(RBPJ);NP_001073075.1(STK3);NP_001096001.1(RAP2A);NP_001107554.1(AGT);NP_001180140.1(Ccm2);XP_005205637.1(Ccm2);XP_005205638.1(Ccm2);XP_005205639.1(Ccm2);XP_005205641.1(Ccm2);XP_005205642.1(Ccm2);XP_005207867.1(RBPJ);XP_005207868.1(RBPJ);XP_005207869.1(RBPJ);XP_005228373.1(Dmd);XP_005228374.1(Dmd);XP_010802675.1(Ccm2);XP_010802677.1(Ccm2);XP_…
GO:0045087	innate immune response	77	259	5.88789e-05	0.000537827	NP_001014855.1(Psmc1);NP_001019680.2(PSME1);NP_001029206.1(GAPDH);NP_001029560.1(PSMB9);NP_001029784.1(HPX);NP_001029951.1(MAPKAPK3);NP_001070466.1(RPL13A);NP_001093798.1(OTULIN);NP_001095705.1(NLRX1);NP_001103471.1(KRAS);NP_001180076.1(UNC93B1);NP_776410.1(AIF1);NP_776622.1(TLR2);NP_777203.1(RPS27A);NP_786987.1(MAPK1);XP_003586820.2(MRC1);XP_005212615.1(RPS27A);XP_005216104.1(NLRX1);XP_005217503…
GO:0051651	maintenance of location in cell	20	43	6.07675e-05	0.000553528	NP_001029397.1(OS9);NP_001068616.1(HSPA5);NP_001193443.1(FLNA);NP_776338.1(GAA);NP_776487.1(FTH1);XP_005221192.1(GAA);XP_005221193.1(GAA);XP_005221963.1(PML);XP_005227228.1(SF1);XP_010814808.1(GAA);XP_010815349.1(PML);XP_024835302.1(GAA);XP_024843045.1(Sf1);XP_024843515.1(FLNA);XP_024843516.1(FLNA);XP_024843517.1(FLNA);XP_024843518.1(FLNA);XP_024843519.1(FLNA);XP_024847209.1(OS9);XP_024854148.1(H…
GO:0030029	actin filament-based process	185	729	6.25111e-05	0.000567824	NP_001002885.1(TMSB4);NP_001015592.1(PFN1);NP_001019708.1(GMFG);NP_001020491.1(TWF1);NP_001028790.1(ACTG1);NP_001029674.1(ACTA2);NP_001029802.1(GRB2);NP_001030229.1(HCLS1);NP_001030497.1(CNN2);NP_001033199.1(VASP);NP_001039793.1(S100A9);NP_001039896.1(EHD2);NP_001068871.2(CSF1R);NP_001069366.1(SNTA1);NP_001069540.1(NCK1);NP_001070391.1(Wipf1);NP_001071569.1(Zyx);NP_001071612.1(ANG1);NP_001074980.…
GO:0001824	blastocyst development	11	17	6.30536e-05	0.000568005	NP_001099084.1(SMARCA4);XP_024849659.1(SMARCA4);XP_024849660.1(SMARCA4);XP_024849661.1(SMARCA4);XP_024849662.1(SMARCA4);XP_024849663.1(SMARCA4);XP_024849664.1(SMARCA4);XP_024849665.1(SMARCA4);XP_024849666.1(SMARCA4);XP_024849667.1(SMARCA4);XP_024849668.1(SMARCA4)
GO:0015988	energy coupled proton transmembrane transport, against electrochemical gradient	11	17	6.30536e-05	0.000568005	NP_001039334.1(ATP6V1F);NP_776929.1(ATP6V1A);NP_777235.1(ATP6V1E1);NP_787000.1(ATP6AP1);NP_788844.2(ATP6V1B2);NP_788849.1(ATP6V1C1);XP_005215461.1(ATP6V1H);XP_005215462.1(ATP6V1H);XP_015326478.1(ATP6V1A);XP_015329918.1(ATP6V1H);XP_024857184.1(ATP6V1H)
GO:1902600	hydrogen ion transmembrane transport	11	17	6.30536e-05	0.000568005	NP_001039334.1(ATP6V1F);NP_776929.1(ATP6V1A);NP_777235.1(ATP6V1E1);NP_787000.1(ATP6AP1);NP_788844.2(ATP6V1B2);NP_788849.1(ATP6V1C1);XP_005215461.1(ATP6V1H);XP_005215462.1(ATP6V1H);XP_015326478.1(ATP6V1A);XP_015329918.1(ATP6V1H);XP_024857184.1(ATP6V1H)
GO:0045088	regulation of innate immune response	71	235	6.42667e-05	0.000577338	NP_001014855.1(Psmc1);NP_001019680.2(PSME1);NP_001029560.1(PSMB9);NP_001029784.1(HPX);NP_001029951.1(MAPKAPK3);NP_001093798.1(OTULIN);NP_001095705.1(NLRX1);NP_001103471.1(KRAS);NP_001180076.1(UNC93B1);NP_776622.1(TLR2);NP_777203.1(RPS27A);NP_786987.1(MAPK1);XP_005212615.1(RPS27A);XP_005216104.1(NLRX1);XP_005217503.1(TLR2);XP_005217504.1(TLR2);XP_005222977.1(MAPKAPK3);XP_010815145.1(OTULIN);XP_010…
GO:0045190	isotype switching	15	28	6.66956e-05	0.000597512	NP_001192409.1(THOC1);NP_001192430.1(STAT6);NP_001193452.1(PTPRC);XP_005206571.1(STAT6);XP_005217387.1(PTPRC);XP_010811847.1(PTPRC);XP_010811849.1(PTPRC);XP_015330753.1(PTPRC);XP_024831838.1(PTPRC);XP_024831839.1(PTPRC);XP_024831840.1(PTPRC);XP_024831841.1(PTPRC);XP_024847175.1(STAT6);XP_024847176.1(STAT6);XP_024847178.1(STAT6)
GO:0002431	Fc receptor mediated stimulatory signaling pathway	23	53	6.77119e-05	0.000603731	NP_001028790.1(ACTG1);NP_001029802.1(GRB2);NP_001069540.1(NCK1);NP_001106698.1(ELMO1);NP_776404.2(ACTB);NP_776651.1(ACTR3);NP_786987.1(MAPK1);XP_005201936.1(NCK1);XP_005201937.1(NCK1);XP_005201938.1(NCK1);XP_005205511.1(ELMO1);XP_005205671.1(MYO1G);XP_005214684.1(ELMO2);XP_010814868.1(GRB2);XP_015324852.1(ELMO1);XP_015324854.1(ELMO1);XP_015324856.1(ELMO1);XP_015324857.1(ELMO1);XP_024836054.1(GRB2…
GO:0002068	glandular epithelial cell development	8	10	6.77601e-05	0.000603731	NP_001179230.1(CDK6);XP_005205192.1(CDK6);XP_005205193.1(CDK6);XP_005205194.1(CDK6);XP_005205195.1(CDK6);XP_005227242.1(BAD);XP_005227243.1(BAD);XP_024843090.1(BAD)
GO:0055085	transmembrane transport	72	240	7.3516e-05	0.000651659	NP_001014405.1(KCNAB2);NP_001014406.1(KCNAB2);NP_001015608.1(CLIC1);NP_001019664.1(TRPV2);NP_001020502.1(CLCN7);NP_001039334.1(ATP6V1F);NP_001069044.1(CHP1);NP_001069366.1(SNTA1);NP_001070433.1(SLC35B2);NP_001071386.1(BAK1);NP_001075196.1(CLIC2);NP_001093833.1(GPD1L);NP_001095811.1(LGALS3);NP_001129264.1(SLC7A1);NP_001178110.1(CTTNBP2NL);NP_001179096.1(SLC28A3);NP_001192822.1(SLC30A1);NP_776319.1…
GO:0009893	positive regulation of metabolic process	343	1460	7.35389e-05	0.000651659	NP_001012688.1(HSP90AA1);NP_001014855.1(Psmc1);NP_001015527.1(GTF2F1);NP_001015592.1(PFN1);NP_001019680.2(PSME1);NP_001019738.1(CTH);NP_001028799.1(BECN1);NP_001029557.1(CTSH);NP_001029560.1(PSMB9);NP_001029802.1(GRB2);NP_001029907.1(CD74);NP_001030229.1(HCLS1);NP_001030518.1(NPM1);NP_001032521.1(HDAC1);NP_001039347.1(Diablo);NP_001039435.1(CASP8);NP_001039448.1(NCF4);NP_001039596.1(Hspbp1);NP_00…
GO:0008284	positive regulation of cell proliferation	71	236	7.45401e-05	0.000658741	NP_001007817.1(FADD);NP_001012689.2(STAT3);NP_001014912.1(HMOX1);NP_001014956.1(NFYA);NP_001029907.1(CD74);NP_001030367.1(EPCAM);NP_001069157.3(PAXBP1);NP_001070469.1(RBPJ);NP_001099123.1(Elane);NP_001179230.1(CDK6);NP_001193452.1(PTPRC);NP_001231070.1(NAMPT);NP_001269011.1(HTRA1);NP_776410.1(AIF1);NP_776459.1(CYBA);NP_777155.1(PYCARD);NP_803478.1(B4GALT1);XP_005202627.2(STAT1);XP_005202630.1(STA…
GO:0006338	chromatin remodeling	36	99	7.54606e-05	0.000663281	NP_001032521.1(HDAC1);NP_001070481.1(Rbbp4);NP_001098505.1(ACTL6A);NP_001099084.1(SMARCA4);NP_001192552.1(TPR);NP_001192714.1(ARID1A);NP_001193430.1(CHD4);NP_776404.2(ACTB);XP_005202952.1(HDAC1);XP_005207170.1(CHD4);XP_005207171.1(CHD4);XP_005207172.1(CHD4);XP_010803873.1(CHD4);XP_024832778.1(ARID1A);XP_024832783.1(ARID1A);XP_024832789.1(ARID1A);XP_024847253.1(CHD4);XP_024847255.1(CHD4);XP_024847…
GO:0051260	protein homooligomerization	36	99	7.54606e-05	0.000663281	NP_001019738.1(CTH);NP_001033199.1(VASP);NP_001068891.1(DECR1);NP_001069359.1(DCXR);NP_001071432.1(GLS);NP_001077186.1(CBR4);NP_001095385.1(Aldoa);NP_001103431.1(Gfpt1);NP_001179013.1(EVL);NP_776450.2(CRYZ);NP_963285.2(SOD2);XP_002686486.1(HPRT1);XP_002686487.1(HPRT1);XP_002691752.2(TRAF2);XP_005204423.1(CRYZ);XP_005204538.1(CTH);XP_005204963.1(HPRT1);XP_005213582.1(TRAF2);XP_005217008.1(PEX14);X…
GO:0045446	endothelial cell differentiation	37	103	8.13232e-05	0.00071289	NP_001039942.1(MSN);NP_001070469.1(RBPJ);NP_001096001.1(RAP2A);NP_001107554.1(AGT);NP_001180140.1(Ccm2);XP_005205637.1(Ccm2);XP_005205638.1(Ccm2);XP_005205639.1(Ccm2);XP_005205641.1(Ccm2);XP_005205642.1(Ccm2);XP_005207867.1(RBPJ);XP_005207868.1(RBPJ);XP_005207869.1(RBPJ);XP_005228373.1(Dmd);XP_005228374.1(Dmd);XP_010802675.1(Ccm2);XP_010802677.1(Ccm2);XP_024844136.1(DMD);XP_024844137.1(DMD);XP_02…
GO:0048729	tissue morphogenesis	86	299	8.3452e-05	0.000727802	NP_001014849.1(COQ7);NP_001015602.1(STK4);NP_001029557.1(CTSH);NP_001039435.1(CASP8);NP_001069480.2(DDR1);NP_001070469.1(RBPJ);NP_001071303.1(CTSZ);NP_001073075.1(STK3);NP_001077198.1(PKP2);NP_001099084.1(SMARCA4);NP_001103471.1(KRAS);NP_001106712.1(COQ7);NP_001107554.1(AGT);NP_001179510.1(MTSS1);NP_001180140.1(Ccm2);NP_001180184.1(PLOD3);NP_776493.1(GJA1);NP_803473.1(TGM2);XP_002691532.1(ADAM17)…
GO:0034250	positive regulation of cellular amide metabolic process	12	20	8.39034e-05	0.000727802	NP_001069540.1(NCK1);NP_001095447.1(Picalm);XP_005201936.1(NCK1);XP_005201937.1(NCK1);XP_005201938.1(NCK1);XP_024838248.1(PRKCD);XP_024838249.1(PRKCD);XP_024842851.1(Picalm);XP_024842853.1(PICALM);XP_024842855.1(PICALM);XP_024842857.1(PICALM);XP_024842860.1(PICALM)
GO:0019827	stem cell population maintenance	47	141	8.3917e-05	0.000727802	NP_001012689.2(STAT3);NP_001014956.1(NFYA);NP_001070469.1(RBPJ);NP_001157494.1(CREBBP);NP_001178120.1(ZFP36L2);NP_001192968.1(CNOT1);XP_005207867.1(RBPJ);XP_005207868.1(RBPJ);XP_005207869.1(RBPJ);XP_005218723.1(CNOT1);XP_005219830.2(CNOT3);XP_005223526.1(NFYA);XP_005223527.1(NFYA);XP_005223528.1(NFYA);XP_005223529.1(Nfya);XP_005223530.1(NFYA);XP_005223531.1(Nfya);XP_005223532.1(NFYA);XP_005223533…
GO:0098727	maintenance of cell number	47	141	8.3917e-05	0.000727802	NP_001012689.2(STAT3);NP_001014956.1(NFYA);NP_001070469.1(RBPJ);NP_001157494.1(CREBBP);NP_001178120.1(ZFP36L2);NP_001192968.1(CNOT1);XP_005207867.1(RBPJ);XP_005207868.1(RBPJ);XP_005207869.1(RBPJ);XP_005218723.1(CNOT1);XP_005219830.2(CNOT3);XP_005223526.1(NFYA);XP_005223527.1(NFYA);XP_005223528.1(NFYA);XP_005223529.1(Nfya);XP_005223530.1(NFYA);XP_005223531.1(Nfya);XP_005223532.1(NFYA);XP_005223533…
GO:0032270	positive regulation of cellular protein metabolic process	195	778	8.51059e-05	0.000736154	NP_001014855.1(Psmc1);NP_001019680.2(PSME1);NP_001029557.1(CTSH);NP_001029560.1(PSMB9);NP_001029907.1(CD74);NP_001030229.1(HCLS1);NP_001039347.1(Diablo);NP_001039435.1(CASP8);NP_001039793.1(S100A9);NP_001068871.2(CSF1R);NP_001069079.1(TOM1L1);NP_001069157.3(PAXBP1);NP_001069188.1(Rnf7);NP_001069501.1(TPD52L1);NP_001069540.1(NCK1);NP_001069553.1(ACSL1);NP_001069580.1(GLIPR2);NP_001069843.1(AFAP1L2…
GO:0048519	negative regulation of biological process	576	2577	9.0048e-05	0.000776842	NP_001002763.1(CDH1);NP_001002885.1(TMSB4);NP_001007817.1(FADD);NP_001007818.1(QKI);NP_001008665.1(F11);NP_001012689.2(STAT3);NP_001014855.1(Psmc1);NP_001014912.1(HMOX1);NP_001015528.1(MVK);NP_001015590.2(ITIH4);NP_001015592.1(PFN1);NP_001015602.1(STK4);NP_001019658.1(PI16);NP_001019680.2(PSME1);NP_001019738.1(CTH);NP_001020491.1(TWF1);NP_001025489.2(CAST);NP_001028935.1(DNAJB1);NP_001029490.1(SR…
GO:0048514	blood vessel morphogenesis	60	193	9.55477e-05	0.000822113	NP_001029557.1(CTSH);NP_001033253.1(PRCP);NP_001070469.1(RBPJ);NP_001095746.1(RGCC);NP_001160088.1(C5);NP_001180140.1(Ccm2);NP_776344.1(HRG);NP_776926.1(ALOX15);NP_777012.1(PRKCB);NP_803478.1(B4GALT1);XP_002697835.5(ROCK1);XP_005202627.2(STAT1);XP_005202630.1(STAT1);XP_005203947.1(ECM1);XP_005205637.1(Ccm2);XP_005205638.1(Ccm2);XP_005205639.1(Ccm2);XP_005205641.1(Ccm2);XP_005205642.1(Ccm2);XP_005…
GO:0051249	regulation of lymphocyte activation	73	246	9.64861e-05	0.000828003	NP_001007817.1(FADD);NP_001012692.2(HLA-DMA);NP_001029802.1(GRB2);NP_001029907.1(CD74);NP_001039882.1(CYLD);NP_001069184.1(HPS1);NP_001069540.1(NCK1);NP_001075897.1(ITCH);NP_001095336.1(IDO1);NP_001095352.1(INPP5D);NP_001095811.1(LGALS3);NP_001137348.1(NCKAP1L);NP_001192409.1(THOC1);NP_001192430.1(STAT6);NP_001192955.1(AHR);NP_001193452.1(PTPRC);NP_776410.1(AIF1);NP_776429.1(CAV1);NP_776842.1(PDE…
GO:0006623	protein targeting to vacuole	13	23	9.92471e-05	0.000847238	NP_001193129.1(ZFYVE16);XP_003586620.1(NEDD4);XP_003586963.1(SNX16);XP_005209764.2(ZFYVE16);XP_005209765.2(ZFYVE16);XP_005215767.1(SNX16);XP_010807619.1(NEDD4);XP_015327839.2(ZFYVE16);XP_015327840.2(ZFYVE16);XP_015330044.1(SNX16);XP_024857658.1(SNX16);XP_024857659.1(SNX16);XP_024857660.1(SNX16)
GO:0072666	establishment of protein localization to vacuole	13	23	9.92471e-05	0.000847238	NP_001193129.1(ZFYVE16);XP_003586620.1(NEDD4);XP_003586963.1(SNX16);XP_005209764.2(ZFYVE16);XP_005209765.2(ZFYVE16);XP_005215767.1(SNX16);XP_010807619.1(NEDD4);XP_015327839.2(ZFYVE16);XP_015327840.2(ZFYVE16);XP_015330044.1(SNX16);XP_024857658.1(SNX16);XP_024857659.1(SNX16);XP_024857660.1(SNX16)
GO:0044093	positive regulation of molecular function	183	726	0.000101439	0.000863686	NP_001014855.1(Psmc1);NP_001019680.2(PSME1);NP_001019738.1(CTH);NP_001029557.1(CTSH);NP_001029560.1(PSMB9);NP_001030518.1(NPM1);NP_001039347.1(Diablo);NP_001039435.1(CASP8);NP_001039793.1(S100A9);NP_001068616.1(HSPA5);NP_001068802.1(MAPRE1);NP_001068871.2(CSF1R);NP_001069079.1(TOM1L1);NP_001069188.1(Rnf7);NP_001069553.1(ACSL1);NP_001069843.1(AFAP1L2);NP_001071386.1(BAK1);NP_001071612.1(ANG1);NP_0…
GO:0002700	regulation of production of molecular mediator of immune response	25	61	0.000103712	0.000880744	NP_001029907.1(CD74);NP_001030474.1(EXOSC3);NP_001192409.1(THOC1);NP_001192430.1(STAT6);NP_001193452.1(PTPRC);NP_776622.1(TLR2);XP_002691752.2(TRAF2);XP_005206571.1(STAT6);XP_005213582.1(TRAF2);XP_005217387.1(PTPRC);XP_005217503.1(TLR2);XP_005217504.1(TLR2);XP_010811847.1(PTPRC);XP_010811849.1(PTPRC);XP_015330753.1(PTPRC);XP_015330814.1(TLR2);XP_015330815.1(TLR2);XP_024831838.1(PTPRC);XP_02483183…
GO:0002263	cell activation involved in immune response	29	75	0.000105348	0.000889999	NP_001093786.1(Pi4k2a);NP_001179677.1(MYO1F);NP_001192409.1(THOC1);NP_001192430.1(STAT6);NP_001193452.1(PTPRC);NP_777076.1(S100A12);NP_937864.2(ITGAL);XP_005203669.1(S100A12);XP_005203670.1(S100A12);XP_005203680.1(S100A13);XP_005203681.1(S100A13);XP_005206571.1(STAT6);XP_005208208.1(ANXA3);XP_005213731.1(LCP1);XP_005217387.1(PTPRC);XP_010805126.1(STXBP2);XP_010811847.1(PTPRC);XP_010811849.1(PTPRC…
GO:0002366	leukocyte activation involved in immune response	29	75	0.000105348	0.000889999	NP_001093786.1(Pi4k2a);NP_001179677.1(MYO1F);NP_001192409.1(THOC1);NP_001192430.1(STAT6);NP_001193452.1(PTPRC);NP_777076.1(S100A12);NP_937864.2(ITGAL);XP_005203669.1(S100A12);XP_005203670.1(S100A12);XP_005203680.1(S100A13);XP_005203681.1(S100A13);XP_005206571.1(STAT6);XP_005208208.1(ANXA3);XP_005213731.1(LCP1);XP_005217387.1(PTPRC);XP_010805126.1(STXBP2);XP_010811847.1(PTPRC);XP_010811849.1(PTPRC…
GO:0006869	lipid transport	38	108	0.00010905	0.000918897	NP_001029162.2(SCP2);NP_001030199.1(PLTP);NP_001040047.1(PITPNA);NP_001069553.1(ACSL1);NP_001069624.1(VPS4B);NP_001106711.1(MSR1);NP_001179308.1(STARD10);NP_776538.1(MSR1);NP_777231.1(GOT2);NP_778221.1(PLA2R1);NP_803460.1(CROT);XP_002699912.1(ACSL4);XP_005214615.1(PLTP);XP_005216235.1(STARD10);XP_005226050.1(ACSL1);XP_005226051.1(ACSL1);XP_005226086.1(MSR1);XP_010812357.1(PTPN11);XP_010812358.1(P…
GO:0002312	B cell activation involved in immune response	15	29	0.000113126	0.000950782	NP_001192409.1(THOC1);NP_001192430.1(STAT6);NP_001193452.1(PTPRC);XP_005206571.1(STAT6);XP_005217387.1(PTPRC);XP_010811847.1(PTPRC);XP_010811849.1(PTPRC);XP_015330753.1(PTPRC);XP_024831838.1(PTPRC);XP_024831839.1(PTPRC);XP_024831840.1(PTPRC);XP_024831841.1(PTPRC);XP_024847175.1(STAT6);XP_024847176.1(STAT6);XP_024847178.1(STAT6)
GO:0007159	leukocyte cell-cell adhesion	105	383	0.000121678	0.00102003	NP_001007817.1(FADD);NP_001012692.2(HLA-DMA);NP_001029212.1(PSMB10);NP_001029907.1(CD74);NP_001030424.1(CD151);NP_001035046.1(ITGAM);NP_001039793.1(S100A9);NP_001039882.1(CYLD);NP_001069540.1(NCK1);NP_001075897.1(ITCH);NP_001095336.1(IDO1);NP_001095510.1(Satb1);NP_001107197.1(S100A8);NP_001137348.1(NCKAP1L);NP_001178120.1(ZFP36L2);NP_001178461.2(DOCK8);NP_001179230.1(CDK6);NP_001179556.1(STK10);N…
GO:0051188	cofactor biosynthetic process	33	90	0.000122973	0.00102825	NP_001029615.1(NADSYN1);NP_001069150.2(ACOT7);NP_001074196.1(FXN);NP_001092327.1(NAPRT);NP_001094516.1(PDHA1);NP_001094624.1(ALAS1);NP_001178237.1(KYNU);NP_001179322.1(CPOX);NP_001231070.1(NAMPT);NP_776506.1(MOCOS);XP_005217137.1(ACOT7);XP_005217138.1(Acot7);XP_005220032.1(ACACA);XP_005220033.1(ACACA);XP_005220035.1(ACACA);XP_005227393.1(NADSYN1);XP_005227395.2(NADSYN1);XP_010814045.1(ACACA);XP_0…
GO:0009892	negative regulation of metabolic process	293	1235	0.000125993	0.0010508	NP_001007818.1(QKI);NP_001012689.2(STAT3);NP_001015590.2(ITIH4);NP_001019658.1(PI16);NP_001025489.2(CAST);NP_001029490.1(SRSF2);NP_001030364.1(SERPINB8);NP_001030396.1(RNH1);NP_001030518.1(NPM1);NP_001032521.1(HDAC1);NP_001032538.1(CSTB);NP_001032677.1(UBXN1);NP_001033764.1(TRAP1);NP_001035560.1(HP);NP_001039377.1(CHORDC1);NP_001039405.2(ZMYND11);NP_001039882.1(CYLD);NP_001068766.2(CCAR2);NP_0010…
GO:0045893	positive regulation of transcription, DNA-templated	72	244	0.000130106	0.00107685	NP_001015527.1(GTF2F1);NP_001019738.1(CTH);NP_001030518.1(NPM1);NP_001070469.1(RBPJ);NP_001092351.2(ARHGEF2);NP_001103471.1(KRAS);NP_001179414.1(Rtf1);NP_001180055.1(SUPT6H);NP_776622.1(TLR2);NP_776778.1(IKBKB);NP_777012.1(PRKCB);NP_777155.1(PYCARD);NP_777203.1(RPS27A);NP_835210.2(EIF2AK2);XP_002691752.2(TRAF2);XP_005203721.4(ARHGEF2);XP_005203722.1(ARHGEF2);XP_005203723.1(ARHGEF2);XP_005204538.1…
GO:1902680	positive regulation of RNA biosynthetic process	72	244	0.000130106	0.00107685	NP_001015527.1(GTF2F1);NP_001019738.1(CTH);NP_001030518.1(NPM1);NP_001070469.1(RBPJ);NP_001092351.2(ARHGEF2);NP_001103471.1(KRAS);NP_001179414.1(Rtf1);NP_001180055.1(SUPT6H);NP_776622.1(TLR2);NP_776778.1(IKBKB);NP_777012.1(PRKCB);NP_777155.1(PYCARD);NP_777203.1(RPS27A);NP_835210.2(EIF2AK2);XP_002691752.2(TRAF2);XP_005203721.4(ARHGEF2);XP_005203722.1(ARHGEF2);XP_005203723.1(ARHGEF2);XP_005204538.1…
GO:1903508	positive regulation of nucleic acid-templated transcription	72	244	0.000130106	0.00107685	NP_001015527.1(GTF2F1);NP_001019738.1(CTH);NP_001030518.1(NPM1);NP_001070469.1(RBPJ);NP_001092351.2(ARHGEF2);NP_001103471.1(KRAS);NP_001179414.1(Rtf1);NP_001180055.1(SUPT6H);NP_776622.1(TLR2);NP_776778.1(IKBKB);NP_777012.1(PRKCB);NP_777155.1(PYCARD);NP_777203.1(RPS27A);NP_835210.2(EIF2AK2);XP_002691752.2(TRAF2);XP_005203721.4(ARHGEF2);XP_005203722.1(ARHGEF2);XP_005203723.1(ARHGEF2);XP_005204538.1…
GO:0001911	negative regulation of leukocyte mediated cytotoxicity	11	18	0.000133298	0.00109769	NP_001192206.1(ARRB2);NP_001193452.1(PTPRC);XP_005217387.1(PTPRC);XP_005220238.1(ARRB2);XP_010811847.1(PTPRC);XP_010811849.1(PTPRC);XP_015330753.1(PTPRC);XP_024831838.1(PTPRC);XP_024831839.1(PTPRC);XP_024831840.1(PTPRC);XP_024831841.1(PTPRC)
GO:0032495	response to muramyl dipeptide	11	18	0.000133298	0.00109769	NP_001092351.2(ARHGEF2);XP_005203721.4(ARHGEF2);XP_005203722.1(ARHGEF2);XP_005203723.1(ARHGEF2);XP_010801182.1(ARHGEF2);XP_015317571.1(ARHGEF2);XP_024842011.1(ARHGEF2);XP_024842016.1(ARHGEF2);XP_024842017.1(ARHGEF2);XP_024842028.1(ARHGEF2);XP_024842033.1(ARHGEF2)
GO:0032784	regulation of DNA-templated transcription, elongation	23	55	0.000134839	0.00110758	NP_001015527.1(GTF2F1);NP_001030494.1(ALYREF);NP_001039405.2(ZMYND11);NP_001179414.1(Rtf1);NP_001180055.1(SUPT6H);NP_001192409.1(THOC1);XP_005214501.1(ZMYND11);XP_005214502.1(ZMYND11);XP_005214503.1(ZMYND11);XP_005214504.1(ZMYND11);XP_005214506.1(ZMYND11);XP_005214507.1(ZMYND11);XP_005220168.1(SUPT6H);XP_010814142.1(SUPT6H);XP_015329567.1(ZMYND11);XP_024850604.1(BRD4);XP_024856167.1(ZMYND11);XP_0…
GO:0042303	molting cycle	27	69	0.000142444	0.0011581	NP_001039361.1(TRADD);NP_001070469.1(RBPJ);NP_001160047.2(KRT14);XP_005207867.1(RBPJ);XP_005207868.1(RBPJ);XP_005207869.1(RBPJ);XP_024833784.1(TRADD);XP_024833785.1(TRADD);XP_024849212.1(RBPJ);XP_024849213.1(RBPJ);XP_024849214.1(RBPJ);XP_024849215.1(RBPJ);XP_024849216.1(RBPJ);XP_024849217.1(RBPJ);XP_024849218.1(RBPJ);XP_024849219.1(RBPJ);XP_024849220.1(RBPJ);XP_024849221.1(RBPJ);XP_024849222.1(RB…
GO:0009067	aspartate family amino acid biosynthetic process	9	13	0.000142764	0.0011581	NP_001069121.1(ASNS);XP_002689552.1(MTAP);XP_010802301.1(ASNS);XP_015323612.1(ASNS);XP_024846402.1(ASNS);XP_024846403.1(ASNS);XP_024846404.1(ASNS);XP_024846405.1(ASNS);XP_024846406.1(ASNS)
GO:0070231	T cell apoptotic process	9	13	0.000142764	0.0011581	NP_001039435.1(CASP8);NP_001068810.1(DFFA);NP_001071386.1(BAK1);NP_776319.1(BAX);XP_005202672.1(CASP8);XP_005223298.1(BAK1);XP_015315211.1(BAK1);XP_024839342.1(BAK1);XP_024839343.1(BAK1)
GO:0072659	protein localization to plasma membrane	9	13	0.000142764	0.0011581	NP_776429.1(CAV1);XP_024849253.1(ANK2);XP_024849254.1(Ank2);XP_024849255.1(Ank2);XP_024849256.1(Ank2);XP_024849257.1(Ank2);XP_024849258.1(Ank2);XP_024849262.1(Ank2);XP_024849263.1(Ank2)
GO:1990778	protein localization to cell periphery	9	13	0.000142764	0.0011581	NP_776429.1(CAV1);XP_024849253.1(ANK2);XP_024849254.1(Ank2);XP_024849255.1(Ank2);XP_024849256.1(Ank2);XP_024849257.1(Ank2);XP_024849258.1(Ank2);XP_024849262.1(Ank2);XP_024849263.1(Ank2)
GO:0010033	response to organic substance	350	1505	0.00014402	0.00116538	NP_001002763.1(CDH1);NP_001007809.1(CAV2);NP_001007817.1(FADD);NP_001012687.1(FASN);NP_001012689.2(STAT3);NP_001014912.1(HMOX1);NP_001015578.1(EHD1);NP_001015590.2(ITIH4);NP_001025017.1(OAS1);NP_001028787.1(CTSS);NP_001028935.1(DNAJB1);NP_001029206.1(GAPDH);NP_001029557.1(CTSH);NP_001029689.1(LAMTOR5);NP_001029727.1(S100B);NP_001029784.1(HPX);NP_001029801.1(EPHX1);NP_001029907.1(CD74);NP_00102995…
GO:0042113	B cell activation	36	102	0.000152256	0.00122897	NP_001029907.1(CD74);NP_001071386.1(BAK1);NP_001095352.1(INPP5D);NP_001137348.1(NCKAP1L);NP_001192409.1(THOC1);NP_001192430.1(STAT6);NP_001193452.1(PTPRC);NP_776319.1(BAX);XP_002686208.2(VAV3);XP_002692403.3(NFATC2);XP_005206571.1(STAT6);XP_005207187.1(PTPN6);XP_005215121.2(NFATC2);XP_005217387.1(PTPRC);XP_005223298.1(BAK1);XP_005227242.1(BAD);XP_005227243.1(BAD);XP_010803130.1(NCKAP1L);XP_010811…
GO:0031399	regulation of protein modification process	304	1290	0.000155492	0.001252	NP_001014855.1(Psmc1);NP_001019680.2(PSME1);NP_001029526.1(NIFK);NP_001029560.1(PSMB9);NP_001029784.1(HPX);NP_001029823.1(Sept4);NP_001029907.1(CD74);NP_001030229.1(HCLS1);NP_001030518.1(NPM1);NP_001032521.1(HDAC1);NP_001032677.1(UBXN1);NP_001039377.1(CHORDC1);NP_001039405.2(ZMYND11);NP_001039596.1(Hspbp1);NP_001068616.1(HSPA5);NP_001068871.2(CSF1R);NP_001069044.1(CHP1);NP_001069079.1(TOM1L1);NP_…
GO:0048585	negative regulation of response to stimulus	158	619	0.000157576	0.00126565	NP_001002763.1(CDH1);NP_001008665.1(F11);NP_001014855.1(Psmc1);NP_001015528.1(MVK);NP_001015602.1(STK4);NP_001019680.2(PSME1);NP_001029560.1(PSMB9);NP_001032521.1(HDAC1);NP_001039405.2(ZMYND11);NP_001039706.1(RBX1);NP_001039882.1(CYLD);NP_001068587.1(F12);NP_001069044.1(CHP1);NP_001069540.1(NCK1);NP_001073075.1(STK3);NP_001073694.1(LRPAP1);NP_001075897.1(ITCH);NP_001093796.1(PTPN1);NP_001093798.1…
GO:0050779	RNA destabilization	12	21	0.000160774	0.00128501	NP_001007818.1(QKI);XP_024852192.1(QKI);XP_024852193.1(QKI);XP_024852194.1(QKI);XP_024852195.1(QKI);XP_024852196.1(QKI);XP_024852197.1(QKI);XP_024852198.1(QKI);XP_024852199.1(QKI);XP_024852200.1(QKI);XP_024852201.1(QKI);XP_024852202.1(QKI)
GO:0061157	mRNA destabilization	12	21	0.000160774	0.00128501	NP_001007818.1(QKI);XP_024852192.1(QKI);XP_024852193.1(QKI);XP_024852194.1(QKI);XP_024852195.1(QKI);XP_024852196.1(QKI);XP_024852197.1(QKI);XP_024852198.1(QKI);XP_024852199.1(QKI);XP_024852200.1(QKI);XP_024852201.1(QKI);XP_024852202.1(QKI)
GO:0001906	cell killing	29	77	0.000181207	0.00144478	NP_001007817.1(FADD);NP_001029557.1(CTSH);NP_001099123.1(Elane);NP_001192206.1(ARRB2);NP_001192430.1(STAT6);NP_001193452.1(PTPRC);NP_776318.1(B2M);NP_776544.1(NCF1);NP_776998.1(PGLYRP1);NP_777252.1(CATHL4);NP_777257.1(CATHL6);XP_002691165.1(B2M);XP_005206571.1(STAT6);XP_005207187.1(PTPN6);XP_005211338.1(RIPK3);XP_005217387.1(PTPRC);XP_005220238.1(ARRB2);XP_010811847.1(PTPRC);XP_010811849.1(PTPRC)…
GO:0042129	regulation of T cell proliferation	40	118	0.000183398	0.00145869	NP_001007817.1(FADD);NP_001069540.1(NCK1);NP_001075897.1(ITCH);NP_001095336.1(IDO1);NP_001137348.1(NCKAP1L);NP_001193452.1(PTPRC);NP_776410.1(AIF1);NP_776842.1(PDE5A);NP_776946.1(CORO1A);NP_777155.1(PYCARD);NP_789745.1(CEBPB);NP_937864.2(ITGAL);XP_005201936.1(NCK1);XP_005201937.1(NCK1);XP_005201938.1(NCK1);XP_005207187.1(PTPN6);XP_005211338.1(RIPK3);XP_005217387.1(PTPRC);XP_005224888.1(CORO1A);XP…
GO:0010623	developmental programmed cell death	14	27	0.000185188	0.00146673	NP_001071386.1(BAK1);NP_776319.1(BAX);NP_803478.1(B4GALT1);XP_005221963.1(PML);XP_005223298.1(BAK1);XP_010815349.1(PML);XP_015315211.1(BAK1);XP_024839342.1(BAK1);XP_024839343.1(BAK1);XP_024857692.1(Scrib);XP_024857695.1(Scrib);XP_024857696.1(Scrib);XP_024857699.1(Scrib);XP_024857700.1(Scrib)
GO:0045806	negative regulation of endocytosis	15	30	0.000185309	0.00146673	NP_001030497.1(CNN2);NP_001095447.1(Picalm);NP_776429.1(CAV1);NP_786996.1(RACK1);XP_002689189.2(PRTN3);XP_003586610.1(Arf6);XP_015327629.1(ADIPOQ);XP_024842851.1(Picalm);XP_024842853.1(PICALM);XP_024842855.1(PICALM);XP_024842857.1(PICALM);XP_024842860.1(PICALM);XP_024851000.1(ADIPOQ);XP_024851001.1(ADIPOQ);XP_024853747.1(Arf6)
GO:0030595	leukocyte chemotaxis	37	107	0.000200081	0.00157981	NP_001029907.1(CD74);NP_001032544.1(RPS19);NP_001035046.1(ITGAM);NP_001039560.1(CXCL16);NP_001039793.1(S100A9);NP_001071542.1(VAV1);NP_001095811.1(LGALS3);NP_001107197.1(S100A8);NP_001137348.1(NCKAP1L);NP_001160088.1(C5);NP_776410.1(AIF1);NP_786975.1(ITGB2);NP_786986.1(RAC2);XP_002686208.2(VAV3);XP_002691532.1(ADAM17);XP_005203785.2(S100A9);XP_005203786.2(S100A9);XP_005203787.2(S100A9);XP_0052085…
GO:0003230	cardiac atrium development	8	11	0.000205379	0.00160995	XP_024849253.1(ANK2);XP_024849254.1(Ank2);XP_024849255.1(Ank2);XP_024849256.1(Ank2);XP_024849257.1(Ank2);XP_024849258.1(Ank2);XP_024849262.1(Ank2);XP_024849263.1(Ank2)
GO:0070391	response to lipoteichoic acid	8	11	0.000205379	0.00160995	NP_776433.1(CD14);NP_776622.1(TLR2);XP_005209486.1(CD14);XP_005217503.1(TLR2);XP_005217504.1(TLR2);XP_015330814.1(TLR2);XP_015330815.1(TLR2);XP_024832770.1(TLR2)
GO:1901976	regulation of cell cycle checkpoint	8	11	0.000205379	0.00160995	NP_001070277.1(HSF1);XP_005215207.1(HSF1);XP_005215208.1(HSF1);XP_010810127.1(HSF1);XP_010810128.1(HSF1);XP_010810129.1(HSF1);XP_010810130.1(HSF1);XP_024857224.1(HSF1)
GO:0046365	monosaccharide catabolic process	10	16	0.000210586	0.00164681	NP_001029471.1(PGK1);NP_001095385.1(Aldoa);NP_001180149.2(PFKP);XP_005224934.1(Aldoa);XP_010803339.1(PFKM);XP_010817708.1(Aldoa);XP_024840531.1(Aldoa);XP_024840532.1(Aldoa);XP_024840533.1(Aldoa);XP_024856184.1(PFKP)
GO:0009108	coenzyme biosynthetic process	28	74	0.000212248	0.00165584	NP_001029615.1(NADSYN1);NP_001069150.2(ACOT7);NP_001092327.1(NAPRT);NP_001094516.1(PDHA1);NP_001178237.1(KYNU);NP_001231070.1(NAMPT);NP_776506.1(MOCOS);XP_005217137.1(ACOT7);XP_005217138.1(Acot7);XP_005220032.1(ACACA);XP_005220033.1(ACACA);XP_005220035.1(ACACA);XP_005227393.1(NADSYN1);XP_005227395.2(NADSYN1);XP_010814045.1(ACACA);XP_024831970.1(ACOT7);XP_024835369.1(ACACA);XP_024835370.1(ACACA);X…
GO:0003206	cardiac chamber morphogenesis	22	53	0.000213219	0.00165945	NP_001070469.1(RBPJ);XP_005207867.1(RBPJ);XP_005207868.1(RBPJ);XP_005207869.1(RBPJ);XP_024849212.1(RBPJ);XP_024849213.1(RBPJ);XP_024849214.1(RBPJ);XP_024849215.1(RBPJ);XP_024849216.1(RBPJ);XP_024849217.1(RBPJ);XP_024849218.1(RBPJ);XP_024849219.1(RBPJ);XP_024849220.1(RBPJ);XP_024849221.1(RBPJ);XP_024849222.1(RBPJ);XP_024849223.1(RBPJ);XP_024849224.1(RBPJ);XP_024849225.1(RBPJ);XP_024849226.1(RBPJ);…
GO:0072593	reactive oxygen species metabolic process	31	85	0.000217946	0.0016922	NP_001012689.2(STAT3);NP_001035560.1(HP);NP_001106769.1(MPO);NP_776358.1(LPO);NP_776459.1(CYBA);NP_776460.1(CYBB);NP_776544.1(NCF1);NP_776545.1(NCF2);NP_786986.1(RAC2);NP_963285.2(SOD2);XP_005217322.1(NCF2);XP_005219945.1(MPO);XP_005219946.1(MPO);XP_010813999.2(LPO);XP_010814001.1(LPO);XP_010814003.1(LPO);XP_015313999.1(LPO);XP_024835317.1(LPO);XP_024835318.1(LPO);XP_024835319.1(LPO);XP_024835321…
GO:0042326	negative regulation of phosphorylation	90	324	0.000222169	0.00172089	NP_001030518.1(NPM1);NP_001039377.1(CHORDC1);NP_001039405.2(ZMYND11);NP_001069044.1(CHP1);NP_001069540.1(NCK1);NP_001071386.1(BAK1);NP_001075897.1(ITCH);NP_001093796.1(PTPN1);NP_001093816.1(CDKN1B);NP_001093833.1(GPD1L);NP_001094707.1(GMFB);NP_001192703.1(LRRK1);NP_001192987.1(TAOK3);NP_001193452.1(PTPRC);NP_776319.1(BAX);NP_776429.1(CAV1);NP_776739.1(FABP4);NP_777155.1(PYCARD);NP_786996.1(RACK1)…
GO:0010563	negative regulation of phosphorus metabolic process	93	337	0.000226046	0.00174264	NP_001030518.1(NPM1);NP_001039377.1(CHORDC1);NP_001039405.2(ZMYND11);NP_001069044.1(CHP1);NP_001069540.1(NCK1);NP_001071386.1(BAK1);NP_001075897.1(ITCH);NP_001093796.1(PTPN1);NP_001093816.1(CDKN1B);NP_001093833.1(GPD1L);NP_001094707.1(GMFB);NP_001137348.1(NCKAP1L);NP_001192703.1(LRRK1);NP_001192987.1(TAOK3);NP_001193452.1(PTPRC);NP_776319.1(BAX);NP_776429.1(CAV1);NP_776739.1(FABP4);NP_777155.1(PY…
GO:0045936	negative regulation of phosphate metabolic process	93	337	0.000226046	0.00174264	NP_001030518.1(NPM1);NP_001039377.1(CHORDC1);NP_001039405.2(ZMYND11);NP_001069044.1(CHP1);NP_001069540.1(NCK1);NP_001071386.1(BAK1);NP_001075897.1(ITCH);NP_001093796.1(PTPN1);NP_001093816.1(CDKN1B);NP_001093833.1(GPD1L);NP_001094707.1(GMFB);NP_001137348.1(NCKAP1L);NP_001192703.1(LRRK1);NP_001192987.1(TAOK3);NP_001193452.1(PTPRC);NP_776319.1(BAX);NP_776429.1(CAV1);NP_776739.1(FABP4);NP_777155.1(PY…
GO:0060627	regulation of vesicle-mediated transport	70	240	0.000234379	0.00180262	NP_001030497.1(CNN2);NP_001040006.1(BIN1);NP_001069727.1(PTX3);NP_001095447.1(Picalm);NP_001095811.1(LGALS3);NP_001136389.1(FGB);NP_001178469.1(STXBP5);NP_001192206.1(ARRB2);NP_001192510.1(ATAD1);NP_776429.1(CAV1);NP_776433.1(CD14);NP_776926.1(ALOX15);NP_776963.1(FCGR1A);NP_777044.1(Stxbp1);NP_777155.1(PYCARD);NP_786996.1(RACK1);NP_787000.1(ATP6AP1);NP_788783.1(MFGE8);NP_803478.1(B4GALT1);XP_0026…
GO:0051693	actin filament capping	18	40	0.000237105	0.00181929	NP_001020491.1(TWF1);NP_001076949.1(CAPZA1);NP_001098794.1(TWF2);NP_001106755.1(GSN);NP_001192928.1(ADD1);NP_848669.1(CAPG);XP_005208289.1(ADD1);XP_005212800.1(CAPG);XP_005223830.1(CARMIL1);XP_005223832.1(CARMIL1);XP_010816788.1(CARMIL1);XP_015315447.1(CARMIL1);XP_024839434.1(CARMIL1);XP_024839436.1(CARMIL1);XP_024845238.1(CAPZA1);XP_024848870.1(ADD1);XP_024854128.1(CAPG);XP_024854129.1(CAPG)
GO:0008064	regulation of actin polymerization or depolymerization	59	195	0.00024584	0.00187748	NP_001002885.1(TMSB4);NP_001015592.1(PFN1);NP_001019708.1(GMFG);NP_001020491.1(TWF1);NP_001029802.1(GRB2);NP_001030229.1(HCLS1);NP_001033199.1(VASP);NP_001069540.1(NCK1);NP_001076949.1(CAPZA1);NP_001094707.1(GMFB);NP_001098794.1(TWF2);NP_001106714.1(CORO1B);NP_001106755.1(GSN);NP_001137348.1(NCKAP1L);NP_001179013.1(EVL);NP_001179425.1(PLEK);NP_001192928.1(ADD1);NP_776602.1(SCIN);NP_776651.1(ACTR3…
GO:0030832	regulation of actin filament length	59	195	0.00024584	0.00187748	NP_001002885.1(TMSB4);NP_001015592.1(PFN1);NP_001019708.1(GMFG);NP_001020491.1(TWF1);NP_001029802.1(GRB2);NP_001030229.1(HCLS1);NP_001033199.1(VASP);NP_001069540.1(NCK1);NP_001076949.1(CAPZA1);NP_001094707.1(GMFB);NP_001098794.1(TWF2);NP_001106714.1(CORO1B);NP_001106755.1(GSN);NP_001137348.1(NCKAP1L);NP_001179013.1(EVL);NP_001179425.1(PLEK);NP_001192928.1(ADD1);NP_776602.1(SCIN);NP_776651.1(ACTR3…
GO:0050864	regulation of B cell activation	27	71	0.000248427	0.0018928	NP_001029907.1(CD74);NP_001095352.1(INPP5D);NP_001137348.1(NCKAP1L);NP_001192409.1(THOC1);NP_001192430.1(STAT6);NP_001193452.1(PTPRC);XP_002686208.2(VAV3);XP_002692403.3(NFATC2);XP_005206571.1(STAT6);XP_005215121.2(NFATC2);XP_005217387.1(PTPRC);XP_005227242.1(BAD);XP_005227243.1(BAD);XP_010803130.1(NCKAP1L);XP_010811847.1(PTPRC);XP_010811849.1(PTPRC);XP_010819700.1(SASH3);XP_015330753.1(PTPRC);XP…
GO:0043280	positive regulation of cysteine-type endopeptidase activity involved in apoptotic process	33	93	0.000251269	0.00190555	NP_001029557.1(CTSH);NP_001039347.1(Diablo);NP_001039435.1(CASP8);NP_001039793.1(S100A9);NP_001069188.1(Rnf7);NP_001071386.1(BAK1);NP_001093816.1(CDKN1B);NP_001107197.1(S100A8);NP_001179913.1(AIFM1);NP_776319.1(BAX);NP_777155.1(PYCARD);NP_786996.1(RACK1);XP_005202627.2(STAT1);XP_005202630.1(STAT1);XP_005202672.1(CASP8);XP_005203785.2(S100A9);XP_005203786.2(S100A9);XP_005203787.2(S100A9);XP_005217…
GO:2001056	positive regulation of cysteine-type endopeptidase activity	33	93	0.000251269	0.00190555	NP_001029557.1(CTSH);NP_001039347.1(Diablo);NP_001039435.1(CASP8);NP_001039793.1(S100A9);NP_001069188.1(Rnf7);NP_001071386.1(BAK1);NP_001093816.1(CDKN1B);NP_001107197.1(S100A8);NP_001179913.1(AIFM1);NP_776319.1(BAX);NP_777155.1(PYCARD);NP_786996.1(RACK1);XP_005202627.2(STAT1);XP_005202630.1(STAT1);XP_005202672.1(CASP8);XP_005203785.2(S100A9);XP_005203786.2(S100A9);XP_005203787.2(S100A9);XP_005217…
GO:0043406	positive regulation of MAP kinase activity	20	47	0.000274674	0.00207821	NP_001073715.1(PKN1);NP_001192987.1(TAOK3);NP_777203.1(RPS27A);XP_002690423.4(MAP3K4);XP_002691752.2(TRAF2);XP_005211162.3(MAP3K4);XP_005212615.1(RPS27A);XP_005213582.1(TRAF2);XP_005217942.1(TAOK3);XP_005217943.1(TAOK3);XP_005217944.1(TAOK3);XP_010812261.1(TAOK3);XP_010812262.1(TAOK3);XP_015328417.2(MAP3K4);XP_015328418.2(MAP3K4);XP_015330970.1(TAOK3);XP_024833111.1(TAOK3);XP_024833112.1(TAOK3);X…
GO:0050931	pigment cell differentiation	12	22	0.000290568	0.00210436	NP_001069184.1(HPS1);NP_001092345.1(BLOC1S5);NP_963285.2(SOD2);XP_002691008.1(MYO5A);XP_005211933.1(Myo5a);XP_005211934.1(Myo5a);XP_005211936.1(MYO5A);XP_005225595.2(HPS1);XP_005225596.2(HPS1);XP_010818195.2(HPS1);XP_024841383.1(HPS1);XP_024853796.1(Myo5a)
GO:0000054	ribosomal subunit export from nucleus	5	5	0.000292326	0.00210436	NP_001179190.1(Xpo1);XP_005212828.1(Xpo1);XP_005212829.1(Xpo1);XP_005212830.1(Xpo1);XP_015328967.1(Xpo1)
GO:0003011	involuntary skeletal muscle contraction	5	5	0.000292326	0.00210436	NP_776338.1(GAA);XP_005221192.1(GAA);XP_005221193.1(GAA);XP_010814808.1(GAA);XP_024835302.1(GAA)
GO:0009109	coenzyme catabolic process	5	5	0.000292326	0.00210436	NP_001040073.1(NUDT12);XP_005209829.1(NUDT12);XP_005209830.1(NUDT12);XP_005209831.1(NUDT12);XP_024850396.1(NUDT12)
GO:0014821	phasic smooth muscle contraction	5	5	0.000292326	0.00210436	NP_001107554.1(AGT);XP_024850712.1(DLG1);XP_024850716.1(DLG1);XP_024850723.1(DLG1);XP_024850732.1(DLG1)
GO:0014823	response to activity	5	5	0.000292326	0.00210436	XP_002687289.1(TNS2);XP_005206302.2(TNS2);XP_024848188.1(TNS2);XP_024848189.1(TNS2);XP_024848192.1(TNS2)
GO:0019364	pyridine nucleotide catabolic process	5	5	0.000292326	0.00210436	NP_001040073.1(NUDT12);XP_005209829.1(NUDT12);XP_005209830.1(NUDT12);XP_005209831.1(NUDT12);XP_024850396.1(NUDT12)
GO:0033750	ribosome localization	5	5	0.000292326	0.00210436	NP_001179190.1(Xpo1);XP_005212828.1(Xpo1);XP_005212829.1(Xpo1);XP_005212830.1(Xpo1);XP_015328967.1(Xpo1)
GO:0033753	establishment of ribosome localization	5	5	0.000292326	0.00210436	NP_001179190.1(Xpo1);XP_005212828.1(Xpo1);XP_005212829.1(Xpo1);XP_005212830.1(Xpo1);XP_015328967.1(Xpo1)
GO:0034238	macrophage fusion	5	5	0.000292326	0.00210436	NP_001179747.2(ADAM9);XP_005202627.2(STAT1);XP_005202630.1(STAT1);XP_024856450.1(STAT1);XP_024856465.1(STAT1)
GO:0034239	regulation of macrophage fusion	5	5	0.000292326	0.00210436	NP_001179747.2(ADAM9);XP_005202627.2(STAT1);XP_005202630.1(STAT1);XP_024856450.1(STAT1);XP_024856465.1(STAT1)
GO:0036465	synaptic vesicle recycling	5	5	0.000292326	0.00210436	XP_005201148.2(SYNJ1);XP_005201149.2(SYNJ1);XP_024847659.1(SYNJ1);XP_024847695.1(SYNJ1);XP_024847727.1(SYNJ1)
GO:0043696	dedifferentiation	5	5	0.000292326	0.00210436	NP_001179230.1(CDK6);XP_005205192.1(CDK6);XP_005205193.1(CDK6);XP_005205194.1(CDK6);XP_005205195.1(CDK6)
GO:0048488	synaptic vesicle endocytosis	5	5	0.000292326	0.00210436	XP_005201148.2(SYNJ1);XP_005201149.2(SYNJ1);XP_024847659.1(SYNJ1);XP_024847695.1(SYNJ1);XP_024847727.1(SYNJ1)
GO:0060142	regulation of syncytium formation by plasma membrane fusion	5	5	0.000292326	0.00210436	NP_001179747.2(ADAM9);XP_005202627.2(STAT1);XP_005202630.1(STAT1);XP_024856450.1(STAT1);XP_024856465.1(STAT1)
GO:0070816	phosphorylation of RNA polymerase II C-terminal domain	5	5	0.000292326	0.00210436	NP_001192910.1(CCNK);XP_010815564.1(CCNK);XP_010815565.1(CCNK);XP_010815566.1(CCNK);XP_024837615.1(CCNK)
GO:0071428	rRNA-containing ribonucleoprotein complex export from nucleus	5	5	0.000292326	0.00210436	NP_001179190.1(Xpo1);XP_005212828.1(Xpo1);XP_005212829.1(Xpo1);XP_005212830.1(Xpo1);XP_015328967.1(Xpo1)
GO:0071619	phosphorylation of RNA polymerase II C-terminal domain serine 2 residues	5	5	0.000292326	0.00210436	NP_001192910.1(CCNK);XP_010815564.1(CCNK);XP_010815565.1(CCNK);XP_010815566.1(CCNK);XP_024837615.1(CCNK)
GO:0072526	pyridine-containing compound catabolic process	5	5	0.000292326	0.00210436	NP_001040073.1(NUDT12);XP_005209829.1(NUDT12);XP_005209830.1(NUDT12);XP_005209831.1(NUDT12);XP_024850396.1(NUDT12)
GO:0072530	purine-containing compound transmembrane transport	5	5	0.000292326	0.00210436	NP_001070433.1(SLC35B2);NP_001179096.1(SLC28A3);XP_010816534.1(SLC35B2);XP_015328102.1(SLC28A3);XP_024851313.1(SLC28A3)
GO:0072583	clathrin-mediated endocytosis	5	5	0.000292326	0.00210436	XP_005201148.2(SYNJ1);XP_005201149.2(SYNJ1);XP_024847659.1(SYNJ1);XP_024847695.1(SYNJ1);XP_024847727.1(SYNJ1)
GO:1900101	regulation of endoplasmic reticulum unfolded protein response	5	5	0.000292326	0.00210436	NP_001069540.1(NCK1);NP_776319.1(BAX);XP_005201936.1(NCK1);XP_005201937.1(NCK1);XP_005201938.1(NCK1)
GO:0007015	actin filament organization	101	374	0.000295266	0.00212084	NP_001002885.1(TMSB4);NP_001015592.1(PFN1);NP_001019708.1(GMFG);NP_001020491.1(TWF1);NP_001029674.1(ACTA2);NP_001029802.1(GRB2);NP_001030229.1(HCLS1);NP_001033199.1(VASP);NP_001069540.1(NCK1);NP_001070391.1(Wipf1);NP_001071569.1(Zyx);NP_001071612.1(ANG1);NP_001074980.1(WASF2);NP_001076949.1(CAPZA1);NP_001077258.1(DIAPH2);NP_001094538.1(DPYSL3);NP_001094707.1(GMFB);NP_001095746.1(RGCC);NP_00109879…
GO:0044724	single-organism carbohydrate catabolic process	14	28	0.00030368	0.00217649	NP_001012689.2(STAT3);NP_001029471.1(PGK1);NP_001030431.1(GPD1);NP_001032397.1(SORD);NP_001095385.1(Aldoa);NP_001180149.2(PFKP);XP_005224934.1(Aldoa);XP_010803339.1(PFKM);XP_010817708.1(Aldoa);XP_024835633.1(STAT3);XP_024840531.1(Aldoa);XP_024840532.1(Aldoa);XP_024840533.1(Aldoa);XP_024856184.1(PFKP)
GO:0060326	cell chemotaxis	37	109	0.000304773	0.00217953	NP_001029907.1(CD74);NP_001032544.1(RPS19);NP_001035046.1(ITGAM);NP_001039560.1(CXCL16);NP_001039793.1(S100A9);NP_001071542.1(VAV1);NP_001095811.1(LGALS3);NP_001107197.1(S100A8);NP_001137348.1(NCKAP1L);NP_001160088.1(C5);NP_776410.1(AIF1);NP_786975.1(ITGB2);NP_786986.1(RAC2);XP_002686208.2(VAV3);XP_002691532.1(ADAM17);XP_005203785.2(S100A9);XP_005203786.2(S100A9);XP_005203787.2(S100A9);XP_0052085…
GO:0042058	regulation of epidermal growth factor receptor signaling pathway	19	44	0.00030921	0.0022016	NP_001029802.1(GRB2);NP_001069843.1(AFAP1L2);NP_001107554.1(AGT);NP_777203.1(RPS27A);XP_002691532.1(ADAM17);XP_005212615.1(RPS27A);XP_005212765.1(SOS1);XP_005221578.1(ITGA1);XP_005225809.1(AFAP1L2);XP_010808605.1(ADAM17);XP_010814868.1(GRB2);XP_010818350.1(AFAP1L2);XP_024831686.1(PTPRJ);XP_024836054.1(GRB2);XP_024837234.1(ITGA1);XP_024841575.1(AFAP1L2);XP_024841576.1(AFAP1L2);XP_024841577.1(AFAP1…
GO:1901184	regulation of ERBB signaling pathway	19	44	0.00030921	0.0022016	NP_001029802.1(GRB2);NP_001069843.1(AFAP1L2);NP_001107554.1(AGT);NP_777203.1(RPS27A);XP_002691532.1(ADAM17);XP_005212615.1(RPS27A);XP_005212765.1(SOS1);XP_005221578.1(ITGA1);XP_005225809.1(AFAP1L2);XP_010808605.1(ADAM17);XP_010814868.1(GRB2);XP_010818350.1(AFAP1L2);XP_024831686.1(PTPRJ);XP_024836054.1(GRB2);XP_024837234.1(ITGA1);XP_024841575.1(AFAP1L2);XP_024841576.1(AFAP1L2);XP_024841577.1(AFAP1…
GO:0065009	regulation of molecular function	463	2061	0.000330613	0.00233757	NP_001014855.1(Psmc1);NP_001015590.2(ITIH4);NP_001015592.1(PFN1);NP_001019680.2(PSME1);NP_001019698.1(FGD3);NP_001019738.1(CTH);NP_001025017.1(OAS1);NP_001025489.2(CAST);NP_001028935.1(DNAJB1);NP_001029526.1(NIFK);NP_001029557.1(CTSH);NP_001029560.1(PSMB9);NP_001029689.1(LAMTOR5);NP_001029712.1(PEX19);NP_001029838.1(AHSA1);NP_001030364.1(SERPINB8);NP_001030518.1(NPM1);NP_001032538.1(CSTB);NP_0010…
GO:0035336	long-chain fatty-acyl-CoA metabolic process	6	7	0.000334041	0.00233757	NP_001029920.1(TECR);NP_001069150.2(ACOT7);XP_005217137.1(ACOT7);XP_005217138.1(Acot7);XP_005220772.1(ACLY);XP_024831970.1(ACOT7)
GO:0043555	regulation of translation in response to stress	6	7	0.000334041	0.00233757	NP_001069540.1(NCK1);XP_005201936.1(NCK1);XP_005201937.1(NCK1);XP_005201938.1(NCK1);XP_005221963.1(PML);XP_010815349.1(PML)
GO:0051016	barbed-end actin filament capping	6	7	0.000334041	0.00233757	XP_005223830.1(CARMIL1);XP_005223832.1(CARMIL1);XP_010816788.1(CARMIL1);XP_015315447.1(CARMIL1);XP_024839434.1(CARMIL1);XP_024839436.1(CARMIL1)
GO:0052251	induction by organism of defense response of other organism involved in symbiotic interaction	6	7	0.000334041	0.00233757	NP_776622.1(TLR2);XP_005217503.1(TLR2);XP_005217504.1(TLR2);XP_015330814.1(TLR2);XP_015330815.1(TLR2);XP_024832770.1(TLR2)
GO:0052255	modulation by organism of defense response of other organism involved in symbiotic interaction	6	7	0.000334041	0.00233757	NP_776622.1(TLR2);XP_005217503.1(TLR2);XP_005217504.1(TLR2);XP_015330814.1(TLR2);XP_015330815.1(TLR2);XP_024832770.1(TLR2)
GO:0052510	positive regulation by organism of defense response of other organism involved in symbiotic interaction	6	7	0.000334041	0.00233757	NP_776622.1(TLR2);XP_005217503.1(TLR2);XP_005217504.1(TLR2);XP_015330814.1(TLR2);XP_015330815.1(TLR2);XP_024832770.1(TLR2)
GO:0052552	modulation by organism of immune response of other organism involved in symbiotic interaction	6	7	0.000334041	0.00233757	NP_776622.1(TLR2);XP_005217503.1(TLR2);XP_005217504.1(TLR2);XP_015330814.1(TLR2);XP_015330815.1(TLR2);XP_024832770.1(TLR2)
GO:0002705	positive regulation of leukocyte mediated immunity	31	87	0.000350976	0.00245082	NP_001007817.1(FADD);NP_001029784.1(HPX);NP_001092461.1(FGR);NP_001192430.1(STAT6);NP_001193452.1(PTPRC);NP_776318.1(B2M);XP_002691165.1(B2M);XP_002691752.2(TRAF2);XP_005203207.1(FGR);XP_005203208.1(FGR);XP_005203209.1(FGR);XP_005203210.1(FGR);XP_005203212.1(FGR);XP_005206571.1(STAT6);XP_005213582.1(TRAF2);XP_005217387.1(PTPRC);XP_010800859.1(FGR);XP_010800861.1(FGR);XP_010811847.1(PTPRC);XP_0108…
GO:0031325	positive regulation of cellular metabolic process	293	1253	0.000356884	0.00248675	NP_001012688.1(HSP90AA1);NP_001014855.1(Psmc1);NP_001015527.1(GTF2F1);NP_001019680.2(PSME1);NP_001019738.1(CTH);NP_001028799.1(BECN1);NP_001029557.1(CTSH);NP_001029560.1(PSMB9);NP_001029802.1(GRB2);NP_001029907.1(CD74);NP_001030229.1(HCLS1);NP_001030518.1(NPM1);NP_001039347.1(Diablo);NP_001039435.1(CASP8);NP_001039596.1(Hspbp1);NP_001039793.1(S100A9);NP_001068616.1(HSPA5);NP_001068871.2(CSF1R);NP…
GO:0007423	sensory organ development	60	202	0.000376107	0.00261511	NP_001012692.2(HLA-DMA);NP_001032521.1(HDAC1);NP_001069480.2(DDR1);NP_001070469.1(RBPJ);NP_001071386.1(BAK1);NP_001071495.1(SP1);NP_001092345.1(BLOC1S5);NP_001093766.1(GPD2);NP_001093816.1(CDKN1B);NP_001180140.1(Ccm2);NP_776319.1(BAX);NP_776493.1(GJA1);XP_005202471.1(GPD2);XP_005205637.1(Ccm2);XP_005205638.1(Ccm2);XP_005205639.1(Ccm2);XP_005205641.1(Ccm2);XP_005205642.1(Ccm2);XP_005207867.1(RBPJ)…
GO:0032368	regulation of lipid transport	17	38	0.000383008	0.00265742	NP_001029162.2(SCP2);NP_001030199.1(PLTP);NP_778221.1(PLA2R1);XP_002699912.1(ACSL4);XP_005214615.1(PLTP);XP_010812357.1(PTPN11);XP_010812358.1(PTPN11);XP_015317069.1(ACSL4);XP_015317071.1(ACSL4);XP_015317072.1(ACSL4);XP_015317073.1(ACSL4);XP_015327629.1(ADIPOQ);XP_024844495.1(ACSL4);XP_024851000.1(ADIPOQ);XP_024851001.1(ADIPOQ);XP_024856140.1(PLTP);XP_024856141.1(PLTP)
GO:0000018	regulation of DNA recombination	20	48	0.000384702	0.00266351	NP_001180055.1(SUPT6H);NP_001192409.1(THOC1);NP_001192430.1(STAT6);NP_001193452.1(PTPRC);XP_002697003.2(PPP4R2);XP_005206571.1(STAT6);XP_005217387.1(PTPRC);XP_005220168.1(SUPT6H);XP_010811847.1(PTPRC);XP_010811849.1(PTPRC);XP_010814142.1(SUPT6H);XP_015330753.1(PTPRC);XP_024831838.1(PTPRC);XP_024831839.1(PTPRC);XP_024831840.1(PTPRC);XP_024831841.1(PTPRC);XP_024839116.1(PPP4R2);XP_024847175.1(STAT6…
GO:0032231	regulation of actin filament bundle assembly	29	80	0.000386355	0.00266929	NP_001015592.1(PFN1);NP_001074980.1(WASF2);NP_001095746.1(RGCC);NP_001179013.1(EVL);NP_001179425.1(PLEK);NP_001179510.1(MTSS1);XP_002697835.5(ROCK1);XP_005203144.1(WASF2);XP_005215429.1(MTSS1);XP_005215430.1(MTSS1);XP_005215431.1(MTSS1);XP_005223830.1(CARMIL1);XP_005223832.1(CARMIL1);XP_010816788.1(CARMIL1);XP_015315447.1(CARMIL1);XP_015330260.2(ARAP1);XP_024831632.1(ARAP1);XP_024831633.1(ARAP1);…
GO:0002526	acute inflammatory response	22	55	0.000399571	0.00275476	NP_001012689.2(STAT3);NP_001015590.2(ITIH4);NP_001033253.1(PRCP);NP_001035560.1(HP);NP_001068587.1(F12);NP_001157250.1(FN1);NP_776963.1(FCGR1A);NP_789745.1(CEBPB);XP_005216458.2(F2);XP_005226767.1(PRCP);XP_005226768.1(PRCP);XP_010803837.1(CD163);XP_010803838.1(CD163);XP_024835633.1(STAT3);XP_024838404.1(ITIH4);XP_024838405.1(ITIH4);XP_024838406.1(ITIH4);XP_024842981.1(PRCP);XP_024842982.1(PRCP);X…
GO:0002699	positive regulation of immune effector process	34	99	0.000411423	0.00283049	NP_001007817.1(FADD);NP_001029727.1(S100B);NP_001029784.1(HPX);NP_001030474.1(EXOSC3);NP_001032544.1(RPS19);NP_001092461.1(FGR);NP_001192430.1(STAT6);NP_001193452.1(PTPRC);NP_776318.1(B2M);XP_002691165.1(B2M);XP_002691752.2(TRAF2);XP_005203207.1(FGR);XP_005203208.1(FGR);XP_005203209.1(FGR);XP_005203210.1(FGR);XP_005203212.1(FGR);XP_005206571.1(STAT6);XP_005213582.1(TRAF2);XP_005217387.1(PTPRC);XP…
GO:0009896	positive regulation of catabolic process	59	199	0.000441257	0.00302935	NP_001028799.1(BECN1);NP_001039596.1(Hspbp1);NP_001074375.1(NUB1);NP_001075897.1(ITCH);NP_001093816.1(CDKN1B);NP_001178120.1(ZFP36L2);NP_001179747.2(ADAM9);NP_001192968.1(CNOT1);NP_776493.1(GJA1);NP_776677.1(C4BPA);NP_786996.1(RACK1);XP_003586054.1(ZC3HAV1);XP_003586620.1(NEDD4);XP_005205884.1(NUB1);XP_005216701.1(C4BPA);XP_005216702.1(C4BPA);XP_005216703.1(C4BPA);XP_005216704.1(C4BPA);XP_0052187…
GO:0002066	columnar/cuboidal epithelial cell development	11	20	0.000476053	0.00324094	NP_001002763.1(CDH1);NP_001094676.1(YIPF6);NP_001179230.1(CDK6);XP_005205192.1(CDK6);XP_005205193.1(CDK6);XP_005205194.1(CDK6);XP_005205195.1(CDK6);XP_005227242.1(BAD);XP_005227243.1(BAD);XP_010820156.1(YIPF6);XP_024843090.1(BAD)
GO:0060048	cardiac muscle contraction	11	20	0.000476053	0.00324094	NP_001069366.1(SNTA1);NP_001077198.1(PKP2);NP_001093833.1(GPD1L);XP_024849253.1(ANK2);XP_024849254.1(Ank2);XP_024849255.1(Ank2);XP_024849256.1(Ank2);XP_024849257.1(Ank2);XP_024849258.1(Ank2);XP_024849262.1(Ank2);XP_024849263.1(Ank2)
GO:0086002	cardiac muscle cell action potential involved in contraction	11	20	0.000476053	0.00324094	NP_001069366.1(SNTA1);NP_001077198.1(PKP2);NP_001093833.1(GPD1L);XP_024849253.1(ANK2);XP_024849254.1(Ank2);XP_024849255.1(Ank2);XP_024849256.1(Ank2);XP_024849257.1(Ank2);XP_024849258.1(Ank2);XP_024849262.1(Ank2);XP_024849263.1(Ank2)
GO:0086003	cardiac muscle cell contraction	11	20	0.000476053	0.00324094	NP_001069366.1(SNTA1);NP_001077198.1(PKP2);NP_001093833.1(GPD1L);XP_024849253.1(ANK2);XP_024849254.1(Ank2);XP_024849255.1(Ank2);XP_024849256.1(Ank2);XP_024849257.1(Ank2);XP_024849258.1(Ank2);XP_024849262.1(Ank2);XP_024849263.1(Ank2)
GO:0044110	growth involved in symbiotic interaction	13	26	0.000498693	0.00335012	NP_001099123.1(Elane);NP_001106769.1(MPO);NP_776622.1(TLR2);NP_776998.1(PGLYRP1);XP_005217503.1(TLR2);XP_005217504.1(TLR2);XP_005219945.1(MPO);XP_005219946.1(MPO);XP_010801287.1(PGLYRP3);XP_010801288.1(PGLYRP3);XP_015330814.1(TLR2);XP_015330815.1(TLR2);XP_024832770.1(TLR2)
GO:0044116	growth of symbiont involved in interaction with host	13	26	0.000498693	0.00335012	NP_001099123.1(Elane);NP_001106769.1(MPO);NP_776622.1(TLR2);NP_776998.1(PGLYRP1);XP_005217503.1(TLR2);XP_005217504.1(TLR2);XP_005219945.1(MPO);XP_005219946.1(MPO);XP_010801287.1(PGLYRP3);XP_010801288.1(PGLYRP3);XP_015330814.1(TLR2);XP_015330815.1(TLR2);XP_024832770.1(TLR2)
GO:0010880	regulation of release of sequestered calcium ion into cytosol by sarcoplasmic reticulum	12	23	0.000499282	0.00335012	XP_005228373.1(Dmd);XP_005228374.1(Dmd);XP_024844136.1(DMD);XP_024844137.1(DMD);XP_024849253.1(ANK2);XP_024849254.1(Ank2);XP_024849255.1(Ank2);XP_024849256.1(Ank2);XP_024849257.1(Ank2);XP_024849258.1(Ank2);XP_024849262.1(Ank2);XP_024849263.1(Ank2)
GO:0014808	release of sequestered calcium ion into cytosol by sarcoplasmic reticulum	12	23	0.000499282	0.00335012	XP_005228373.1(Dmd);XP_005228374.1(Dmd);XP_024844136.1(DMD);XP_024844137.1(DMD);XP_024849253.1(ANK2);XP_024849254.1(Ank2);XP_024849255.1(Ank2);XP_024849256.1(Ank2);XP_024849257.1(Ank2);XP_024849258.1(Ank2);XP_024849262.1(Ank2);XP_024849263.1(Ank2)
GO:0070296	sarcoplasmic reticulum calcium ion transport	12	23	0.000499282	0.00335012	XP_005228373.1(Dmd);XP_005228374.1(Dmd);XP_024844136.1(DMD);XP_024844137.1(DMD);XP_024849253.1(ANK2);XP_024849254.1(Ank2);XP_024849255.1(Ank2);XP_024849256.1(Ank2);XP_024849257.1(Ank2);XP_024849258.1(Ank2);XP_024849262.1(Ank2);XP_024849263.1(Ank2)
GO:1903513	endoplasmic reticulum to cytosol transport	12	23	0.000499282	0.00335012	XP_005228373.1(Dmd);XP_005228374.1(Dmd);XP_024844136.1(DMD);XP_024844137.1(DMD);XP_024849253.1(ANK2);XP_024849254.1(Ank2);XP_024849255.1(Ank2);XP_024849256.1(Ank2);XP_024849257.1(Ank2);XP_024849258.1(Ank2);XP_024849262.1(Ank2);XP_024849263.1(Ank2)
GO:1903514	calcium ion transport from endoplasmic reticulum to cytosol	12	23	0.000499282	0.00335012	XP_005228373.1(Dmd);XP_005228374.1(Dmd);XP_024844136.1(DMD);XP_024844137.1(DMD);XP_024849253.1(ANK2);XP_024849254.1(Ank2);XP_024849255.1(Ank2);XP_024849256.1(Ank2);XP_024849257.1(Ank2);XP_024849258.1(Ank2);XP_024849262.1(Ank2);XP_024849263.1(Ank2)
GO:0036230	granulocyte activation	8	12	0.000509612	0.00340542	NP_001093786.1(Pi4k2a);NP_001179677.1(MYO1F);XP_005208208.1(ANXA3);XP_010805126.1(STXBP2);XP_024838248.1(PRKCD);XP_024838249.1(PRKCD);XP_024848975.1(ANXA3);XP_024850107.1(MYO1F)
GO:0042440	pigment metabolic process	8	12	0.000509612	0.00340542	XP_002686486.1(HPRT1);XP_002686487.1(HPRT1);XP_002691008.1(MYO5A);XP_005204963.1(HPRT1);XP_005211933.1(Myo5a);XP_005211934.1(Myo5a);XP_005211936.1(MYO5A);XP_024853796.1(Myo5a)
GO:0002440	production of molecular mediator of immune response	30	85	0.000522224	0.00348256	NP_001029907.1(CD74);NP_001030474.1(EXOSC3);NP_001073766.2(SWAP70);NP_001192409.1(THOC1);NP_001192430.1(STAT6);NP_001193452.1(PTPRC);NP_776622.1(TLR2);XP_002691752.2(TRAF2);XP_005206571.1(STAT6);XP_005213582.1(TRAF2);XP_005217387.1(PTPRC);XP_005217503.1(TLR2);XP_005217504.1(TLR2);XP_010811847.1(PTPRC);XP_010811849.1(PTPRC);XP_015330753.1(PTPRC);XP_015330814.1(TLR2);XP_015330815.1(TLR2);XP_0248318…
GO:0032872	regulation of stress-activated MAPK cascade	55	184	0.000544407	0.00361571	NP_001039405.2(ZMYND11);NP_001069501.1(TPD52L1);NP_001070579.1(CARD9);NP_001073075.1(STK3);NP_001075897.1(ITCH);NP_001179751.1(MID1);NP_001192987.1(TAOK3);NP_777155.1(PYCARD);NP_835210.2(EIF2AK2);XP_002690423.4(MAP3K4);XP_002691752.2(TRAF2);XP_005210771.1(TPD52L1);XP_005210772.1(TPD52L1);XP_005211162.3(MAP3K4);XP_005212626.1(EIF2AK2);XP_005212627.1(EIF2AK2);XP_005213582.1(TRAF2);XP_005214501.1(ZM…
GO:0070302	regulation of stress-activated protein kinase signaling cascade	55	184	0.000544407	0.00361571	NP_001039405.2(ZMYND11);NP_001069501.1(TPD52L1);NP_001070579.1(CARD9);NP_001073075.1(STK3);NP_001075897.1(ITCH);NP_001179751.1(MID1);NP_001192987.1(TAOK3);NP_777155.1(PYCARD);NP_835210.2(EIF2AK2);XP_002690423.4(MAP3K4);XP_002691752.2(TRAF2);XP_005210771.1(TPD52L1);XP_005210772.1(TPD52L1);XP_005211162.3(MAP3K4);XP_005212626.1(EIF2AK2);XP_005212627.1(EIF2AK2);XP_005213582.1(TRAF2);XP_005214501.1(ZM…
GO:0006508	proteolysis	195	804	0.000554392	0.00367454	NP_001007817.1(FADD);NP_001008665.1(F11);NP_001014855.1(Psmc1);NP_001015590.2(ITIH4);NP_001019658.1(PI16);NP_001019680.2(PSME1);NP_001025489.2(CAST);NP_001028787.1(CTSS);NP_001029212.1(PSMB10);NP_001029397.1(OS9);NP_001029541.1(PSMB6);NP_001029557.1(CTSH);NP_001029560.1(PSMB9);NP_001029607.1(CTSK);NP_001030364.1(SERPINB8);NP_001032538.1(CSTB);NP_001039347.1(Diablo);NP_001039435.1(CASP8);NP_001039…
GO:0006354	DNA-templated transcription, elongation	25	67	0.000579865	0.00383558	NP_001015527.1(GTF2F1);NP_001030494.1(ALYREF);NP_001039405.2(ZMYND11);NP_001039607.1(GTF2B);NP_001179414.1(Rtf1);NP_001180055.1(SUPT6H);NP_001192409.1(THOC1);XP_003586450.1(NCBP1);XP_005214501.1(ZMYND11);XP_005214502.1(ZMYND11);XP_005214503.1(ZMYND11);XP_005214504.1(ZMYND11);XP_005214506.1(ZMYND11);XP_005214507.1(ZMYND11);XP_005220168.1(SUPT6H);XP_010814142.1(SUPT6H);XP_015329567.1(ZMYND11);XP_02…
GO:0006874	cellular calcium ion homeostasis	48	156	0.000589218	0.0038817	NP_001039402.1(SMDT1);NP_001071386.1(BAK1);NP_001075196.1(CLIC2);NP_001076885.1(MICU2);NP_001096818.1(ERO1A);NP_001103268.1(Cherp);NP_001193452.1(PTPRC);NP_776319.1(BAX);NP_776429.1(CAV1);NP_776459.1(CYBA);NP_776946.1(CORO1A);NP_803473.1(TGM2);XP_005207187.1(PTPN6);XP_005209572.2(DIAPH1);XP_005213831.1(MICU2);XP_005216458.2(F2);XP_005217387.1(PTPRC);XP_005221963.1(PML);XP_005223298.1(BAK1);XP_005…
GO:0055074	calcium ion homeostasis	48	156	0.000589218	0.0038817	NP_001039402.1(SMDT1);NP_001071386.1(BAK1);NP_001075196.1(CLIC2);NP_001076885.1(MICU2);NP_001096818.1(ERO1A);NP_001103268.1(Cherp);NP_001193452.1(PTPRC);NP_776319.1(BAX);NP_776429.1(CAV1);NP_776459.1(CYBA);NP_776946.1(CORO1A);NP_803473.1(TGM2);XP_005207187.1(PTPN6);XP_005209572.2(DIAPH1);XP_005213831.1(MICU2);XP_005216458.2(F2);XP_005217387.1(PTPRC);XP_005221963.1(PML);XP_005223298.1(BAK1);XP_005…
GO:0042100	B cell proliferation	19	46	0.000609398	0.00400655	NP_001029907.1(CD74);NP_001095352.1(INPP5D);NP_001137348.1(NCKAP1L);NP_001193452.1(PTPRC);NP_776319.1(BAX);XP_002686208.2(VAV3);XP_002692403.3(NFATC2);XP_005215121.2(NFATC2);XP_005217387.1(PTPRC);XP_010803130.1(NCKAP1L);XP_010811847.1(PTPRC);XP_010811849.1(PTPRC);XP_010819700.1(SASH3);XP_015330753.1(PTPRC);XP_024831838.1(PTPRC);XP_024831839.1(PTPRC);XP_024831840.1(PTPRC);XP_024831841.1(PTPRC);XP_…
GO:0034109	homotypic cell-cell adhesion	103	390	0.000610992	0.00400894	NP_001007817.1(FADD);NP_001012692.2(HLA-DMA);NP_001029212.1(PSMB10);NP_001029907.1(CD74);NP_001030424.1(CD151);NP_001035046.1(ITGAM);NP_001039793.1(S100A9);NP_001039882.1(CYLD);NP_001069540.1(NCK1);NP_001075897.1(ITCH);NP_001095336.1(IDO1);NP_001095510.1(Satb1);NP_001107197.1(S100A8);NP_001137348.1(NCKAP1L);NP_001178120.1(ZFP36L2);NP_001178461.2(DOCK8);NP_001179230.1(CDK6);NP_001179556.1(STK10);N…
GO:0010557	positive regulation of macromolecule biosynthetic process	85	312	0.000638837	0.00418323	NP_001015527.1(GTF2F1);NP_001019738.1(CTH);NP_001030518.1(NPM1);NP_001032521.1(HDAC1);NP_001069044.1(CHP1);NP_001069540.1(NCK1);NP_001070469.1(RBPJ);NP_001092351.2(ARHGEF2);NP_001095746.1(RGCC);NP_001103471.1(KRAS);NP_001179414.1(Rtf1);NP_001180055.1(SUPT6H);NP_001231070.1(NAMPT);NP_776622.1(TLR2);NP_776778.1(IKBKB);NP_777012.1(PRKCB);NP_777155.1(PYCARD);NP_777203.1(RPS27A);NP_835210.2(EIF2AK2);X…
GO:1902679	negative regulation of RNA biosynthetic process	65	227	0.000661788	0.00432483	NP_001029490.1(SRSF2);NP_001032521.1(HDAC1);NP_001039405.2(ZMYND11);NP_001039882.1(CYLD);NP_001069044.1(CHP1);NP_001073718.1(NIF3L1);NP_001075897.1(ITCH);NP_001093798.1(OTULIN);NP_001099084.1(SMARCA4);NP_001192206.1(ARRB2);NP_777155.1(PYCARD);NP_872596.1(TRIM21);XP_003586620.1(NEDD4);XP_005202674.1(NIF3L1);XP_005202952.1(HDAC1);XP_005214501.1(ZMYND11);XP_005214502.1(ZMYND11);XP_005214503.1(ZMYND1…
GO:0051924	regulation of calcium ion transport	31	90	0.000685141	0.00446849	NP_001071386.1(BAK1);NP_001075196.1(CLIC2);NP_776319.1(BAX);NP_776429.1(CAV1);NP_776459.1(CYBA);NP_776946.1(CORO1A);XP_005207187.1(PTPN6);XP_005209572.2(DIAPH1);XP_005216458.2(F2);XP_005221963.1(PML);XP_005223298.1(BAK1);XP_005224888.1(CORO1A);XP_005224890.1(CORO1A);XP_005228373.1(Dmd);XP_005228374.1(Dmd);XP_010815349.1(PML);XP_015315211.1(BAK1);XP_024834660.1(PLCG2);XP_024839342.1(BAK1);XP_02483…
GO:0044712	single-organism catabolic process	63	219	0.00069643	0.00453305	NP_001007810.1(HSD17B4);NP_001012689.2(STAT3);NP_001013611.2(BCAT2);NP_001020377.2(ECHS1);NP_001029471.1(PGK1);NP_001029491.1(ACAA1);NP_001030240.1(ACSF3);NP_001030431.1(GPD1);NP_001032397.1(SORD);NP_001033637.1(PCCB);NP_001039571.1(HIBADH);NP_001040073.1(NUDT12);NP_001068891.1(DECR1);NP_001068947.1(PON3);NP_001070503.1(ASRGL1);NP_001075935.1(NUDT3);NP_001095336.1(IDO1);NP_001095385.1(Aldoa);NP_0…
GO:0006206	pyrimidine nucleobase metabolic process	7	10	0.00076929	0.00495782	NP_001039509.1(CMPK1);NP_001094538.1(DPYSL3);NP_786987.1(MAPK1);NP_787005.1(ALDH6A1);NP_803474.1(UMPS);XP_024853065.1(ALDH6A1);XP_024853066.1(ALDH6A1)
GO:0032303	regulation of icosanoid secretion	7	10	0.00076929	0.00495782	NP_778221.1(PLA2R1);XP_002699912.1(ACSL4);XP_015317069.1(ACSL4);XP_015317071.1(ACSL4);XP_015317072.1(ACSL4);XP_015317073.1(ACSL4);XP_024844495.1(ACSL4)
GO:0032760	positive regulation of tumor necrosis factor production	7	10	0.00076929	0.00495782	NP_776622.1(TLR2);XP_005217503.1(TLR2);XP_005217504.1(TLR2);XP_005225172.1(HSPB1);XP_015330814.1(TLR2);XP_015330815.1(TLR2);XP_024832770.1(TLR2)
GO:0048592	eye morphogenesis	7	10	0.00076929	0.00495782	NP_001071386.1(BAK1);NP_001071495.1(SP1);NP_776319.1(BAX);XP_005223298.1(BAK1);XP_015315211.1(BAK1);XP_024839342.1(BAK1);XP_024839343.1(BAK1)
GO:1903557	positive regulation of tumor necrosis factor superfamily cytokine production	7	10	0.00076929	0.00495782	NP_776622.1(TLR2);XP_005217503.1(TLR2);XP_005217504.1(TLR2);XP_005225172.1(HSPB1);XP_015330814.1(TLR2);XP_015330815.1(TLR2);XP_024832770.1(TLR2)
GO:0009066	aspartate family amino acid metabolic process	13	27	0.000789806	0.00507623	NP_001030189.1(PHGDH);NP_001069121.1(ASNS);NP_001070503.1(ASRGL1);NP_777231.1(GOT2);NP_803468.1(GOT1);XP_002689552.1(MTAP);XP_010802301.1(ASNS);XP_015323612.1(ASNS);XP_024846402.1(ASNS);XP_024846403.1(ASNS);XP_024846404.1(ASNS);XP_024846405.1(ASNS);XP_024846406.1(ASNS)
GO:0001933	negative regulation of protein phosphorylation	85	314	0.000790778	0.00507623	NP_001030518.1(NPM1);NP_001039377.1(CHORDC1);NP_001039405.2(ZMYND11);NP_001069044.1(CHP1);NP_001069540.1(NCK1);NP_001071386.1(BAK1);NP_001075897.1(ITCH);NP_001093796.1(PTPN1);NP_001093816.1(CDKN1B);NP_001093833.1(GPD1L);NP_001094707.1(GMFB);NP_001192703.1(LRRK1);NP_001192987.1(TAOK3);NP_001193452.1(PTPRC);NP_776319.1(BAX);NP_776429.1(CAV1);NP_776739.1(FABP4);NP_777155.1(PYCARD);NP_786996.1(RACK1)…
GO:0032845	negative regulation of homeostatic process	26	72	0.000809777	0.00518798	NP_001075196.1(CLIC2);NP_001095352.1(INPP5D);NP_001096818.1(ERO1A);NP_001103268.1(Cherp);NP_001193452.1(PTPRC);XP_005217387.1(PTPRC);XP_005228373.1(Dmd);XP_005228374.1(Dmd);XP_010811847.1(PTPRC);XP_010811849.1(PTPRC);XP_015330753.1(PTPRC);XP_024831838.1(PTPRC);XP_024831839.1(PTPRC);XP_024831840.1(PTPRC);XP_024831841.1(PTPRC);XP_024834660.1(PLCG2);XP_024844136.1(DMD);XP_024844137.1(DMD);XP_0248492…
GO:0031062	positive regulation of histone methylation	12	24	0.000820911	0.005249	NP_001179414.1(Rtf1);NP_872592.2(DNMT1);XP_005208769.2(DNMT1);XP_005228084.1(OGT);XP_010805078.1(DNMT1);XP_015327477.1(DNMT1);XP_015327478.1(DNMT1);XP_015327481.1(DNMT1);XP_024849597.1(DNMT1);XP_024849598.1(DNMT1);XP_024849599.1(DNMT1);XP_024849600.1(DNMT1)
GO:0052548	regulation of endopeptidase activity	39	122	0.000824499	0.00526163	NP_001029557.1(CTSH);NP_001039347.1(Diablo);NP_001039435.1(CASP8);NP_001039793.1(S100A9);NP_001069188.1(Rnf7);NP_001071386.1(BAK1);NP_001093816.1(CDKN1B);NP_001095447.1(Picalm);NP_001107197.1(S100A8);NP_001179913.1(AIFM1);NP_776319.1(BAX);NP_777155.1(PYCARD);NP_786996.1(RACK1);XP_005202627.2(STAT1);XP_005202630.1(STAT1);XP_005202672.1(CASP8);XP_005203785.2(S100A9);XP_005203786.2(S100A9);XP_005203…
GO:0051246	regulation of protein metabolic process	411	1832	0.000838846	0.00534273	NP_001007817.1(FADD);NP_001007818.1(QKI);NP_001014855.1(Psmc1);NP_001015590.2(ITIH4);NP_001019658.1(PI16);NP_001019680.2(PSME1);NP_001025489.2(CAST);NP_001029206.1(GAPDH);NP_001029450.1(CIRBP);NP_001029526.1(NIFK);NP_001029557.1(CTSH);NP_001029560.1(PSMB9);NP_001029784.1(HPX);NP_001029823.1(Sept4);NP_001029907.1(CD74);NP_001030229.1(HCLS1);NP_001030364.1(SERPINB8);NP_001030518.1(NPM1);NP_00103252…
GO:0002429	immune response-activating cell surface receptor signaling pathway	65	229	0.00085143	0.00541231	NP_001014855.1(Psmc1);NP_001019680.2(PSME1);NP_001020253.1(LPXN);NP_001028790.1(ACTG1);NP_001029560.1(PSMB9);NP_001029802.1(GRB2);NP_001069540.1(NCK1);NP_001103471.1(KRAS);NP_001106698.1(ELMO1);NP_001137348.1(NCKAP1L);NP_001193452.1(PTPRC);NP_776404.2(ACTB);NP_776437.1(CD247);NP_776622.1(TLR2);NP_776651.1(ACTR3);NP_777012.1(PRKCB);NP_777203.1(RPS27A);NP_786987.1(MAPK1);XP_002685734.1(THEMIS2);XP_…
GO:0007272	ensheathment of neurons	27	76	0.0008664	0.00548608	NP_001007818.1(QKI);NP_001193603.1(MBP);XP_002691008.1(MYO5A);XP_005211933.1(Myo5a);XP_005211934.1(Myo5a);XP_005211936.1(MYO5A);XP_005222762.2(DAG1);XP_005222763.2(DAG1);XP_005222764.2(DAG1);XP_005223991.2(MBP);XP_005223992.2(MBP);XP_005223993.1(MBP);XP_005223994.2(MBP);XP_015315021.2(DAG1);XP_024838155.1(DAG1);XP_024852192.1(QKI);XP_024852193.1(QKI);XP_024852194.1(QKI);XP_024852195.1(QKI);XP_024…
GO:0008366	axon ensheathment	27	76	0.0008664	0.00548608	NP_001007818.1(QKI);NP_001193603.1(MBP);XP_002691008.1(MYO5A);XP_005211933.1(Myo5a);XP_005211934.1(Myo5a);XP_005211936.1(MYO5A);XP_005222762.2(DAG1);XP_005222763.2(DAG1);XP_005222764.2(DAG1);XP_005223991.2(MBP);XP_005223992.2(MBP);XP_005223993.1(MBP);XP_005223994.2(MBP);XP_015315021.2(DAG1);XP_024838155.1(DAG1);XP_024852192.1(QKI);XP_024852193.1(QKI);XP_024852194.1(QKI);XP_024852195.1(QKI);XP_024…
GO:0061013	regulation of mRNA catabolic process	16	37	0.000893371	0.0056241	NP_001178120.1(ZFP36L2);NP_001192968.1(CNOT1);XP_005218723.1(CNOT1);XP_005221356.2(TNRC6C);XP_010812834.1(CNOT1);XP_010814892.2(TNRC6C);XP_015314481.2(TNRC6C);XP_015314484.2(TNRC6C);XP_024834135.1(CNOT1);XP_024834136.1(CNOT1);XP_024834138.1(CNOT1);XP_024834139.1(CNOT1);XP_024836787.1(TNRC6C);XP_024836788.1(TNRC6C);XP_024836789.1(TNRC6C);XP_024836790.1(TNRC6C)
GO:0061014	positive regulation of mRNA catabolic process	16	37	0.000893371	0.0056241	NP_001178120.1(ZFP36L2);NP_001192968.1(CNOT1);XP_005218723.1(CNOT1);XP_005221356.2(TNRC6C);XP_010812834.1(CNOT1);XP_010814892.2(TNRC6C);XP_015314481.2(TNRC6C);XP_015314484.2(TNRC6C);XP_024834135.1(CNOT1);XP_024834136.1(CNOT1);XP_024834138.1(CNOT1);XP_024834139.1(CNOT1);XP_024836787.1(TNRC6C);XP_024836788.1(TNRC6C);XP_024836789.1(TNRC6C);XP_024836790.1(TNRC6C)
GO:1903313	positive regulation of mRNA metabolic process	16	37	0.000893371	0.0056241	NP_001178120.1(ZFP36L2);NP_001192968.1(CNOT1);XP_005218723.1(CNOT1);XP_005221356.2(TNRC6C);XP_010812834.1(CNOT1);XP_010814892.2(TNRC6C);XP_015314481.2(TNRC6C);XP_015314484.2(TNRC6C);XP_024834135.1(CNOT1);XP_024834136.1(CNOT1);XP_024834138.1(CNOT1);XP_024834139.1(CNOT1);XP_024836787.1(TNRC6C);XP_024836788.1(TNRC6C);XP_024836789.1(TNRC6C);XP_024836790.1(TNRC6C)
GO:0034220	ion transmembrane transport	61	213	0.000948334	0.00595861	NP_001014405.1(KCNAB2);NP_001014406.1(KCNAB2);NP_001015608.1(CLIC1);NP_001019664.1(TRPV2);NP_001020502.1(CLCN7);NP_001039334.1(ATP6V1F);NP_001069044.1(CHP1);NP_001069366.1(SNTA1);NP_001071386.1(BAK1);NP_001075196.1(CLIC2);NP_001093833.1(GPD1L);NP_001095811.1(LGALS3);NP_001129264.1(SLC7A1);NP_001192822.1(SLC30A1);NP_776319.1(BAX);NP_776460.1(CYBB);NP_776493.1(GJA1);NP_776778.1(IKBKB);NP_776917.2(Y…
GO:0010959	regulation of metal ion transport	46	151	0.000958395	0.00601024	NP_001014405.1(KCNAB2);NP_001014406.1(KCNAB2);NP_001069044.1(CHP1);NP_001069366.1(SNTA1);NP_001071386.1(BAK1);NP_001075196.1(CLIC2);NP_001093833.1(GPD1L);NP_001095772.1(GCK);NP_001192822.1(SLC30A1);NP_776319.1(BAX);NP_776429.1(CAV1);NP_776459.1(CYBA);NP_776778.1(IKBKB);NP_776946.1(CORO1A);XP_003586620.1(NEDD4);XP_005207187.1(PTPN6);XP_005209572.2(DIAPH1);XP_005216458.2(F2);XP_005217169.1(KCNAB2);…
GO:0098602	single organism cell adhesion	153	621	0.00106787	0.0066839	NP_001002763.1(CDH1);NP_001007817.1(FADD);NP_001011676.2(CD2);NP_001012692.2(HLA-DMA);NP_001029212.1(PSMB10);NP_001029907.1(CD74);NP_001030367.1(EPCAM);NP_001030424.1(CD151);NP_001032695.1(FERMT3);NP_001035046.1(ITGAM);NP_001039793.1(S100A9);NP_001039882.1(CYLD);NP_001039942.1(MSN);NP_001069540.1(NCK1);NP_001071534.1(ESAM);NP_001075897.1(ITCH);NP_001077198.1(PKP2);NP_001094628.1(VCAM1);NP_0010953…
GO:0030036	actin cytoskeleton organization	156	635	0.00109162	0.00681873	NP_001002885.1(TMSB4);NP_001015592.1(PFN1);NP_001019708.1(GMFG);NP_001020491.1(TWF1);NP_001028790.1(ACTG1);NP_001029674.1(ACTA2);NP_001029802.1(GRB2);NP_001030229.1(HCLS1);NP_001030497.1(CNN2);NP_001033199.1(VASP);NP_001039793.1(S100A9);NP_001039896.1(EHD2);NP_001068871.2(CSF1R);NP_001069540.1(NCK1);NP_001070391.1(Wipf1);NP_001071569.1(Zyx);NP_001071612.1(ANG1);NP_001074980.1(WASF2);NP_001076949.…
GO:0048525	negative regulation of viral process	8	13	0.00109657	0.00681873	NP_001032521.1(HDAC1);NP_001069727.1(PTX3);NP_001192910.1(CCNK);XP_005202952.1(HDAC1);XP_010815564.1(CCNK);XP_010815565.1(CCNK);XP_010815566.1(CCNK);XP_024837615.1(CCNK)
GO:1903510	mucopolysaccharide metabolic process	8	13	0.00109657	0.00681873	NP_001015590.2(ITIH4);NP_001068821.1(ITIH1);NP_001069044.1(CHP1);XP_024838303.1(ITIH1);XP_024838404.1(ITIH4);XP_024838405.1(ITIH4);XP_024838406.1(ITIH4);XP_024853223.1(CHP1)
GO:0019080	viral gene expression	14	31	0.0011085	0.00681873	NP_001032521.1(HDAC1);NP_001071495.1(SP1);NP_001099084.1(SMARCA4);XP_005202952.1(HDAC1);XP_024849659.1(SMARCA4);XP_024849660.1(SMARCA4);XP_024849661.1(SMARCA4);XP_024849662.1(SMARCA4);XP_024849663.1(SMARCA4);XP_024849664.1(SMARCA4);XP_024849665.1(SMARCA4);XP_024849666.1(SMARCA4);XP_024849667.1(SMARCA4);XP_024849668.1(SMARCA4)
GO:0019083	viral transcription	14	31	0.0011085	0.00681873	NP_001032521.1(HDAC1);NP_001071495.1(SP1);NP_001099084.1(SMARCA4);XP_005202952.1(HDAC1);XP_024849659.1(SMARCA4);XP_024849660.1(SMARCA4);XP_024849661.1(SMARCA4);XP_024849662.1(SMARCA4);XP_024849663.1(SMARCA4);XP_024849664.1(SMARCA4);XP_024849665.1(SMARCA4);XP_024849666.1(SMARCA4);XP_024849667.1(SMARCA4);XP_024849668.1(SMARCA4)
GO:0044033	multi-organism metabolic process	14	31	0.0011085	0.00681873	NP_001032521.1(HDAC1);NP_001071495.1(SP1);NP_001099084.1(SMARCA4);XP_005202952.1(HDAC1);XP_024849659.1(SMARCA4);XP_024849660.1(SMARCA4);XP_024849661.1(SMARCA4);XP_024849662.1(SMARCA4);XP_024849663.1(SMARCA4);XP_024849664.1(SMARCA4);XP_024849665.1(SMARCA4);XP_024849666.1(SMARCA4);XP_024849667.1(SMARCA4);XP_024849668.1(SMARCA4)
GO:0009886	post-embryonic morphogenesis	6	8	0.00111241	0.00681873	NP_001071386.1(BAK1);NP_776319.1(BAX);XP_005223298.1(BAK1);XP_015315211.1(BAK1);XP_024839342.1(BAK1);XP_024839343.1(BAK1)
GO:0015893	drug transport	6	8	0.00111241	0.00681873	NP_776622.1(TLR2);XP_005217503.1(TLR2);XP_005217504.1(TLR2);XP_015330814.1(TLR2);XP_015330815.1(TLR2);XP_024832770.1(TLR2)
GO:0032369	negative regulation of lipid transport	6	8	0.00111241	0.00681873	XP_002699912.1(ACSL4);XP_015317069.1(ACSL4);XP_015317071.1(ACSL4);XP_015317072.1(ACSL4);XP_015317073.1(ACSL4);XP_024844495.1(ACSL4)
GO:0044793	negative regulation by host of viral process	6	8	0.00111241	0.00681873	NP_001069727.1(PTX3);NP_001192910.1(CCNK);XP_010815564.1(CCNK);XP_010815565.1(CCNK);XP_010815566.1(CCNK);XP_024837615.1(CCNK)
GO:0051187	cofactor catabolic process	6	8	0.00111241	0.00681873	NP_001014912.1(HMOX1);NP_001040073.1(NUDT12);XP_005209829.1(NUDT12);XP_005209830.1(NUDT12);XP_005209831.1(NUDT12);XP_024850396.1(NUDT12)
GO:0045861	negative regulation of proteolysis	41	132	0.00116281	0.00710225	NP_001015590.2(ITIH4);NP_001019658.1(PI16);NP_001025489.2(CAST);NP_001030364.1(SERPINB8);NP_001032538.1(CSTB);NP_001068821.1(ITIH1);NP_001075181.1(SERPINA3-8);NP_001093832.1(CSTB);NP_001095447.1(Picalm);NP_001103265.1(A2M);NP_001160088.1(C5);NP_776344.1(HRG);XP_002697097.2(COL7A1);XP_002699120.1(SVIP);XP_005203947.1(ECM1);XP_005209806.1(CAST);XP_005209807.1(CAST);XP_005209808.1(CAST);XP_005223367…
GO:0006006	glucose metabolic process	38	120	0.00116302	0.00710225	NP_001013607.1(TPI1);NP_001029471.1(PGK1);NP_001030431.1(GPD1);NP_001035561.1(GPI);NP_001093766.1(GPD2);NP_001095385.1(Aldoa);NP_001095772.1(GCK);NP_001103431.1(Gfpt1);NP_001180149.2(PFKP);XP_005202471.1(GPD2);XP_005224934.1(Aldoa);XP_005227044.1(PC);XP_005227045.1(PC);XP_005227046.1(PC);XP_005227047.1(PC);XP_005227048.1(PC);XP_005227049.1(PC);XP_005227050.1(PC);XP_005227051.1(PC);XP_005227242.1(…
GO:0042221	response to chemical	470	2125	0.00117629	0.00716986	NP_001002763.1(CDH1);NP_001007809.1(CAV2);NP_001007817.1(FADD);NP_001012687.1(FASN);NP_001012689.2(STAT3);NP_001014912.1(HMOX1);NP_001015578.1(EHD1);NP_001015590.2(ITIH4);NP_001020520.1(CRIP1);NP_001025017.1(OAS1);NP_001028787.1(CTSS);NP_001028790.1(ACTG1);NP_001028935.1(DNAJB1);NP_001029206.1(GAPDH);NP_001029557.1(CTSH);NP_001029689.1(LAMTOR5);NP_001029727.1(S100B);NP_001029784.1(HPX);NP_0010298…
GO:0033043	regulation of organelle organization	198	830	0.00120697	0.00734314	NP_001002885.1(TMSB4);NP_001015592.1(PFN1);NP_001019708.1(GMFG);NP_001020491.1(TWF1);NP_001029802.1(GRB2);NP_001030229.1(HCLS1);NP_001030518.1(NPM1);NP_001033199.1(VASP);NP_001039377.1(CHORDC1);NP_001068802.1(MAPRE1);NP_001069079.1(TOM1L1);NP_001069157.3(PAXBP1);NP_001069216.1(CTCF);NP_001069540.1(NCK1);NP_001071562.1(UBE2L3);NP_001074196.1(FXN);NP_001074980.1(WASF2);NP_001075056.1(RNF20);NP_0010…
GO:0007173	epidermal growth factor receptor signaling pathway	22	59	0.00122498	0.00743884	NP_001029802.1(GRB2);NP_001069843.1(AFAP1L2);NP_001107554.1(AGT);NP_777203.1(RPS27A);XP_002691532.1(ADAM17);XP_005212615.1(RPS27A);XP_005212765.1(SOS1);XP_005214493.1(RASSF2);XP_005221578.1(ITGA1);XP_005225809.1(AFAP1L2);XP_010808605.1(ADAM17);XP_010809626.1(RASSF2);XP_010814868.1(GRB2);XP_010818350.1(AFAP1L2);XP_015329565.1(RASSF2);XP_024831686.1(PTPRJ);XP_024836054.1(GRB2);XP_024837234.1(ITGA1)…
GO:0072503	cellular divalent inorganic cation homeostasis	49	165	0.00123862	0.00750769	NP_001039402.1(SMDT1);NP_001071386.1(BAK1);NP_001075196.1(CLIC2);NP_001076885.1(MICU2);NP_001096818.1(ERO1A);NP_001103268.1(Cherp);NP_001192822.1(SLC30A1);NP_001193452.1(PTPRC);NP_776319.1(BAX);NP_776429.1(CAV1);NP_776459.1(CYBA);NP_776946.1(CORO1A);NP_803473.1(TGM2);XP_005207187.1(PTPN6);XP_005209572.2(DIAPH1);XP_005213831.1(MICU2);XP_005216458.2(F2);XP_005217387.1(PTPRC);XP_005221963.1(PML);XP_…
GO:0002886	regulation of myeloid leukocyte mediated immunity	12	25	0.0012983	0.00782232	NP_001092461.1(FGR);NP_776963.1(FCGR1A);XP_005203207.1(FGR);XP_005203208.1(FGR);XP_005203209.1(FGR);XP_005203210.1(FGR);XP_005203212.1(FGR);XP_005220161.3(ABR);XP_010800859.1(FGR);XP_010800861.1(FGR);XP_015314057.2(ABR);XP_024857242.1(FGR)
GO:0044259	multicellular organismal macromolecule metabolic process	12	25	0.0012983	0.00782232	NP_001028787.1(CTSS);NP_001029607.1(CTSK);NP_777170.1(MMP2);XP_002687289.1(TNS2);XP_005206302.2(TNS2);XP_010801305.1(CTSS);XP_010801306.1(CTSS);XP_010808605.1(ADAM17);XP_024843691.1(CTSK);XP_024848188.1(TNS2);XP_024848189.1(TNS2);XP_024848192.1(TNS2)
GO:0072358	cardiovascular system development	98	376	0.00130012	0.00782232	NP_001029557.1(CTSH);NP_001033253.1(PRCP);NP_001070469.1(RBPJ);NP_001077198.1(PKP2);NP_001095746.1(RGCC);NP_001099084.1(SMARCA4);NP_001107554.1(AGT);NP_001160088.1(C5);NP_001180140.1(Ccm2);NP_001192714.1(ARID1A);NP_001192757.1(Luzp1);NP_776344.1(HRG);NP_776493.1(GJA1);NP_776926.1(ALOX15);NP_777012.1(PRKCB);NP_777258.1(SLC9A1);NP_803478.1(B4GALT1);XP_002697835.5(ROCK1);XP_003586620.1(NEDD4);XP_005…
GO:0072359	circulatory system development	98	376	0.00130012	0.00782232	NP_001029557.1(CTSH);NP_001033253.1(PRCP);NP_001070469.1(RBPJ);NP_001077198.1(PKP2);NP_001095746.1(RGCC);NP_001099084.1(SMARCA4);NP_001107554.1(AGT);NP_001160088.1(C5);NP_001180140.1(Ccm2);NP_001192714.1(ARID1A);NP_001192757.1(Luzp1);NP_776344.1(HRG);NP_776493.1(GJA1);NP_776926.1(ALOX15);NP_777012.1(PRKCB);NP_777258.1(SLC9A1);NP_803478.1(B4GALT1);XP_002697835.5(ROCK1);XP_003586620.1(NEDD4);XP_005…
GO:0030888	regulation of B cell proliferation	18	45	0.00131519	0.00789841	NP_001029907.1(CD74);NP_001095352.1(INPP5D);NP_001137348.1(NCKAP1L);NP_001193452.1(PTPRC);XP_002686208.2(VAV3);XP_002692403.3(NFATC2);XP_005215121.2(NFATC2);XP_005217387.1(PTPRC);XP_010803130.1(NCKAP1L);XP_010811847.1(PTPRC);XP_010811849.1(PTPRC);XP_010819700.1(SASH3);XP_015330753.1(PTPRC);XP_024831838.1(PTPRC);XP_024831839.1(PTPRC);XP_024831840.1(PTPRC);XP_024831841.1(PTPRC);XP_024847426.1(NCKAP…
GO:0007599	hemostasis	75	276	0.00138904	0.0083266	NP_001002885.1(TMSB4);NP_001008665.1(F11);NP_001015578.1(EHD1);NP_001015608.1(CLIC1);NP_001028790.1(ACTG1);NP_001028798.1(FGA);NP_001029802.1(GRB2);NP_001032695.1(FERMT3);NP_001068587.1(F12);NP_001069184.1(HPS1);NP_001073774.1(RHOG);NP_001074200.1(BLOC1S4);NP_001076949.1(CAPZA1);NP_001077193.1(PABPC4);NP_001095385.1(Aldoa);NP_001096001.1(RAP2A);NP_001103471.1(KRAS);NP_001136389.1(FGB);NP_00116136…
GO:0048523	negative regulation of cellular process	480	2178	0.00140241	0.00839128	NP_001002763.1(CDH1);NP_001002885.1(TMSB4);NP_001007817.1(FADD);NP_001007818.1(QKI);NP_001012689.2(STAT3);NP_001014855.1(Psmc1);NP_001014912.1(HMOX1);NP_001015590.2(ITIH4);NP_001015592.1(PFN1);NP_001015602.1(STK4);NP_001019658.1(PI16);NP_001019680.2(PSME1);NP_001019738.1(CTH);NP_001020491.1(TWF1);NP_001025489.2(CAST);NP_001028935.1(DNAJB1);NP_001029490.1(SRSF2);NP_001029560.1(PSMB9);NP_001029689.…
GO:0002702	positive regulation of production of molecular mediator of immune response	15	35	0.00143593	0.00841634	NP_001030474.1(EXOSC3);NP_001192430.1(STAT6);NP_001193452.1(PTPRC);XP_005206571.1(STAT6);XP_005217387.1(PTPRC);XP_010811847.1(PTPRC);XP_010811849.1(PTPRC);XP_015330753.1(PTPRC);XP_024831838.1(PTPRC);XP_024831839.1(PTPRC);XP_024831840.1(PTPRC);XP_024831841.1(PTPRC);XP_024847175.1(STAT6);XP_024847176.1(STAT6);XP_024847178.1(STAT6)
GO:0046434	organophosphate catabolic process	21	56	0.00144272	0.00841634	NP_001012689.2(STAT3);NP_001030431.1(GPD1);NP_001040073.1(NUDT12);NP_001075935.1(NUDT3);NP_776842.1(PDE5A);NP_786996.1(RACK1);XP_002686486.1(HPRT1);XP_002686487.1(HPRT1);XP_005204963.1(HPRT1);XP_005209829.1(NUDT12);XP_005209830.1(NUDT12);XP_005209831.1(NUDT12);XP_010816567.1(DNPH1);XP_024835633.1(STAT3);XP_024838248.1(PRKCD);XP_024838249.1(PRKCD);XP_024841730.1(INPP5F);XP_024848769.1(PDE5A);XP_02…
GO:0071621	granulocyte chemotaxis	21	56	0.00144272	0.00841634	NP_001029907.1(CD74);NP_001035046.1(ITGAM);NP_001039793.1(S100A9);NP_001071542.1(VAV1);NP_001095811.1(LGALS3);NP_001107197.1(S100A8);NP_001137348.1(NCKAP1L);NP_786975.1(ITGB2);NP_786986.1(RAC2);XP_002686208.2(VAV3);XP_005203785.2(S100A9);XP_005203786.2(S100A9);XP_005203787.2(S100A9);XP_005221578.1(ITGA1);XP_010803130.1(NCKAP1L);XP_024837234.1(ITGA1);XP_024841064.1(ITGAX);XP_024845486.1(S100A8);XP…
GO:0031098	stress-activated protein kinase signaling cascade	59	208	0.00146218	0.00841634	NP_001039405.2(ZMYND11);NP_001069501.1(TPD52L1);NP_001070579.1(CARD9);NP_001073075.1(STK3);NP_001075897.1(ITCH);NP_001096786.1(HACD3);NP_001179751.1(MID1);NP_001192987.1(TAOK3);NP_777155.1(PYCARD);NP_777203.1(RPS27A);NP_835210.2(EIF2AK2);XP_002690423.4(MAP3K4);XP_002691752.2(TRAF2);XP_005210771.1(TPD52L1);XP_005210772.1(TPD52L1);XP_005211162.3(MAP3K4);XP_005212615.1(RPS27A);XP_005212626.1(EIF2AK2…
GO:0051403	stress-activated MAPK cascade	59	208	0.00146218	0.00841634	NP_001039405.2(ZMYND11);NP_001069501.1(TPD52L1);NP_001070579.1(CARD9);NP_001073075.1(STK3);NP_001075897.1(ITCH);NP_001096786.1(HACD3);NP_001179751.1(MID1);NP_001192987.1(TAOK3);NP_777155.1(PYCARD);NP_777203.1(RPS27A);NP_835210.2(EIF2AK2);XP_002690423.4(MAP3K4);XP_002691752.2(TRAF2);XP_005210771.1(TPD52L1);XP_005210772.1(TPD52L1);XP_005211162.3(MAP3K4);XP_005212615.1(RPS27A);XP_005212626.1(EIF2AK2…
GO:0002283	neutrophil activation involved in immune response	5	6	0.00146712	0.00841634	NP_001179677.1(MYO1F);XP_005208208.1(ANXA3);XP_010805126.1(STXBP2);XP_024848975.1(ANXA3);XP_024850107.1(MYO1F)
GO:0042119	neutrophil activation	5	6	0.00146712	0.00841634	NP_001179677.1(MYO1F);XP_005208208.1(ANXA3);XP_010805126.1(STXBP2);XP_024848975.1(ANXA3);XP_024850107.1(MYO1F)
GO:0007538	primary sex determination	4	4	0.00148918	0.00841634	XP_002690423.4(MAP3K4);XP_005211162.3(MAP3K4);XP_015328417.2(MAP3K4);XP_015328418.2(MAP3K4)
GO:0007542	primary sex determination, germ-line	4	4	0.00148918	0.00841634	XP_002690423.4(MAP3K4);XP_005211162.3(MAP3K4);XP_015328417.2(MAP3K4);XP_015328418.2(MAP3K4)
GO:0018992	germ-line sex determination	4	4	0.00148918	0.00841634	XP_002690423.4(MAP3K4);XP_005211162.3(MAP3K4);XP_015328417.2(MAP3K4);XP_015328418.2(MAP3K4)
GO:0019418	sulfide oxidation	4	4	0.00148918	0.00841634	XP_015328667.1(SQOR);XP_015328668.1(SQOR);XP_024853137.1(SQOR);XP_024853138.1(SQOR)
GO:0022616	DNA strand elongation	4	4	0.00148918	0.00841634	NP_001030285.1(FEN1);NP_001068626.1(MCM4);XP_024847274.1(MCM5);XP_024857211.1(MCM4)
GO:0032056	positive regulation of translation in response to stress	4	4	0.00148918	0.00841634	NP_001069540.1(NCK1);XP_005201936.1(NCK1);XP_005201937.1(NCK1);XP_005201938.1(NCK1)
GO:0034315	regulation of Arp2/3 complex-mediated actin nucleation	4	4	0.00148918	0.00841634	NP_001019708.1(GMFG);NP_001094707.1(GMFB);NP_001106714.1(CORO1B);XP_005211913.1(GMFB)
GO:0034644	cellular response to UV	4	4	0.00148918	0.00841634	NP_001179813.1(Mme);XP_024846345.1(Mme);XP_024846352.1(Mme);XP_024846356.1(Mme)
GO:0036112	medium-chain fatty-acyl-CoA metabolic process	4	4	0.00148918	0.00841634	NP_001069150.2(ACOT7);XP_005217137.1(ACOT7);XP_005217138.1(Acot7);XP_024831970.1(ACOT7)
GO:0043370	regulation of CD4-positive, alpha-beta T cell differentiation	4	4	0.00148918	0.00841634	NP_001137348.1(NCKAP1L);XP_010803130.1(NCKAP1L);XP_010819700.1(SASH3);XP_024847426.1(NCKAP1L)
GO:0045727	positive regulation of translation	4	4	0.00148918	0.00841634	NP_001069540.1(NCK1);XP_005201936.1(NCK1);XP_005201937.1(NCK1);XP_005201938.1(NCK1)
GO:0045948	positive regulation of translational initiation	4	4	0.00148918	0.00841634	NP_001069540.1(NCK1);XP_005201936.1(NCK1);XP_005201937.1(NCK1);XP_005201938.1(NCK1)
GO:0051066	dihydrobiopterin metabolic process	4	4	0.00148918	0.00841634	NP_001073718.1(NIF3L1);XP_005202674.1(NIF3L1);XP_024856097.1(NIF3L1);XP_024856112.1(NIF3L1)
GO:0071478	cellular response to radiation	4	4	0.00148918	0.00841634	NP_001179813.1(Mme);XP_024846345.1(Mme);XP_024846352.1(Mme);XP_024846356.1(Mme)
GO:0071482	cellular response to light stimulus	4	4	0.00148918	0.00841634	NP_001179813.1(Mme);XP_024846345.1(Mme);XP_024846352.1(Mme);XP_024846356.1(Mme)
GO:0072111	cell proliferation involved in kidney development	4	4	0.00148918	0.00841634	XP_005202627.2(STAT1);XP_005202630.1(STAT1);XP_024856450.1(STAT1);XP_024856465.1(STAT1)
GO:0072135	kidney mesenchymal cell proliferation	4	4	0.00148918	0.00841634	XP_005202627.2(STAT1);XP_005202630.1(STAT1);XP_024856450.1(STAT1);XP_024856465.1(STAT1)
GO:0072161	mesenchymal cell differentiation involved in kidney development	4	4	0.00148918	0.00841634	XP_005202627.2(STAT1);XP_005202630.1(STAT1);XP_024856450.1(STAT1);XP_024856465.1(STAT1)
GO:0072183	negative regulation of nephron tubule epithelial cell differentiation	4	4	0.00148918	0.00841634	XP_005202627.2(STAT1);XP_005202630.1(STAT1);XP_024856450.1(STAT1);XP_024856465.1(STAT1)
GO:0090185	negative regulation of kidney development	4	4	0.00148918	0.00841634	XP_005202627.2(STAT1);XP_005202630.1(STAT1);XP_024856450.1(STAT1);XP_024856465.1(STAT1)
GO:1900102	negative regulation of endoplasmic reticulum unfolded protein response	4	4	0.00148918	0.00841634	NP_001069540.1(NCK1);XP_005201936.1(NCK1);XP_005201937.1(NCK1);XP_005201938.1(NCK1)
GO:1903573	negative regulation of response to endoplasmic reticulum stress	4	4	0.00148918	0.00841634	NP_001069540.1(NCK1);XP_005201936.1(NCK1);XP_005201937.1(NCK1);XP_005201938.1(NCK1)
GO:2000514	regulation of CD4-positive, alpha-beta T cell activation	4	4	0.00148918	0.00841634	NP_001137348.1(NCKAP1L);XP_010803130.1(NCKAP1L);XP_010819700.1(SASH3);XP_024847426.1(NCKAP1L)
GO:2000697	negative regulation of epithelial cell differentiation involved in kidney development	4	4	0.00148918	0.00841634	XP_005202627.2(STAT1);XP_005202630.1(STAT1);XP_024856450.1(STAT1);XP_024856465.1(STAT1)
GO:2001012	mesenchymal cell differentiation involved in renal system development	4	4	0.00148918	0.00841634	XP_005202627.2(STAT1);XP_005202630.1(STAT1);XP_024856450.1(STAT1);XP_024856465.1(STAT1)
GO:0002204	somatic recombination of immunoglobulin genes involved in immune response	17	42	0.00152304	0.00853373	NP_001030474.1(EXOSC3);NP_001073766.2(SWAP70);NP_001192409.1(THOC1);NP_001192430.1(STAT6);NP_001193452.1(PTPRC);XP_005206571.1(STAT6);XP_005217387.1(PTPRC);XP_010811847.1(PTPRC);XP_010811849.1(PTPRC);XP_015330753.1(PTPRC);XP_024831838.1(PTPRC);XP_024831839.1(PTPRC);XP_024831840.1(PTPRC);XP_024831841.1(PTPRC);XP_024847175.1(STAT6);XP_024847176.1(STAT6);XP_024847178.1(STAT6)
GO:0002208	somatic diversification of immunoglobulins involved in immune response	17	42	0.00152304	0.00853373	NP_001030474.1(EXOSC3);NP_001073766.2(SWAP70);NP_001192409.1(THOC1);NP_001192430.1(STAT6);NP_001193452.1(PTPRC);XP_005206571.1(STAT6);XP_005217387.1(PTPRC);XP_010811847.1(PTPRC);XP_010811849.1(PTPRC);XP_015330753.1(PTPRC);XP_024831838.1(PTPRC);XP_024831839.1(PTPRC);XP_024831840.1(PTPRC);XP_024831841.1(PTPRC);XP_024847175.1(STAT6);XP_024847176.1(STAT6);XP_024847178.1(STAT6)
GO:0002381	immunoglobulin production involved in immunoglobulin mediated immune response	17	42	0.00152304	0.00853373	NP_001030474.1(EXOSC3);NP_001073766.2(SWAP70);NP_001192409.1(THOC1);NP_001192430.1(STAT6);NP_001193452.1(PTPRC);XP_005206571.1(STAT6);XP_005217387.1(PTPRC);XP_010811847.1(PTPRC);XP_010811849.1(PTPRC);XP_015330753.1(PTPRC);XP_024831838.1(PTPRC);XP_024831839.1(PTPRC);XP_024831840.1(PTPRC);XP_024831841.1(PTPRC);XP_024847175.1(STAT6);XP_024847176.1(STAT6);XP_024847178.1(STAT6)
GO:0016445	somatic diversification of immunoglobulins	17	42	0.00152304	0.00853373	NP_001030474.1(EXOSC3);NP_001073766.2(SWAP70);NP_001192409.1(THOC1);NP_001192430.1(STAT6);NP_001193452.1(PTPRC);XP_005206571.1(STAT6);XP_005217387.1(PTPRC);XP_010811847.1(PTPRC);XP_010811849.1(PTPRC);XP_015330753.1(PTPRC);XP_024831838.1(PTPRC);XP_024831839.1(PTPRC);XP_024831840.1(PTPRC);XP_024831841.1(PTPRC);XP_024847175.1(STAT6);XP_024847176.1(STAT6);XP_024847178.1(STAT6)
GO:0016447	somatic recombination of immunoglobulin gene segments	17	42	0.00152304	0.00853373	NP_001030474.1(EXOSC3);NP_001073766.2(SWAP70);NP_001192409.1(THOC1);NP_001192430.1(STAT6);NP_001193452.1(PTPRC);XP_005206571.1(STAT6);XP_005217387.1(PTPRC);XP_010811847.1(PTPRC);XP_010811849.1(PTPRC);XP_015330753.1(PTPRC);XP_024831838.1(PTPRC);XP_024831839.1(PTPRC);XP_024831840.1(PTPRC);XP_024831841.1(PTPRC);XP_024847175.1(STAT6);XP_024847176.1(STAT6);XP_024847178.1(STAT6)
GO:0035239	tube morphogenesis	69	251	0.00152768	0.00854504	NP_001002763.1(CDH1);NP_001014849.1(COQ7);NP_001015592.1(PFN1);NP_001015602.1(STK4);NP_001039435.1(CASP8);NP_001069480.2(DDR1);NP_001070469.1(RBPJ);NP_001071303.1(CTSZ);NP_001073075.1(STK3);NP_001103471.1(KRAS);NP_001106712.1(COQ7);NP_001107554.1(AGT);NP_001179510.1(MTSS1);NP_001180089.1(RASIP1);NP_001192714.1(ARID1A);NP_776493.1(GJA1);NP_803473.1(TGM2);NP_803478.1(B4GALT1);XP_005202672.1(CASP8);…
GO:0016485	protein processing	31	94	0.00154559	0.00861565	NP_001007817.1(FADD);NP_001008665.1(F11);NP_001029557.1(CTSH);NP_001039347.1(Diablo);NP_001039435.1(CASP8);NP_001068587.1(F12);NP_001068643.1(SEC11C);NP_001071386.1(BAK1);NP_001074196.1(FXN);NP_001098444.1(Tbc1d10a);NP_001106755.1(GSN);NP_001179691.2(MYH9);NP_001193143.1(GGT1);NP_776319.1(BAX);NP_776457.1(CTSL);NP_777203.1(RPS27A);XP_005202672.1(CASP8);XP_005212615.1(RPS27A);XP_005217807.1(Diablo…
GO:0051604	protein maturation	31	94	0.00154559	0.00861565	NP_001007817.1(FADD);NP_001008665.1(F11);NP_001029557.1(CTSH);NP_001039347.1(Diablo);NP_001039435.1(CASP8);NP_001068587.1(F12);NP_001068643.1(SEC11C);NP_001071386.1(BAK1);NP_001074196.1(FXN);NP_001098444.1(Tbc1d10a);NP_001106755.1(GSN);NP_001179691.2(MYH9);NP_001193143.1(GGT1);NP_776319.1(BAX);NP_776457.1(CTSL);NP_777203.1(RPS27A);XP_005202672.1(CASP8);XP_005212615.1(RPS27A);XP_005217807.1(Diablo…
GO:0051017	actin filament bundle assembly	32	98	0.00157458	0.00874737	NP_001015592.1(PFN1);NP_001071569.1(Zyx);NP_001074980.1(WASF2);NP_001095746.1(RGCC);NP_001179013.1(EVL);NP_001179425.1(PLEK);NP_001179510.1(MTSS1);XP_002697835.5(ROCK1);XP_005203144.1(WASF2);XP_005205947.1(Zyx);XP_005215429.1(MTSS1);XP_005215430.1(MTSS1);XP_005215431.1(MTSS1);XP_005223830.1(CARMIL1);XP_005223832.1(CARMIL1);XP_010816788.1(CARMIL1);XP_015315447.1(CARMIL1);XP_015330260.2(ARAP1);XP_0…
GO:0061572	actin filament bundle organization	32	98	0.00157458	0.00874737	NP_001015592.1(PFN1);NP_001071569.1(Zyx);NP_001074980.1(WASF2);NP_001095746.1(RGCC);NP_001179013.1(EVL);NP_001179425.1(PLEK);NP_001179510.1(MTSS1);XP_002697835.5(ROCK1);XP_005203144.1(WASF2);XP_005205947.1(Zyx);XP_005215429.1(MTSS1);XP_005215430.1(MTSS1);XP_005215431.1(MTSS1);XP_005223830.1(CARMIL1);XP_005223832.1(CARMIL1);XP_010816788.1(CARMIL1);XP_015315447.1(CARMIL1);XP_015330260.2(ARAP1);XP_0…
GO:0050863	regulation of T cell activation	50	171	0.00160866	0.00889634	NP_001007817.1(FADD);NP_001012692.2(HLA-DMA);NP_001029907.1(CD74);NP_001039882.1(CYLD);NP_001069540.1(NCK1);NP_001075897.1(ITCH);NP_001095336.1(IDO1);NP_001137348.1(NCKAP1L);NP_001193452.1(PTPRC);NP_776410.1(AIF1);NP_776842.1(PDE5A);NP_776946.1(CORO1A);NP_777155.1(PYCARD);NP_789745.1(CEBPB);NP_937864.2(ITGAL);XP_005201936.1(NCK1);XP_005201937.1(NCK1);XP_005201938.1(NCK1);XP_005207187.1(PTPN6);XP_…
GO:1903037	regulation of leukocyte cell-cell adhesion	50	171	0.00160866	0.00889634	NP_001007817.1(FADD);NP_001012692.2(HLA-DMA);NP_001029907.1(CD74);NP_001039882.1(CYLD);NP_001069540.1(NCK1);NP_001075897.1(ITCH);NP_001095336.1(IDO1);NP_001137348.1(NCKAP1L);NP_001193452.1(PTPRC);NP_776410.1(AIF1);NP_776842.1(PDE5A);NP_776946.1(CORO1A);NP_777155.1(PYCARD);NP_789745.1(CEBPB);NP_937864.2(ITGAL);XP_005201936.1(NCK1);XP_005201937.1(NCK1);XP_005201938.1(NCK1);XP_005207187.1(PTPN6);XP_…
GO:0002260	lymphocyte homeostasis	14	32	0.00161776	0.00889634	NP_001007817.1(FADD);NP_001071386.1(BAK1);NP_001137348.1(NCKAP1L);NP_776319.1(BAX);NP_776946.1(CORO1A);XP_005211338.1(RIPK3);XP_005223298.1(BAK1);XP_005224888.1(CORO1A);XP_005224890.1(CORO1A);XP_010803130.1(NCKAP1L);XP_015315211.1(BAK1);XP_024839342.1(BAK1);XP_024839343.1(BAK1);XP_024847426.1(NCKAP1L)
GO:0031668	cellular response to extracellular stimulus	14	32	0.00161776	0.00889634	NP_001028799.1(BECN1);NP_001068616.1(HSPA5);NP_001069121.1(ASNS);NP_777027.1(SLC2A1);XP_005221614.1(PRKAA1);XP_010802301.1(ASNS);XP_010814254.1(MYBBP1A);XP_015323612.1(ASNS);XP_024846402.1(ASNS);XP_024846403.1(ASNS);XP_024846404.1(ASNS);XP_024846405.1(ASNS);XP_024846406.1(ASNS);XP_024854148.1(HSPA5)
GO:0031669	cellular response to nutrient levels	14	32	0.00161776	0.00889634	NP_001028799.1(BECN1);NP_001068616.1(HSPA5);NP_001069121.1(ASNS);NP_777027.1(SLC2A1);XP_005221614.1(PRKAA1);XP_010802301.1(ASNS);XP_010814254.1(MYBBP1A);XP_015323612.1(ASNS);XP_024846402.1(ASNS);XP_024846403.1(ASNS);XP_024846404.1(ASNS);XP_024846405.1(ASNS);XP_024846406.1(ASNS);XP_024854148.1(HSPA5)
GO:0071496	cellular response to external stimulus	14	32	0.00161776	0.00889634	NP_001028799.1(BECN1);NP_001068616.1(HSPA5);NP_001069121.1(ASNS);NP_777027.1(SLC2A1);XP_005221614.1(PRKAA1);XP_010802301.1(ASNS);XP_010814254.1(MYBBP1A);XP_015323612.1(ASNS);XP_024846402.1(ASNS);XP_024846403.1(ASNS);XP_024846404.1(ASNS);XP_024846405.1(ASNS);XP_024846406.1(ASNS);XP_024854148.1(HSPA5)
GO:0072507	divalent inorganic cation homeostasis	49	167	0.00164294	0.00901956	NP_001039402.1(SMDT1);NP_001071386.1(BAK1);NP_001075196.1(CLIC2);NP_001076885.1(MICU2);NP_001096818.1(ERO1A);NP_001103268.1(Cherp);NP_001192822.1(SLC30A1);NP_001193452.1(PTPRC);NP_776319.1(BAX);NP_776429.1(CAV1);NP_776459.1(CYBA);NP_776946.1(CORO1A);NP_803473.1(TGM2);XP_005207187.1(PTPN6);XP_005209572.2(DIAPH1);XP_005213831.1(MICU2);XP_005216458.2(F2);XP_005217387.1(PTPRC);XP_005221963.1(PML);XP_…
GO:0010558	negative regulation of macromolecule biosynthetic process	84	317	0.00167177	0.0091624	NP_001007818.1(QKI);NP_001029490.1(SRSF2);NP_001032521.1(HDAC1);NP_001039405.2(ZMYND11);NP_001039882.1(CYLD);NP_001069044.1(CHP1);NP_001070466.1(RPL13A);NP_001073718.1(NIF3L1);NP_001075897.1(ITCH);NP_001093798.1(OTULIN);NP_001099084.1(SMARCA4);NP_001192206.1(ARRB2);NP_777155.1(PYCARD);NP_803482.1(GSTP1);NP_872596.1(TRIM21);XP_003586620.1(NEDD4);XP_005202674.1(NIF3L1);XP_005202952.1(HDAC1);XP_0052…
GO:0009790	embryo development	143	582	0.00171683	0.00939361	NP_001002763.1(CDH1);NP_001014849.1(COQ7);NP_001015602.1(STK4);NP_001032521.1(HDAC1);NP_001039435.1(CASP8);NP_001068644.1(RPA1);NP_001068905.1(GABPA);NP_001069387.1(XAB2);NP_001070277.1(HSF1);NP_001070469.1(RBPJ);NP_001071495.1(SP1);NP_001073075.1(STK3);NP_001074196.1(FXN);NP_001092345.1(BLOC1S5);NP_001099084.1(SMARCA4);NP_001106712.1(COQ7);NP_001179414.1(Rtf1);NP_001179510.1(MTSS1);NP_001179691.…
GO:0000097	sulfur amino acid biosynthetic process	7	11	0.00175613	0.00954459	NP_001019738.1(CTH);NP_001193143.1(GGT1);XP_002689552.1(MTAP);XP_005204538.1(CTH);XP_024833224.1(GGT1);XP_024833225.1(GGT1);XP_024833226.1(GGT1)
GO:0010603	regulation of cytoplasmic mRNA processing body assembly	7	11	0.00175613	0.00954459	NP_001192968.1(CNOT1);XP_005218723.1(CNOT1);XP_010812834.1(CNOT1);XP_024834135.1(CNOT1);XP_024834136.1(CNOT1);XP_024834138.1(CNOT1);XP_024834139.1(CNOT1)
GO:0033962	cytoplasmic mRNA processing body assembly	7	11	0.00175613	0.00954459	NP_001192968.1(CNOT1);XP_005218723.1(CNOT1);XP_010812834.1(CNOT1);XP_024834135.1(CNOT1);XP_024834136.1(CNOT1);XP_024834138.1(CNOT1);XP_024834139.1(CNOT1)
GO:0051125	regulation of actin nucleation	7	11	0.00175613	0.00954459	NP_001019708.1(GMFG);NP_001094707.1(GMFB);NP_001106714.1(CORO1B);NP_776946.1(CORO1A);XP_005211913.1(GMFB);XP_005224888.1(CORO1A);XP_005224890.1(CORO1A)
GO:0043269	regulation of ion transport	61	218	0.00175909	0.00954475	NP_001014405.1(KCNAB2);NP_001014406.1(KCNAB2);NP_001019664.1(TRPV2);NP_001020502.1(CLCN7);NP_001069044.1(CHP1);NP_001069366.1(SNTA1);NP_001071386.1(BAK1);NP_001075196.1(CLIC2);NP_001093833.1(GPD1L);NP_001095772.1(GCK);NP_001095811.1(LGALS3);NP_001192822.1(SLC30A1);NP_776319.1(BAX);NP_776429.1(CAV1);NP_776459.1(CYBA);NP_776493.1(GJA1);NP_776778.1(IKBKB);NP_776917.2(Ywhah);NP_776946.1(CORO1A);NP_77…
GO:1901605	alpha-amino acid metabolic process	51	176	0.00180084	0.00975502	NP_001013611.2(BCAT2);NP_001029554.1(IVD);NP_001029600.1(ASL);NP_001030189.1(PHGDH);NP_001039571.1(HIBADH);NP_001068602.1(GCAT);NP_001068838.1(KYAT3);NP_001069121.1(ASNS);NP_001069223.1(MTHFD2);NP_001069238.1(P4HA1);NP_001070503.1(ASRGL1);NP_001071432.1(GLS);NP_001092382.1(FAH);NP_001095336.1(IDO1);NP_001103431.1(Gfpt1);NP_001178237.1(KYNU);NP_001178320.1(ALDH1L2);NP_001193143.1(GGT1);NP_777231.1…
GO:0097529	myeloid leukocyte migration	21	57	0.00186744	0.0100823	NP_001029907.1(CD74);NP_001035046.1(ITGAM);NP_001039793.1(S100A9);NP_001071542.1(VAV1);NP_001095811.1(LGALS3);NP_001107197.1(S100A8);NP_001137348.1(NCKAP1L);NP_786975.1(ITGB2);NP_786986.1(RAC2);XP_002686208.2(VAV3);XP_005203785.2(S100A9);XP_005203786.2(S100A9);XP_005203787.2(S100A9);XP_005221578.1(ITGA1);XP_010803130.1(NCKAP1L);XP_024837234.1(ITGA1);XP_024841064.1(ITGAX);XP_024845486.1(S100A8);XP…
GO:0097530	granulocyte migration	21	57	0.00186744	0.0100823	NP_001029907.1(CD74);NP_001035046.1(ITGAM);NP_001039793.1(S100A9);NP_001071542.1(VAV1);NP_001095811.1(LGALS3);NP_001107197.1(S100A8);NP_001137348.1(NCKAP1L);NP_786975.1(ITGB2);NP_786986.1(RAC2);XP_002686208.2(VAV3);XP_005203785.2(S100A9);XP_005203786.2(S100A9);XP_005203787.2(S100A9);XP_005221578.1(ITGA1);XP_010803130.1(NCKAP1L);XP_024837234.1(ITGA1);XP_024841064.1(ITGAX);XP_024845486.1(S100A8);XP…
GO:0010876	lipid localization	40	131	0.00189221	0.0101991	NP_001015578.1(EHD1);NP_001029162.2(SCP2);NP_001030199.1(PLTP);NP_001040047.1(PITPNA);NP_001068588.1(LPL);NP_001069553.1(ACSL1);NP_001069624.1(VPS4B);NP_001106711.1(MSR1);NP_001179308.1(STARD10);NP_776538.1(MSR1);NP_777231.1(GOT2);NP_778221.1(PLA2R1);NP_803460.1(CROT);XP_002699912.1(ACSL4);XP_005214615.1(PLTP);XP_005216235.1(STARD10);XP_005226050.1(ACSL1);XP_005226051.1(ACSL1);XP_005226086.1(MSR1…
GO:0016337	single organismal cell-cell adhesion	123	493	0.00198163	0.010657	NP_001007817.1(FADD);NP_001011676.2(CD2);NP_001012692.2(HLA-DMA);NP_001029212.1(PSMB10);NP_001029907.1(CD74);NP_001030367.1(EPCAM);NP_001030424.1(CD151);NP_001032695.1(FERMT3);NP_001035046.1(ITGAM);NP_001039793.1(S100A9);NP_001039882.1(CYLD);NP_001039942.1(MSN);NP_001069540.1(NCK1);NP_001075897.1(ITCH);NP_001095336.1(IDO1);NP_001095510.1(Satb1);NP_001095746.1(RGCC);NP_001103451.1(ITGA6);NP_001107…
GO:0000096	sulfur amino acid metabolic process	12	26	0.00198369	0.010657	NP_001019738.1(CTH);NP_001030548.1(SMS);NP_001193143.1(GGT1);XP_002689552.1(MTAP);XP_005204538.1(CTH);XP_015328667.1(SQOR);XP_015328668.1(SQOR);XP_024833224.1(GGT1);XP_024833225.1(GGT1);XP_024833226.1(GGT1);XP_024853137.1(SQOR);XP_024853138.1(SQOR)
GO:0006909	phagocytosis	15	36	0.00201952	0.0107961	NP_001092461.1(FGR);NP_776926.1(ALOX15);NP_776963.1(FCGR1A);NP_788783.1(MFGE8);NP_803473.1(TGM2);XP_005203207.1(FGR);XP_005203208.1(FGR);XP_005203209.1(FGR);XP_005203210.1(FGR);XP_005203212.1(FGR);XP_010800859.1(FGR);XP_010800861.1(FGR);XP_024837376.1(MFGE8);XP_024837377.1(MFGE8);XP_024857242.1(FGR)
GO:0031442	positive regulation of mRNA 3'-end processing	15	36	0.00201952	0.0107961	NP_001192968.1(CNOT1);XP_005218723.1(CNOT1);XP_005221356.2(TNRC6C);XP_010812834.1(CNOT1);XP_010814892.2(TNRC6C);XP_015314481.2(TNRC6C);XP_015314484.2(TNRC6C);XP_024834135.1(CNOT1);XP_024834136.1(CNOT1);XP_024834138.1(CNOT1);XP_024834139.1(CNOT1);XP_024836787.1(TNRC6C);XP_024836788.1(TNRC6C);XP_024836789.1(TNRC6C);XP_024836790.1(TNRC6C)
GO:0050685	positive regulation of mRNA processing	15	36	0.00201952	0.0107961	NP_001192968.1(CNOT1);XP_005218723.1(CNOT1);XP_005221356.2(TNRC6C);XP_010812834.1(CNOT1);XP_010814892.2(TNRC6C);XP_015314481.2(TNRC6C);XP_015314484.2(TNRC6C);XP_024834135.1(CNOT1);XP_024834136.1(CNOT1);XP_024834138.1(CNOT1);XP_024834139.1(CNOT1);XP_024836787.1(TNRC6C);XP_024836788.1(TNRC6C);XP_024836789.1(TNRC6C);XP_024836790.1(TNRC6C)
GO:0002064	epithelial cell development	56	198	0.00204076	0.0108919	NP_001002763.1(CDH1);NP_001007810.1(HSD17B4);NP_001029674.1(ACTA2);NP_001039942.1(MSN);NP_001094676.1(YIPF6);NP_001096001.1(RAP2A);NP_001099084.1(SMARCA4);NP_001107554.1(AGT);NP_001179230.1(CDK6);NP_001180140.1(Ccm2);NP_001180184.1(PLOD3);NP_001192575.1(FNDC3A);NP_776394.2(VIM);XP_005205192.1(CDK6);XP_005205193.1(CDK6);XP_005205194.1(CDK6);XP_005205195.1(CDK6);XP_005205637.1(Ccm2);XP_005205638.1(…
GO:0030048	actin filament-based movement	27	80	0.00207152	0.011038	NP_001069366.1(SNTA1);NP_001075044.1(DES);NP_001077198.1(PKP2);NP_001093833.1(GPD1L);XP_002686273.3(FNBP1L);XP_002691008.1(MYO5A);XP_002697835.5(ROCK1);XP_003585925.2(FNBP1L);XP_005203692.1(Tpm3);XP_005203694.1(Tpm3);XP_005211933.1(Myo5a);XP_005211934.1(Myo5a);XP_005211936.1(MYO5A);XP_005228374.1(Dmd);XP_010801633.1(FNBP1L);XP_024840328.1(ROCK1);XP_024844136.1(DMD);XP_024844137.1(DMD);XP_02484925…
GO:0035456	response to interferon-beta	8	14	0.00211887	0.0112718	NP_001039822.1(TMEM173);NP_001076071.1(DDX41);XP_005202627.2(STAT1);XP_005202630.1(STAT1);XP_024850135.1(TMEM173);XP_024850136.1(TMEM173);XP_024856450.1(STAT1);XP_024856465.1(STAT1)
GO:0031333	negative regulation of protein complex assembly	23	65	0.0021556	0.0114486	NP_001002885.1(TMSB4);NP_001015592.1(PFN1);NP_001020491.1(TWF1);NP_001076949.1(CAPZA1);NP_001098794.1(TWF2);NP_001106755.1(GSN);NP_001192928.1(ADD1);NP_777048.1(TMSB10);NP_848669.1(CAPG);XP_005208289.1(ADD1);XP_005212800.1(CAPG);XP_005217008.1(PEX14);XP_005222094.2(TMSB4);XP_005223830.1(CARMIL1);XP_005223832.1(CARMIL1);XP_010816788.1(CARMIL1);XP_015315447.1(CARMIL1);XP_024839434.1(CARMIL1);XP_024…
GO:0035637	multicellular organismal signaling	9	17	0.00225722	0.0118914	NP_001077198.1(PKP2);XP_024849253.1(ANK2);XP_024849254.1(Ank2);XP_024849255.1(Ank2);XP_024849256.1(Ank2);XP_024849257.1(Ank2);XP_024849258.1(Ank2);XP_024849262.1(Ank2);XP_024849263.1(Ank2)
GO:0060561	apoptotic process involved in morphogenesis	9	17	0.00225722	0.0118914	NP_001071386.1(BAK1);NP_776319.1(BAX);NP_803478.1(B4GALT1);XP_005221963.1(PML);XP_005223298.1(BAK1);XP_010815349.1(PML);XP_015315211.1(BAK1);XP_024839342.1(BAK1);XP_024839343.1(BAK1)
GO:0061337	cardiac conduction	9	17	0.00225722	0.0118914	NP_001077198.1(PKP2);XP_024849253.1(ANK2);XP_024849254.1(Ank2);XP_024849255.1(Ank2);XP_024849256.1(Ank2);XP_024849257.1(Ank2);XP_024849258.1(Ank2);XP_024849262.1(Ank2);XP_024849263.1(Ank2)
GO:0086065	cell communication involved in cardiac conduction	9	17	0.00225722	0.0118914	NP_001077198.1(PKP2);XP_024849253.1(ANK2);XP_024849254.1(Ank2);XP_024849255.1(Ank2);XP_024849256.1(Ank2);XP_024849257.1(Ank2);XP_024849258.1(Ank2);XP_024849262.1(Ank2);XP_024849263.1(Ank2)
GO:1902742	apoptotic process involved in development	9	17	0.00225722	0.0118914	NP_001071386.1(BAK1);NP_776319.1(BAX);NP_803478.1(B4GALT1);XP_005221963.1(PML);XP_005223298.1(BAK1);XP_010815349.1(PML);XP_015315211.1(BAK1);XP_024839342.1(BAK1);XP_024839343.1(BAK1)
GO:0030509	BMP signaling pathway	24	69	0.00227432	0.0119002	NP_001070469.1(RBPJ);NP_001269011.1(HTRA1);NP_776429.1(CAV1);XP_005207867.1(RBPJ);XP_005207868.1(RBPJ);XP_005207869.1(RBPJ);XP_024849212.1(RBPJ);XP_024849213.1(RBPJ);XP_024849214.1(RBPJ);XP_024849215.1(RBPJ);XP_024849216.1(RBPJ);XP_024849217.1(RBPJ);XP_024849218.1(RBPJ);XP_024849219.1(RBPJ);XP_024849220.1(RBPJ);XP_024849221.1(RBPJ);XP_024849222.1(RBPJ);XP_024849223.1(RBPJ);XP_024849224.1(RBPJ);XP…
GO:0030510	regulation of BMP signaling pathway	24	69	0.00227432	0.0119002	NP_001070469.1(RBPJ);NP_001269011.1(HTRA1);NP_776429.1(CAV1);XP_005207867.1(RBPJ);XP_005207868.1(RBPJ);XP_005207869.1(RBPJ);XP_024849212.1(RBPJ);XP_024849213.1(RBPJ);XP_024849214.1(RBPJ);XP_024849215.1(RBPJ);XP_024849216.1(RBPJ);XP_024849217.1(RBPJ);XP_024849218.1(RBPJ);XP_024849219.1(RBPJ);XP_024849220.1(RBPJ);XP_024849221.1(RBPJ);XP_024849222.1(RBPJ);XP_024849223.1(RBPJ);XP_024849224.1(RBPJ);XP…
GO:0071772	response to BMP	24	69	0.00227432	0.0119002	NP_001070469.1(RBPJ);NP_001269011.1(HTRA1);NP_776429.1(CAV1);XP_005207867.1(RBPJ);XP_005207868.1(RBPJ);XP_005207869.1(RBPJ);XP_024849212.1(RBPJ);XP_024849213.1(RBPJ);XP_024849214.1(RBPJ);XP_024849215.1(RBPJ);XP_024849216.1(RBPJ);XP_024849217.1(RBPJ);XP_024849218.1(RBPJ);XP_024849219.1(RBPJ);XP_024849220.1(RBPJ);XP_024849221.1(RBPJ);XP_024849222.1(RBPJ);XP_024849223.1(RBPJ);XP_024849224.1(RBPJ);XP…
GO:0071773	cellular response to BMP stimulus	24	69	0.00227432	0.0119002	NP_001070469.1(RBPJ);NP_001269011.1(HTRA1);NP_776429.1(CAV1);XP_005207867.1(RBPJ);XP_005207868.1(RBPJ);XP_005207869.1(RBPJ);XP_024849212.1(RBPJ);XP_024849213.1(RBPJ);XP_024849214.1(RBPJ);XP_024849215.1(RBPJ);XP_024849216.1(RBPJ);XP_024849217.1(RBPJ);XP_024849218.1(RBPJ);XP_024849219.1(RBPJ);XP_024849220.1(RBPJ);XP_024849221.1(RBPJ);XP_024849222.1(RBPJ);XP_024849223.1(RBPJ);XP_024849224.1(RBPJ);XP…
GO:0045860	positive regulation of protein kinase activity	67	246	0.00227713	0.0119002	NP_001068871.2(CSF1R);NP_001069079.1(TOM1L1);NP_001069553.1(ACSL1);NP_001069843.1(AFAP1L2);NP_001073715.1(PKN1);NP_001103471.1(KRAS);NP_001107554.1(AGT);NP_001192987.1(TAOK3);NP_001193452.1(PTPRC);NP_777203.1(RPS27A);NP_786987.1(MAPK1);NP_835210.2(EIF2AK2);XP_002690423.4(MAP3K4);XP_002691532.1(ADAM17);XP_002691752.2(TRAF2);XP_005211162.3(MAP3K4);XP_005211338.1(RIPK3);XP_005212615.1(RPS27A);XP_005…
GO:0070227	lymphocyte apoptotic process	14	33	0.00230738	0.012039	NP_001039435.1(CASP8);NP_001068810.1(DFFA);NP_001071386.1(BAK1);NP_001095336.1(IDO1);NP_001095811.1(LGALS3);NP_001178461.2(DOCK8);NP_776319.1(BAX);XP_005202672.1(CASP8);XP_005223298.1(BAK1);XP_010806152.1(DOCK8);XP_015315211.1(BAK1);XP_024839342.1(BAK1);XP_024839343.1(BAK1);XP_024851193.1(DOCK8)
GO:0032844	regulation of homeostatic process	58	208	0.00244723	0.0127483	NP_001071386.1(BAK1);NP_001075196.1(CLIC2);NP_001093833.1(GPD1L);NP_001095352.1(INPP5D);NP_001096818.1(ERO1A);NP_001103268.1(Cherp);NP_001137348.1(NCKAP1L);NP_001179230.1(CDK6);NP_001193452.1(PTPRC);NP_776319.1(BAX);NP_776429.1(CAV1);NP_776459.1(CYBA);NP_776493.1(GJA1);NP_776791.1(ISG15);NP_776946.1(CORO1A);NP_787000.1(ATP6AP1);XP_002690054.1(SMAP1);XP_005205192.1(CDK6);XP_005205193.1(CDK6);XP_00…
GO:0043085	positive regulation of catalytic activity	122	492	0.00258782	0.0134591	NP_001014855.1(Psmc1);NP_001019680.2(PSME1);NP_001029557.1(CTSH);NP_001029560.1(PSMB9);NP_001039347.1(Diablo);NP_001039435.1(CASP8);NP_001039793.1(S100A9);NP_001068616.1(HSPA5);NP_001068871.2(CSF1R);NP_001069079.1(TOM1L1);NP_001069188.1(Rnf7);NP_001069553.1(ACSL1);NP_001069843.1(AFAP1L2);NP_001071386.1(BAK1);NP_001071612.1(ANG1);NP_001073715.1(PKN1);NP_001073774.1(RHOG);NP_001074196.1(FXN);NP_001…
GO:0044707	single-multicellular organism process	803	3785	0.00260941	0.0135498	NP_001002763.1(CDH1);NP_001007810.1(HSD17B4);NP_001007817.1(FADD);NP_001007818.1(QKI);NP_001008665.1(F11);NP_001011676.2(CD2);NP_001012689.2(STAT3);NP_001012692.2(HLA-DMA);NP_001013607.1(TPI1);NP_001014405.1(KCNAB2);NP_001014406.1(KCNAB2);NP_001014849.1(COQ7);NP_001014939.1(TBCB);NP_001014947.1(MAPK13);NP_001014956.1(NFYA);NP_001015574.1(SFXN1);NP_001015578.1(EHD1);NP_001015592.1(PFN1);NP_0010156…
GO:0010256	endomembrane system organization	38	125	0.0026374	0.0136734	NP_001002763.1(CDH1);NP_001029162.2(SCP2);NP_001039896.1(EHD2);NP_001076904.1(BIN2);NP_001091588.1(Fcho2);NP_001121976.1(CHMP4A);NP_776429.1(CAV1);NP_777044.1(Stxbp1);NP_786987.1(MAPK1);XP_002686273.3(FNBP1L);XP_002689611.3(DENND4C);XP_002691008.1(MYO5A);XP_003585925.2(FNBP1L);XP_005209968.1(DENND4C);XP_005211933.1(Myo5a);XP_005211934.1(Myo5a);XP_005211936.1(MYO5A);XP_010801633.1(FNBP1L);XP_01532…
GO:0032970	regulation of actin filament-based process	81	309	0.00275361	0.0142532	NP_001002885.1(TMSB4);NP_001015592.1(PFN1);NP_001019708.1(GMFG);NP_001020491.1(TWF1);NP_001029802.1(GRB2);NP_001030229.1(HCLS1);NP_001033199.1(VASP);NP_001069540.1(NCK1);NP_001074980.1(WASF2);NP_001076949.1(CAPZA1);NP_001094707.1(GMFB);NP_001095746.1(RGCC);NP_001098794.1(TWF2);NP_001106714.1(CORO1B);NP_001106755.1(GSN);NP_001137348.1(NCKAP1L);NP_001179013.1(EVL);NP_001179425.1(PLEK);NP_001179510.…
GO:0044788	modulation by host of viral process	6	9	0.00278079	0.0143594	NP_001069727.1(PTX3);NP_001192910.1(CCNK);XP_010815564.1(CCNK);XP_010815565.1(CCNK);XP_010815566.1(CCNK);XP_024837615.1(CCNK)
GO:0002694	regulation of leukocyte activation	73	274	0.0027856	0.0143594	NP_001007817.1(FADD);NP_001012692.2(HLA-DMA);NP_001029802.1(GRB2);NP_001029907.1(CD74);NP_001039882.1(CYLD);NP_001069184.1(HPS1);NP_001069540.1(NCK1);NP_001075897.1(ITCH);NP_001095336.1(IDO1);NP_001095352.1(INPP5D);NP_001095811.1(LGALS3);NP_001137348.1(NCKAP1L);NP_001192409.1(THOC1);NP_001192430.1(STAT6);NP_001192955.1(AHR);NP_001193452.1(PTPRC);NP_776410.1(AIF1);NP_776429.1(CAV1);NP_776842.1(PDE…
GO:0001776	leukocyte homeostasis	15	37	0.00278734	0.0143594	NP_001007817.1(FADD);NP_001071386.1(BAK1);NP_001137348.1(NCKAP1L);NP_776319.1(BAX);NP_776946.1(CORO1A);NP_786978.2(ANXA1);XP_005211338.1(RIPK3);XP_005223298.1(BAK1);XP_005224888.1(CORO1A);XP_005224890.1(CORO1A);XP_010803130.1(NCKAP1L);XP_015315211.1(BAK1);XP_024839342.1(BAK1);XP_024839343.1(BAK1);XP_024847426.1(NCKAP1L)
GO:0009112	nucleobase metabolic process	12	27	0.00293879	0.015092	NP_001035563.1(GART);NP_001039509.1(CMPK1);NP_001094538.1(DPYSL3);NP_786987.1(MAPK1);NP_787005.1(ALDH6A1);NP_803474.1(UMPS);XP_002686486.1(HPRT1);XP_002686487.1(HPRT1);XP_005204963.1(HPRT1);XP_024853065.1(ALDH6A1);XP_024853066.1(ALDH6A1);XP_024853277.1(GMPR2)
GO:0060343	trabecula formation	12	27	0.00293879	0.015092	NP_001099084.1(SMARCA4);NP_777170.1(MMP2);XP_024849659.1(SMARCA4);XP_024849660.1(SMARCA4);XP_024849661.1(SMARCA4);XP_024849662.1(SMARCA4);XP_024849663.1(SMARCA4);XP_024849664.1(SMARCA4);XP_024849665.1(SMARCA4);XP_024849666.1(SMARCA4);XP_024849667.1(SMARCA4);XP_024849668.1(SMARCA4)
GO:0006935	chemotaxis	99	390	0.00298873	0.0153002	NP_001028790.1(ACTG1);NP_001029802.1(GRB2);NP_001029907.1(CD74);NP_001032544.1(RPS19);NP_001033199.1(VASP);NP_001035046.1(ITGAM);NP_001039560.1(CXCL16);NP_001039793.1(S100A9);NP_001040047.1(PITPNA);NP_001068721.1(IL16);NP_001069540.1(NCK1);NP_001071542.1(VAV1);NP_001073774.1(RHOG);NP_001076904.1(BIN2);NP_001094538.1(DPYSL3);NP_001095811.1(LGALS3);NP_001103471.1(KRAS);NP_001107197.1(S100A8);NP_001…
GO:0042330	taxis	99	390	0.00298873	0.0153002	NP_001028790.1(ACTG1);NP_001029802.1(GRB2);NP_001029907.1(CD74);NP_001032544.1(RPS19);NP_001033199.1(VASP);NP_001035046.1(ITGAM);NP_001039560.1(CXCL16);NP_001039793.1(S100A9);NP_001040047.1(PITPNA);NP_001068721.1(IL16);NP_001069540.1(NCK1);NP_001071542.1(VAV1);NP_001073774.1(RHOG);NP_001076904.1(BIN2);NP_001094538.1(DPYSL3);NP_001095811.1(LGALS3);NP_001103471.1(KRAS);NP_001107197.1(S100A8);NP_001…
GO:0051128	regulation of cellular component organization	382	1723	0.00302582	0.0154658	NP_001002885.1(TMSB4);NP_001015592.1(PFN1);NP_001019664.1(TRPV2);NP_001019708.1(GMFG);NP_001020491.1(TWF1);NP_001028935.1(DNAJB1);NP_001029727.1(S100B);NP_001029802.1(GRB2);NP_001030229.1(HCLS1);NP_001030497.1(CNN2);NP_001030518.1(NPM1);NP_001033199.1(VASP);NP_001039377.1(CHORDC1);NP_001039560.1(CXCL16);NP_001039608.2(CDKN2AIP);NP_001039882.1(CYLD);NP_001040006.1(BIN1);NP_001040026.1(EXOSC2);NP_0…
GO:0007033	vacuole organization	27	82	0.00308506	0.015744	NP_001028799.1(BECN1);NP_001069526.1(ACP2);NP_001076879.1(SNAPIN);NP_001094645.1(ARSB);NP_001192595.1(TFEB);NP_001193799.1(HOOK1);NP_001343973.1(ACP2);NP_776338.1(GAA);NP_776946.1(CORO1A);XP_005216540.1(ACP2);XP_005216541.1(ACP2);XP_005221192.1(GAA);XP_005221193.1(GAA);XP_005224888.1(CORO1A);XP_005224890.1(CORO1A);XP_010801564.1(KIAA1324);XP_010814808.1(GAA);XP_024835302.1(GAA);XP_024839266.1(TFE…
GO:0033674	positive regulation of kinase activity	67	249	0.00313503	0.015974	NP_001068871.2(CSF1R);NP_001069079.1(TOM1L1);NP_001069553.1(ACSL1);NP_001069843.1(AFAP1L2);NP_001073715.1(PKN1);NP_001103471.1(KRAS);NP_001107554.1(AGT);NP_001192987.1(TAOK3);NP_001193452.1(PTPRC);NP_777203.1(RPS27A);NP_786987.1(MAPK1);NP_835210.2(EIF2AK2);XP_002690423.4(MAP3K4);XP_002691532.1(ADAM17);XP_002691752.2(TRAF2);XP_005211162.3(MAP3K4);XP_005211338.1(RIPK3);XP_005212615.1(RPS27A);XP_005…
GO:0007163	establishment or maintenance of cell polarity	34	110	0.0031987	0.0162729	NP_001137348.1(NCKAP1L);NP_001179691.2(MYH9);NP_001179835.2(DOCK7);NP_786996.1(RACK1);XP_002697835.5(ROCK1);XP_003586610.1(Arf6);XP_005204574.1(DOCK7);XP_005204576.1(DOCK7);XP_005204577.1(DOCK7);XP_005208558.1(MYO9B);XP_010803130.1(NCKAP1L);XP_010804872.1(MYO9B);XP_010804873.1(MYO9B);XP_010804874.1(MYO9B);XP_010804875.1(MYO9B);XP_024837188.1(DOCK2);XP_024837189.1(DOCK2);XP_024839777.1(DST);XP_024…
GO:0030098	lymphocyte differentiation	74	280	0.00327055	0.0166126	NP_001007817.1(FADD);NP_001012692.2(HLA-DMA);NP_001029907.1(CD74);NP_001039882.1(CYLD);NP_001070469.1(RBPJ);NP_001071386.1(BAK1);NP_001095352.1(INPP5D);NP_001137348.1(NCKAP1L);NP_001178120.1(ZFP36L2);NP_001179230.1(CDK6);NP_001192430.1(STAT6);NP_001193452.1(PTPRC);NP_776318.1(B2M);NP_776319.1(BAX);NP_786978.2(ANXA1);XP_002691165.1(B2M);XP_005205192.1(CDK6);XP_005205193.1(CDK6);XP_005205194.1(CDK6…
GO:0031667	response to nutrient levels	23	67	0.00336429	0.0170356	NP_001028799.1(BECN1);NP_001068616.1(HSPA5);NP_001069121.1(ASNS);NP_001094645.1(ARSB);NP_001300934.1(ENSA);NP_776475.2(ENSA);NP_776932.1(BCKDHB);NP_777027.1(SLC2A1);XP_005202627.2(STAT1);XP_005202630.1(STAT1);XP_005221614.1(PRKAA1);XP_005228084.1(OGT);XP_010802301.1(ASNS);XP_010814254.1(MYBBP1A);XP_015323612.1(ASNS);XP_024846402.1(ASNS);XP_024846403.1(ASNS);XP_024846404.1(ASNS);XP_024846405.1(ASN…
GO:0034976	response to endoplasmic reticulum stress	23	67	0.00336429	0.0170356	NP_001035594.1(SEC61A1);NP_001068760.1(SEC61B);NP_001069540.1(NCK1);NP_001071386.1(BAK1);NP_001095369.1(SYVN1);NP_001096818.1(ERO1A);NP_001103431.1(Gfpt1);NP_001179913.1(AIFM1);NP_776319.1(BAX);NP_789745.1(CEBPB);XP_005201936.1(NCK1);XP_005201937.1(NCK1);XP_005201938.1(NCK1);XP_005221963.1(PML);XP_005223298.1(BAK1);XP_005227555.1(AIFM1);XP_010815349.1(PML);XP_015315211.1(BAK1);XP_024839342.1(BAK1…
GO:0010934	macrophage cytokine production	7	12	0.00350127	0.0176744	NP_001029907.1(CD74);NP_776622.1(TLR2);XP_005217503.1(TLR2);XP_005217504.1(TLR2);XP_015330814.1(TLR2);XP_015330815.1(TLR2);XP_024832770.1(TLR2)
GO:0010935	regulation of macrophage cytokine production	7	12	0.00350127	0.0176744	NP_001029907.1(CD74);NP_776622.1(TLR2);XP_005217503.1(TLR2);XP_005217504.1(TLR2);XP_015330814.1(TLR2);XP_015330815.1(TLR2);XP_024832770.1(TLR2)
GO:0051346	negative regulation of hydrolase activity	38	127	0.00357258	0.0180065	NP_001015590.2(ITIH4);NP_001025489.2(CAST);NP_001030364.1(SERPINB8);NP_001032538.1(CSTB);NP_001068821.1(ITIH1);NP_001069727.1(PTX3);NP_001075181.1(SERPINA3-8);NP_001093832.1(CSTB);NP_001095447.1(Picalm);NP_001103265.1(A2M);NP_001137348.1(NCKAP1L);NP_001160088.1(C5);NP_776344.1(HRG);XP_002697097.2(COL7A1);XP_005209806.1(CAST);XP_005209807.1(CAST);XP_005209808.1(CAST);XP_010803130.1(NCKAP1L);XP_015…
GO:0032501	multicellular organismal process	875	4155	0.00362681	0.0181872	NP_001002763.1(CDH1);NP_001007810.1(HSD17B4);NP_001007817.1(FADD);NP_001007818.1(QKI);NP_001008665.1(F11);NP_001011676.2(CD2);NP_001012689.2(STAT3);NP_001012692.2(HLA-DMA);NP_001012695.1(HLA-DRA);NP_001013607.1(TPI1);NP_001014405.1(KCNAB2);NP_001014406.1(KCNAB2);NP_001014849.1(COQ7);NP_001014939.1(TBCB);NP_001014947.1(MAPK13);NP_001014956.1(NFYA);NP_001015574.1(SFXN1);NP_001015578.1(EHD1);NP_0010…
GO:0009166	nucleotide catabolic process	17	45	0.00363075	0.0181872	NP_001012689.2(STAT3);NP_001030431.1(GPD1);NP_001040073.1(NUDT12);NP_001075935.1(NUDT3);NP_776842.1(PDE5A);NP_786996.1(RACK1);XP_002686486.1(HPRT1);XP_002686487.1(HPRT1);XP_005204963.1(HPRT1);XP_005209829.1(NUDT12);XP_005209830.1(NUDT12);XP_005209831.1(NUDT12);XP_024835633.1(STAT3);XP_024848769.1(PDE5A);XP_024848770.1(PDE5A);XP_024850396.1(NUDT12);XP_024856386.1(SAMHD1)
GO:0031346	positive regulation of cell projection organization	17	45	0.00363075	0.0181872	NP_001015592.1(PFN1);NP_001094538.1(DPYSL3);NP_776651.1(ACTR3);XP_002686273.3(FNBP1L);XP_003585925.2(FNBP1L);XP_005223830.1(CARMIL1);XP_005223832.1(CARMIL1);XP_010801633.1(FNBP1L);XP_010816788.1(CARMIL1);XP_015315447.1(CARMIL1);XP_015330260.2(ARAP1);XP_024831632.1(ARAP1);XP_024831633.1(ARAP1);XP_024831634.1(ARAP1);XP_024831635.1(ARAP1);XP_024839434.1(CARMIL1);XP_024839436.1(CARMIL1)
GO:0042254	ribosome biogenesis	17	45	0.00363075	0.0181872	NP_001020510.1(RPS24);NP_001030474.1(EXOSC3);NP_001032544.1(RPS19);NP_001040026.1(EXOSC2);NP_001069375.1(WDR12);NP_001092344.1(RPS7);NP_001179190.1(Xpo1);XP_005209604.1(RPS14);XP_005209605.1(RPS14);XP_005212828.1(Xpo1);XP_005212829.1(Xpo1);XP_005212830.1(Xpo1);XP_005214560.1(EIF6);XP_005217026.1(EXOSC10);XP_015328967.1(Xpo1);XP_024849610.1(RPS14);XP_024849611.1(RPS14)
GO:0015672	monovalent inorganic cation transport	44	152	0.00363774	0.0181943	NP_001014405.1(KCNAB2);NP_001014406.1(KCNAB2);NP_001039334.1(ATP6V1F);NP_001069044.1(CHP1);NP_001069366.1(SNTA1);NP_001093833.1(GPD1L);NP_776670.1(ATP6V1G1);NP_776778.1(IKBKB);NP_776917.2(Ywhah);NP_776929.1(ATP6V1A);NP_777086.1(SLC34A2);NP_777235.1(ATP6V1E1);NP_777258.1(SLC9A1);NP_787000.1(ATP6AP1);NP_787014.1(NDUFA4);NP_788844.2(ATP6V1B2);NP_788849.1(ATP6V1C1);XP_003586620.1(NEDD4);XP_005207803.…
GO:0042102	positive regulation of T cell proliferation	13	31	0.00370633	0.0184807	NP_001007817.1(FADD);NP_001193452.1(PTPRC);NP_777155.1(PYCARD);XP_005217387.1(PTPRC);XP_005225779.1(GPAM);XP_010811847.1(PTPRC);XP_010811849.1(PTPRC);XP_015330753.1(PTPRC);XP_024831838.1(PTPRC);XP_024831839.1(PTPRC);XP_024831840.1(PTPRC);XP_024831841.1(PTPRC);XP_024841259.1(GPAM)
GO:0050671	positive regulation of lymphocyte proliferation	13	31	0.00370633	0.0184807	NP_001007817.1(FADD);NP_001193452.1(PTPRC);NP_777155.1(PYCARD);XP_005217387.1(PTPRC);XP_005225779.1(GPAM);XP_010811847.1(PTPRC);XP_010811849.1(PTPRC);XP_015330753.1(PTPRC);XP_024831838.1(PTPRC);XP_024831839.1(PTPRC);XP_024831840.1(PTPRC);XP_024831841.1(PTPRC);XP_024841259.1(GPAM)
GO:0010742	macrophage derived foam cell differentiation	9	18	0.00373303	0.0185288	NP_001068588.1(LPL);NP_001106711.1(MSR1);NP_001192632.1(ALOX15B);NP_776538.1(MSR1);XP_005226086.1(MSR1);XP_015327629.1(ADIPOQ);XP_024841943.1(MSR1);XP_024851000.1(ADIPOQ);XP_024851001.1(ADIPOQ)
GO:0010743	regulation of macrophage derived foam cell differentiation	9	18	0.00373303	0.0185288	NP_001068588.1(LPL);NP_001106711.1(MSR1);NP_001192632.1(ALOX15B);NP_776538.1(MSR1);XP_005226086.1(MSR1);XP_015327629.1(ADIPOQ);XP_024841943.1(MSR1);XP_024851000.1(ADIPOQ);XP_024851001.1(ADIPOQ)
GO:0090077	foam cell differentiation	9	18	0.00373303	0.0185288	NP_001068588.1(LPL);NP_001106711.1(MSR1);NP_001192632.1(ALOX15B);NP_776538.1(MSR1);XP_005226086.1(MSR1);XP_015327629.1(ADIPOQ);XP_024841943.1(MSR1);XP_024851000.1(ADIPOQ);XP_024851001.1(ADIPOQ)
GO:0048545	response to steroid hormone	59	216	0.00373985	0.0185344	NP_001012689.2(STAT3);NP_001029727.1(S100B);NP_001032521.1(HDAC1);NP_001040025.1(Gstm5);NP_001071562.1(UBE2L3);NP_001094645.1(ARSB);NP_001095385.1(Aldoa);NP_001099084.1(SMARCA4);NP_001103471.1(KRAS);NP_001179747.2(ADAM9);NP_001192206.1(ARRB2);NP_001192494.1(THRAP3);NP_001192714.1(ARID1A);NP_001192968.1(CNOT1);NP_776429.1(CAV1);NP_776917.2(Ywhah);NP_776932.1(BCKDHB);NP_777086.1(SLC34A2);NP_777234.…
GO:0034394	protein localization to cell surface	8	15	0.00376241	0.0186179	NP_001002763.1(CDH1);NP_001014405.1(KCNAB2);NP_001014406.1(KCNAB2);NP_001093833.1(GPD1L);XP_005217169.1(KCNAB2);XP_024832212.1(KCNAB2);XP_024832213.1(KCNAB2);XP_024832214.1(KCNAB2)
GO:0032874	positive regulation of stress-activated MAPK cascade	30	95	0.00381709	0.0188029	NP_001069501.1(TPD52L1);NP_001070579.1(CARD9);NP_001073075.1(STK3);NP_001192987.1(TAOK3);NP_777155.1(PYCARD);XP_002690423.4(MAP3K4);XP_005210771.1(TPD52L1);XP_005210772.1(TPD52L1);XP_005211162.3(MAP3K4);XP_005217942.1(TAOK3);XP_005217943.1(TAOK3);XP_005217944.1(TAOK3);XP_010812261.1(TAOK3);XP_010812262.1(TAOK3);XP_015328417.2(MAP3K4);XP_015328418.2(MAP3K4);XP_015330970.1(TAOK3);XP_024833111.1(TAO…
GO:0032886	regulation of microtubule-based process	30	95	0.00381709	0.0188029	NP_001039377.1(CHORDC1);NP_001039882.1(CYLD);NP_001068802.1(MAPRE1);NP_001092351.2(ARHGEF2);NP_001093816.1(CDKN1B);NP_001121978.1(Chmp4b);NP_001179190.1(Xpo1);NP_001179751.1(MID1);XP_005203721.4(ARHGEF2);XP_005203722.1(ARHGEF2);XP_005203723.1(ARHGEF2);XP_005212828.1(Xpo1);XP_005212829.1(Xpo1);XP_005212830.1(Xpo1);XP_005218741.1(CYLD);XP_005228529.1(MID1);XP_005228535.1(MID1);XP_010801182.1(ARHGEF…
GO:0070304	positive regulation of stress-activated protein kinase signaling cascade	30	95	0.00381709	0.0188029	NP_001069501.1(TPD52L1);NP_001070579.1(CARD9);NP_001073075.1(STK3);NP_001192987.1(TAOK3);NP_777155.1(PYCARD);XP_002690423.4(MAP3K4);XP_005210771.1(TPD52L1);XP_005210772.1(TPD52L1);XP_005211162.3(MAP3K4);XP_005217942.1(TAOK3);XP_005217943.1(TAOK3);XP_005217944.1(TAOK3);XP_010812261.1(TAOK3);XP_010812262.1(TAOK3);XP_015328417.2(MAP3K4);XP_015328418.2(MAP3K4);XP_015330970.1(TAOK3);XP_024833111.1(TAO…
GO:0005996	monosaccharide metabolic process	63	234	0.00402469	0.0197956	NP_001013607.1(TPI1);NP_001025017.1(OAS1);NP_001029206.1(GAPDH);NP_001029471.1(PGK1);NP_001029967.1(GALM);NP_001030431.1(GPD1);NP_001032397.1(SORD);NP_001035561.1(GPI);NP_001069359.1(DCXR);NP_001092851.1(GALK1);NP_001093766.1(GPD2);NP_001094516.1(PDHA1);NP_001095385.1(Aldoa);NP_001095772.1(GCK);NP_001103431.1(Gfpt1);NP_001180149.2(PFKP);NP_001193137.1(GALE);NP_776636.1(UGDH);NP_777027.1(SLC2A1);N…
GO:0045580	regulation of T cell differentiation	23	68	0.00415554	0.0204084	NP_001012692.2(HLA-DMA);NP_001029907.1(CD74);NP_001039882.1(CYLD);NP_001137348.1(NCKAP1L);NP_001193452.1(PTPRC);XP_005217387.1(PTPRC);XP_005218741.1(CYLD);XP_005227242.1(BAD);XP_005227243.1(BAD);XP_010803130.1(NCKAP1L);XP_010811847.1(PTPRC);XP_010811849.1(PTPRC);XP_010819700.1(SASH3);XP_015330753.1(PTPRC);XP_024831838.1(PTPRC);XP_024831839.1(PTPRC);XP_024831840.1(PTPRC);XP_024831841.1(PTPRC);XP_0…
GO:0001558	regulation of cell growth	59	217	0.00417329	0.0204648	NP_001019664.1(TRPV2);NP_001039560.1(CXCL16);NP_001039608.2(CDKN2AIP);NP_001040026.1(EXOSC2);NP_001074196.1(FXN);NP_001093816.1(CDKN1B);NP_001095365.1(SIPA1);NP_001098794.1(TWF2);NP_001099084.1(SMARCA4);NP_001137560.1(SH3BP4);NP_001157250.1(FN1);NP_001160047.2(KRT14);NP_001179579.1(CRLF3);NP_776344.1(HRG);NP_776459.1(CYBA);NP_776474.2(ENO1);NP_776926.1(ALOX15);NP_777244.1(NDUFS3);NP_786996.1(RACK…
GO:0009719	response to endogenous stimulus	197	847	0.00420814	0.0206047	NP_001002763.1(CDH1);NP_001007809.1(CAV2);NP_001012689.2(STAT3);NP_001028787.1(CTSS);NP_001029557.1(CTSH);NP_001029689.1(LAMTOR5);NP_001029727.1(S100B);NP_001030229.1(HCLS1);NP_001030431.1(GPD1);NP_001032521.1(HDAC1);NP_001040025.1(Gstm5);NP_001068616.1(HSPA5);NP_001069553.1(ACSL1);NP_001070469.1(RBPJ);NP_001070579.1(CARD9);NP_001071562.1(UBE2L3);NP_001077273.1(SCLY);NP_001092351.2(ARHGEF2);NP_00…
GO:0072522	purine-containing compound biosynthetic process	36	120	0.004279	0.0208657	NP_001012689.2(STAT3);NP_001013600.1(AK1);NP_001035563.1(GART);NP_001068604.1(ATP5F1C);NP_001070479.1(NIPSNAP2);NP_001071309.1(IMPDH1);NP_001095385.1(Aldoa);NP_001106785.1(GNG7);NP_776669.1(ATP5O);XP_002686486.1(HPRT1);XP_002686487.1(HPRT1);XP_002689552.1(MTAP);XP_005204963.1(HPRT1);XP_005213229.1(AK1);XP_005220032.1(ACACA);XP_005220033.1(ACACA);XP_005220035.1(ACACA);XP_005224934.1(Aldoa);XP_0108…
GO:0030835	negative regulation of actin filament depolymerization	19	53	0.00429141	0.0208657	NP_001020491.1(TWF1);NP_001076949.1(CAPZA1);NP_001098794.1(TWF2);NP_001106755.1(GSN);NP_001192928.1(ADD1);NP_776602.1(SCIN);NP_848669.1(CAPG);XP_005208289.1(ADD1);XP_005212800.1(CAPG);XP_005223830.1(CARMIL1);XP_005223832.1(CARMIL1);XP_010816788.1(CARMIL1);XP_015315447.1(CARMIL1);XP_024839434.1(CARMIL1);XP_024839436.1(CARMIL1);XP_024845238.1(CAPZA1);XP_024848870.1(ADD1);XP_024854128.1(CAPG);XP_024…
GO:0043242	negative regulation of protein complex disassembly	19	53	0.00429141	0.0208657	NP_001020491.1(TWF1);NP_001076949.1(CAPZA1);NP_001098794.1(TWF2);NP_001106755.1(GSN);NP_001192928.1(ADD1);NP_776602.1(SCIN);NP_848669.1(CAPG);XP_005208289.1(ADD1);XP_005212800.1(CAPG);XP_005223830.1(CARMIL1);XP_005223832.1(CARMIL1);XP_010816788.1(CARMIL1);XP_015315447.1(CARMIL1);XP_024839434.1(CARMIL1);XP_024839436.1(CARMIL1);XP_024845238.1(CAPZA1);XP_024848870.1(ADD1);XP_024854128.1(CAPG);XP_024…
GO:1901880	negative regulation of protein depolymerization	19	53	0.00429141	0.0208657	NP_001020491.1(TWF1);NP_001076949.1(CAPZA1);NP_001098794.1(TWF2);NP_001106755.1(GSN);NP_001192928.1(ADD1);NP_776602.1(SCIN);NP_848669.1(CAPG);XP_005208289.1(ADD1);XP_005212800.1(CAPG);XP_005223830.1(CARMIL1);XP_005223832.1(CARMIL1);XP_010816788.1(CARMIL1);XP_015315447.1(CARMIL1);XP_024839434.1(CARMIL1);XP_024839436.1(CARMIL1);XP_024845238.1(CAPZA1);XP_024848870.1(ADD1);XP_024854128.1(CAPG);XP_024…
GO:0006582	melanin metabolic process	5	7	0.00429983	0.0208657	XP_002691008.1(MYO5A);XP_005211933.1(Myo5a);XP_005211934.1(Myo5a);XP_005211936.1(MYO5A);XP_024853796.1(Myo5a)
GO:0033627	cell adhesion mediated by integrin	5	7	0.00429983	0.0208657	NP_001137348.1(NCKAP1L);NP_001179747.2(ADAM9);XP_005207187.1(PTPN6);XP_010803130.1(NCKAP1L);XP_024847426.1(NCKAP1L)
GO:0043281	regulation of cysteine-type endopeptidase activity involved in apoptotic process	33	108	0.00444512	0.0215067	NP_001029557.1(CTSH);NP_001039347.1(Diablo);NP_001039435.1(CASP8);NP_001039793.1(S100A9);NP_001069188.1(Rnf7);NP_001071386.1(BAK1);NP_001093816.1(CDKN1B);NP_001107197.1(S100A8);NP_001179913.1(AIFM1);NP_776319.1(BAX);NP_777155.1(PYCARD);NP_786996.1(RACK1);XP_005202627.2(STAT1);XP_005202630.1(STAT1);XP_005202672.1(CASP8);XP_005203785.2(S100A9);XP_005203786.2(S100A9);XP_005203787.2(S100A9);XP_005217…
GO:2000116	regulation of cysteine-type endopeptidase activity	33	108	0.00444512	0.0215067	NP_001029557.1(CTSH);NP_001039347.1(Diablo);NP_001039435.1(CASP8);NP_001039793.1(S100A9);NP_001069188.1(Rnf7);NP_001071386.1(BAK1);NP_001093816.1(CDKN1B);NP_001107197.1(S100A8);NP_001179913.1(AIFM1);NP_776319.1(BAX);NP_777155.1(PYCARD);NP_786996.1(RACK1);XP_005202627.2(STAT1);XP_005202630.1(STAT1);XP_005202672.1(CASP8);XP_005203785.2(S100A9);XP_005203786.2(S100A9);XP_005203787.2(S100A9);XP_005217…
GO:0051480	regulation of cytosolic calcium ion concentration	28	88	0.00451973	0.0218353	NP_001071386.1(BAK1);NP_001075196.1(CLIC2);NP_776319.1(BAX);NP_776429.1(CAV1);NP_776459.1(CYBA);NP_776946.1(CORO1A);XP_005207187.1(PTPN6);XP_005209572.2(DIAPH1);XP_005216458.2(F2);XP_005223298.1(BAK1);XP_005224888.1(CORO1A);XP_005224890.1(CORO1A);XP_005228373.1(Dmd);XP_005228374.1(Dmd);XP_015315211.1(BAK1);XP_024839342.1(BAK1);XP_024839343.1(BAK1);XP_024844136.1(DMD);XP_024844137.1(DMD);XP_024849…
GO:0019318	hexose metabolic process	59	218	0.00464928	0.0224279	NP_001013607.1(TPI1);NP_001025017.1(OAS1);NP_001029206.1(GAPDH);NP_001029471.1(PGK1);NP_001029967.1(GALM);NP_001030431.1(GPD1);NP_001032397.1(SORD);NP_001035561.1(GPI);NP_001069359.1(DCXR);NP_001092851.1(GALK1);NP_001093766.1(GPD2);NP_001094516.1(PDHA1);NP_001095385.1(Aldoa);NP_001095772.1(GCK);NP_001103431.1(Gfpt1);NP_001180149.2(PFKP);NP_001193137.1(GALE);NP_777203.1(RPS27A);NP_803478.1(B4GALT1…
GO:0008213	protein alkylation	39	133	0.00467866	0.0225363	NP_001039446.1(TRMT112);NP_001074995.1(PCMTD1);NP_001092511.1(EHMT1);NP_001098794.1(TWF2);NP_001179414.1(Rtf1);NP_001180055.1(SUPT6H);NP_872592.2(DNMT1);XP_005208769.2(DNMT1);XP_005211096.1(PCMT1);XP_005211097.1(PCMT1);XP_005211098.1(PCMT1);XP_005215466.1(PCMTD1);XP_005215467.1(PCMTD1);XP_005220168.1(SUPT6H);XP_005228084.1(OGT);XP_010805078.1(DNMT1);XP_010806976.1(PCMT1);XP_010810297.1(PCMTD1);XP…
GO:0034767	positive regulation of ion transmembrane transport	17	46	0.00472218	0.0227124	NP_001019664.1(TRPV2);NP_001095811.1(LGALS3);NP_776778.1(IKBKB);XP_005228373.1(Dmd);XP_005228374.1(Dmd);XP_024834660.1(PLCG2);XP_024843553.1(CASK);XP_024844136.1(DMD);XP_024844137.1(DMD);XP_024849253.1(ANK2);XP_024849254.1(Ank2);XP_024849255.1(Ank2);XP_024849256.1(Ank2);XP_024849257.1(Ank2);XP_024849258.1(Ank2);XP_024849262.1(Ank2);XP_024849263.1(Ank2)
GO:0031341	regulation of cell killing	21	61	0.00477275	0.0228881	NP_001007817.1(FADD);NP_001192206.1(ARRB2);NP_001192430.1(STAT6);NP_001193452.1(PTPRC);NP_776318.1(B2M);XP_002691165.1(B2M);XP_005206571.1(STAT6);XP_005211338.1(RIPK3);XP_005217387.1(PTPRC);XP_005220238.1(ARRB2);XP_010811847.1(PTPRC);XP_010811849.1(PTPRC);XP_015330753.1(PTPRC);XP_024831838.1(PTPRC);XP_024831839.1(PTPRC);XP_024831840.1(PTPRC);XP_024831841.1(PTPRC);XP_024847175.1(STAT6);XP_02484717…
GO:0046128	purine ribonucleoside metabolic process	21	61	0.00477275	0.0228881	NP_001012689.2(STAT3);NP_001014849.1(COQ7);NP_001030431.1(GPD1);NP_001039460.1(MCEE);NP_001068604.1(ATP5F1C);NP_001106712.1(COQ7);NP_776669.1(ATP5O);XP_002686486.1(HPRT1);XP_002686487.1(HPRT1);XP_005204963.1(HPRT1);XP_005220032.1(ACACA);XP_005220033.1(ACACA);XP_005220035.1(ACACA);XP_005224753.1(COQ7);XP_010814045.1(ACACA);XP_024835369.1(ACACA);XP_024835370.1(ACACA);XP_024835371.1(ACACA);XP_024835…
GO:0032946	positive regulation of mononuclear cell proliferation	13	32	0.00513536	0.0245548	NP_001007817.1(FADD);NP_001193452.1(PTPRC);NP_777155.1(PYCARD);XP_005217387.1(PTPRC);XP_005225779.1(GPAM);XP_010811847.1(PTPRC);XP_010811849.1(PTPRC);XP_015330753.1(PTPRC);XP_024831838.1(PTPRC);XP_024831839.1(PTPRC);XP_024831840.1(PTPRC);XP_024831841.1(PTPRC);XP_024841259.1(GPAM)
GO:0070665	positive regulation of leukocyte proliferation	13	32	0.00513536	0.0245548	NP_001007817.1(FADD);NP_001193452.1(PTPRC);NP_777155.1(PYCARD);XP_005217387.1(PTPRC);XP_005225779.1(GPAM);XP_010811847.1(PTPRC);XP_010811849.1(PTPRC);XP_015330753.1(PTPRC);XP_024831838.1(PTPRC);XP_024831839.1(PTPRC);XP_024831840.1(PTPRC);XP_024831841.1(PTPRC);XP_024841259.1(GPAM)
GO:0055086	nucleobase-containing small molecule metabolic process	101	406	0.00520526	0.0247874	NP_001012689.2(STAT3);NP_001013600.1(AK1);NP_001013607.1(TPI1);NP_001014849.1(COQ7);NP_001025017.1(OAS1);NP_001029615.1(NADSYN1);NP_001030431.1(GPD1);NP_001030510.2(RPIA);NP_001032686.1(NT5C3A);NP_001035563.1(GART);NP_001039460.1(MCEE);NP_001039509.1(CMPK1);NP_001039571.1(HIBADH);NP_001039974.1(MACROD1);NP_001040073.1(NUDT12);NP_001068604.1(ATP5F1C);NP_001068846.1(TP53I3);NP_001069359.1(DCXR);NP_…
GO:0000077	DNA damage checkpoint	24	73	0.00520679	0.0247874	NP_001068766.2(CCAR2);NP_001076081.1(ZNF830);NP_001092458.1(NEK6);NP_001192409.1(THOC1);NP_001192987.1(TAOK3);XP_005210285.1(CCAR2);XP_005217942.1(TAOK3);XP_005217943.1(TAOK3);XP_005217944.1(TAOK3);XP_010812261.1(TAOK3);XP_010812262.1(TAOK3);XP_015329067.1(NEK6);XP_015329068.1(NEK6);XP_015329526.2(WAC);XP_015330970.1(TAOK3);XP_024833111.1(TAOK3);XP_024833112.1(TAOK3);XP_024833113.1(TAOK3);XP_0248…
GO:0031570	DNA integrity checkpoint	24	73	0.00520679	0.0247874	NP_001068766.2(CCAR2);NP_001076081.1(ZNF830);NP_001092458.1(NEK6);NP_001192409.1(THOC1);NP_001192987.1(TAOK3);XP_005210285.1(CCAR2);XP_005217942.1(TAOK3);XP_005217943.1(TAOK3);XP_005217944.1(TAOK3);XP_010812261.1(TAOK3);XP_010812262.1(TAOK3);XP_015329067.1(NEK6);XP_015329068.1(NEK6);XP_015329526.2(WAC);XP_015330970.1(TAOK3);XP_024833111.1(TAOK3);XP_024833112.1(TAOK3);XP_024833113.1(TAOK3);XP_0248…
GO:0006753	nucleoside phosphate metabolic process	93	370	0.0052708	0.0250555	NP_001012689.2(STAT3);NP_001013600.1(AK1);NP_001013607.1(TPI1);NP_001014849.1(COQ7);NP_001025017.1(OAS1);NP_001029615.1(NADSYN1);NP_001030431.1(GPD1);NP_001030510.2(RPIA);NP_001032686.1(NT5C3A);NP_001035563.1(GART);NP_001039460.1(MCEE);NP_001039509.1(CMPK1);NP_001039571.1(HIBADH);NP_001040073.1(NUDT12);NP_001068604.1(ATP5F1C);NP_001068846.1(TP53I3);NP_001069359.1(DCXR);NP_001069391.1(ENPP3);NP_00…
GO:0044117	growth of symbiont in host	10	22	0.00535543	0.0253838	NP_001099123.1(Elane);NP_001106769.1(MPO);NP_776622.1(TLR2);XP_005217503.1(TLR2);XP_005217504.1(TLR2);XP_005219945.1(MPO);XP_005219946.1(MPO);XP_015330814.1(TLR2);XP_015330815.1(TLR2);XP_024832770.1(TLR2)
GO:0044126	regulation of growth of symbiont in host	10	22	0.00535543	0.0253838	NP_001099123.1(Elane);NP_001106769.1(MPO);NP_776622.1(TLR2);XP_005217503.1(TLR2);XP_005217504.1(TLR2);XP_005219945.1(MPO);XP_005219946.1(MPO);XP_015330814.1(TLR2);XP_015330815.1(TLR2);XP_024832770.1(TLR2)
GO:0002200	somatic diversification of immune receptors	19	54	0.00542334	0.0256684	NP_001030474.1(EXOSC3);NP_001073766.2(SWAP70);NP_001192409.1(THOC1);NP_001192430.1(STAT6);NP_001193452.1(PTPRC);XP_002686059.1(ADAR);XP_005203859.2(ADAR);XP_005206571.1(STAT6);XP_005217387.1(PTPRC);XP_010811847.1(PTPRC);XP_010811849.1(PTPRC);XP_015330753.1(PTPRC);XP_024831838.1(PTPRC);XP_024831839.1(PTPRC);XP_024831840.1(PTPRC);XP_024831841.1(PTPRC);XP_024847175.1(STAT6);XP_024847176.1(STAT6);XP_…
GO:0006164	purine nucleotide biosynthetic process	35	118	0.00584918	0.0276406	NP_001012689.2(STAT3);NP_001013600.1(AK1);NP_001035563.1(GART);NP_001068604.1(ATP5F1C);NP_001070479.1(NIPSNAP2);NP_001071309.1(IMPDH1);NP_001095385.1(Aldoa);NP_001106785.1(GNG7);NP_776669.1(ATP5O);XP_002686486.1(HPRT1);XP_002686487.1(HPRT1);XP_005204963.1(HPRT1);XP_005213229.1(AK1);XP_005220032.1(ACACA);XP_005220033.1(ACACA);XP_005220035.1(ACACA);XP_005224934.1(Aldoa);XP_010808858.1(SURF1);XP_010…
GO:0050879	multicellular organismal movement	9	19	0.00586846	0.0276406	NP_776338.1(GAA);XP_005221192.1(GAA);XP_005221193.1(GAA);XP_005228373.1(Dmd);XP_005228374.1(Dmd);XP_010814808.1(GAA);XP_024835302.1(GAA);XP_024844136.1(DMD);XP_024844137.1(DMD)
GO:0051084	'de novo' posttranslational protein folding	9	19	0.00586846	0.0276406	NP_001012692.2(HLA-DMA);NP_001028935.1(DNAJB1);NP_001029907.1(CD74);NP_001033605.1(VBP1);NP_001033629.1(PFDN4);NP_001068770.1(HSPH1);NP_001073690.1(PFDN2);NP_001096818.1(ERO1A);NP_777157.1(PFDN5)
GO:0006816	calcium ion transport	49	177	0.00587394	0.0276406	NP_001019664.1(TRPV2);NP_001039402.1(SMDT1);NP_001070324.1(SARAF);NP_001071386.1(BAK1);NP_001075196.1(CLIC2);NP_001076885.1(MICU2);NP_001107626.1(ATP2A3);NP_776319.1(BAX);NP_776429.1(CAV1);NP_776459.1(CYBA);NP_776946.1(CORO1A);NP_786978.2(ANXA1);XP_005206101.1(ATP2B1);XP_005207187.1(PTPN6);XP_005209572.2(DIAPH1);XP_005213831.1(MICU2);XP_005216458.2(F2);XP_005220277.1(ATP2A3);XP_005221963.1(PML);X…
GO:0015918	sterol transport	14	36	0.00593633	0.0277993	NP_001029162.2(SCP2);NP_001030199.1(PLTP);NP_001069624.1(VPS4B);NP_001106711.1(MSR1);NP_776538.1(MSR1);XP_005214615.1(PLTP);XP_005226086.1(MSR1);XP_015327629.1(ADIPOQ);XP_024840140.1(VPS4B);XP_024841943.1(MSR1);XP_024851000.1(ADIPOQ);XP_024851001.1(ADIPOQ);XP_024856140.1(PLTP);XP_024856141.1(PLTP)
GO:0032507	maintenance of protein location in cell	14	36	0.00593633	0.0277993	NP_001029397.1(OS9);NP_001068616.1(HSPA5);NP_001193443.1(FLNA);XP_005221963.1(PML);XP_005227228.1(SF1);XP_010815349.1(PML);XP_024843045.1(Sf1);XP_024843515.1(FLNA);XP_024843516.1(FLNA);XP_024843517.1(FLNA);XP_024843518.1(FLNA);XP_024843519.1(FLNA);XP_024847209.1(OS9);XP_024854148.1(HSPA5)
GO:0032635	interleukin-6 production	12	29	0.00595029	0.0277993	NP_001070579.1(CARD9);NP_001095352.1(INPP5D);NP_777155.1(PYCARD);NP_789745.1(CEBPB);XP_024854999.1(CARD9);XP_024855000.1(CARD9);XP_024855001.1(CARD9);XP_024855002.1(CARD9);XP_024855003.1(CARD9);XP_024855004.1(CARD9);XP_024855005.1(CARD9);XP_024855006.1(CARD9)
GO:0032675	regulation of interleukin-6 production	12	29	0.00595029	0.0277993	NP_001070579.1(CARD9);NP_001095352.1(INPP5D);NP_777155.1(PYCARD);NP_789745.1(CEBPB);XP_024854999.1(CARD9);XP_024855000.1(CARD9);XP_024855001.1(CARD9);XP_024855002.1(CARD9);XP_024855003.1(CARD9);XP_024855004.1(CARD9);XP_024855005.1(CARD9);XP_024855006.1(CARD9)
GO:0033619	membrane protein proteolysis	12	29	0.00595029	0.0277993	NP_001179691.2(MYH9);NP_001179747.2(ADAM9);XP_002691532.1(ADAM17);XP_005222762.2(DAG1);XP_005222763.2(DAG1);XP_005222764.2(DAG1);XP_010805927.1(ERAP1);XP_010808605.1(ADAM17);XP_015315021.2(DAG1);XP_024838155.1(DAG1);XP_024849965.1(ERAP1);XP_024849966.1(ERAP1)
GO:0034764	positive regulation of transmembrane transport	17	47	0.00606776	0.0283075	NP_001019664.1(TRPV2);NP_001095811.1(LGALS3);NP_776778.1(IKBKB);XP_005228373.1(Dmd);XP_005228374.1(Dmd);XP_024834660.1(PLCG2);XP_024843553.1(CASK);XP_024844136.1(DMD);XP_024844137.1(DMD);XP_024849253.1(ANK2);XP_024849254.1(Ank2);XP_024849255.1(Ank2);XP_024849256.1(Ank2);XP_024849257.1(Ank2);XP_024849258.1(Ank2);XP_024849262.1(Ank2);XP_024849263.1(Ank2)
GO:0030162	regulation of proteolysis	91	363	0.00618893	0.0288315	NP_001007817.1(FADD);NP_001015590.2(ITIH4);NP_001019658.1(PI16);NP_001019680.2(PSME1);NP_001025489.2(CAST);NP_001029557.1(CTSH);NP_001030364.1(SERPINB8);NP_001032538.1(CSTB);NP_001039347.1(Diablo);NP_001039435.1(CASP8);NP_001039793.1(S100A9);NP_001068587.1(F12);NP_001068821.1(ITIH1);NP_001069188.1(Rnf7);NP_001071386.1(BAK1);NP_001075181.1(SERPINA3-8);NP_001076083.1(RAD23A);NP_001093816.1(CDKN1B);…
GO:0009117	nucleotide metabolic process	89	354	0.00619884	0.0288315	NP_001012689.2(STAT3);NP_001013600.1(AK1);NP_001013607.1(TPI1);NP_001014849.1(COQ7);NP_001025017.1(OAS1);NP_001029615.1(NADSYN1);NP_001030431.1(GPD1);NP_001030510.2(RPIA);NP_001035563.1(GART);NP_001039460.1(MCEE);NP_001039509.1(CMPK1);NP_001039571.1(HIBADH);NP_001040073.1(NUDT12);NP_001068604.1(ATP5F1C);NP_001068846.1(TP53I3);NP_001069359.1(DCXR);NP_001070479.1(NIPSNAP2);NP_001071309.1(IMPDH1);NP…
GO:0009991	response to extracellular stimulus	23	70	0.00620659	0.0288315	NP_001028799.1(BECN1);NP_001068616.1(HSPA5);NP_001069121.1(ASNS);NP_001094645.1(ARSB);NP_001300934.1(ENSA);NP_776475.2(ENSA);NP_776932.1(BCKDHB);NP_777027.1(SLC2A1);XP_005202627.2(STAT1);XP_005202630.1(STAT1);XP_005221614.1(PRKAA1);XP_005228084.1(OGT);XP_010802301.1(ASNS);XP_010814254.1(MYBBP1A);XP_015323612.1(ASNS);XP_024846402.1(ASNS);XP_024846403.1(ASNS);XP_024846404.1(ASNS);XP_024846405.1(ASN…
GO:0009311	oligosaccharide metabolic process	8	16	0.00623953	0.0289021	NP_776803.1(LALBA);NP_777027.1(SLC2A1);NP_803478.1(B4GALT1);NP_803486.1(MGAT4A);XP_024854099.1(MGAT4A);XP_024854100.1(MGAT4A);XP_024854101.1(MGAT4A);XP_024854102.1(MGAT4A)
GO:0070228	regulation of lymphocyte apoptotic process	8	16	0.00623953	0.0289021	NP_001039435.1(CASP8);NP_001095336.1(IDO1);NP_001095811.1(LGALS3);NP_001178461.2(DOCK8);NP_776319.1(BAX);XP_005202672.1(CASP8);XP_010806152.1(DOCK8);XP_024851193.1(DOCK8)
GO:0031128	developmental induction	4	5	0.00627661	0.0289505	XP_005203481.1(POU2F1);XP_015316621.1(POU2F1);XP_015316626.1(POU2F1);XP_024843641.1(POU2F1)
GO:0051602	response to electrical stimulus	4	5	0.00627661	0.0289505	NP_776404.2(ACTB);XP_005210733.1(MYO6);XP_010806674.1(MYO6);XP_024852513.1(MYO6)
GO:0071214	cellular response to abiotic stimulus	4	5	0.00627661	0.0289505	NP_001179813.1(Mme);XP_024846345.1(Mme);XP_024846352.1(Mme);XP_024846356.1(Mme)
GO:0042592	homeostatic process	218	955	0.0065898	0.0303522	NP_001002763.1(CDH1);NP_001007817.1(FADD);NP_001012689.2(STAT3);NP_001014912.1(HMOX1);NP_001015574.1(SFXN1);NP_001015578.1(EHD1);NP_001015613.1(CKB);NP_001020510.1(RPS24);NP_001025017.1(OAS1);NP_001028790.1(ACTG1);NP_001029557.1(CTSH);NP_001029727.1(S100B);NP_001030285.1(FEN1);NP_001030505.1(CCDC47);NP_001033253.1(PRCP);NP_001039402.1(SMDT1);NP_001068588.1(LPL);NP_001068644.1(RPA1);NP_001068736.1…
GO:0031060	regulation of histone methylation	15	40	0.00663043	0.0304962	NP_001179414.1(Rtf1);NP_001180055.1(SUPT6H);NP_872592.2(DNMT1);XP_005208769.2(DNMT1);XP_005220168.1(SUPT6H);XP_005228084.1(OGT);XP_010805078.1(DNMT1);XP_010814142.1(SUPT6H);XP_015327477.1(DNMT1);XP_015327478.1(DNMT1);XP_015327481.1(DNMT1);XP_024849597.1(DNMT1);XP_024849598.1(DNMT1);XP_024849599.1(DNMT1);XP_024849600.1(DNMT1)
GO:0097191	extrinsic apoptotic signaling pathway	63	239	0.00667706	0.0306674	NP_001007817.1(FADD);NP_001014912.1(HMOX1);NP_001015602.1(STK4);NP_001039405.2(ZMYND11);NP_001039435.1(CASP8);NP_001039882.1(CYLD);NP_001073075.1(STK3);NP_001075940.1(BAG3);NP_001095811.1(LGALS3);NP_001103451.1(ITGA6);NP_001107554.1(AGT);NP_001136389.1(FGB);NP_001179842.1(TRPS1);NP_001193452.1(PTPRC);NP_776319.1(BAX);NP_776429.1(CAV1);NP_777155.1(PYCARD);NP_803482.1(GSTP1);XP_002691752.2(TRAF2);X…
GO:0045069	regulation of viral genome replication	19	55	0.00678858	0.0311358	NP_001025017.1(OAS1);NP_001076083.1(RAD23A);NP_001091634.1(RNASEL);NP_776365.1(MX1);NP_776791.1(ISG15);NP_835210.2(EIF2AK2);XP_002686059.1(ADAR);XP_002697249.2(SRPK1);XP_003586054.1(ZC3HAV1);XP_005202045.1(MX1);XP_005202046.1(MX1);XP_005203859.2(ADAR);XP_005205627.1(PPIA);XP_005208732.1(RAD23A);XP_005212626.1(EIF2AK2);XP_005212627.1(EIF2AK2);XP_010799947.1(MX1);XP_015329109.1(MX1);XP_024845149.1(…
GO:0035850	epithelial cell differentiation involved in kidney development	11	26	0.00685398	0.0313476	NP_001179510.1(MTSS1);XP_005202627.2(STAT1);XP_005202630.1(STAT1);XP_005215429.1(MTSS1);XP_005215430.1(MTSS1);XP_005215431.1(MTSS1);XP_024838093.1(IQGAP1);XP_024856450.1(STAT1);XP_024856465.1(STAT1);XP_024857351.1(MTSS1);XP_024857352.1(MTSS1)
GO:0061005	cell differentiation involved in kidney development	11	26	0.00685398	0.0313476	NP_001179510.1(MTSS1);XP_005202627.2(STAT1);XP_005202630.1(STAT1);XP_005215429.1(MTSS1);XP_005215430.1(MTSS1);XP_005215431.1(MTSS1);XP_024838093.1(IQGAP1);XP_024856450.1(STAT1);XP_024856465.1(STAT1);XP_024857351.1(MTSS1);XP_024857352.1(MTSS1)
GO:0051090	regulation of sequence-specific DNA binding transcription factor activity	54	200	0.00689741	0.031502	NP_001019738.1(CTH);NP_001030518.1(NPM1);NP_001039882.1(CYLD);NP_001069044.1(CHP1);NP_001075897.1(ITCH);NP_001092351.2(ARHGEF2);NP_001093798.1(OTULIN);NP_001103471.1(KRAS);NP_001192206.1(ARRB2);NP_776622.1(TLR2);NP_776778.1(IKBKB);NP_777012.1(PRKCB);NP_777155.1(PYCARD);NP_777203.1(RPS27A);NP_835210.2(EIF2AK2);NP_872596.1(TRIM21);XP_002691752.2(TRAF2);XP_005203721.4(ARHGEF2);XP_005203722.1(ARHGEF2…
GO:1901564	organonitrogen compound metabolic process	276	1233	0.00695354	0.031714	NP_001007818.1(QKI);NP_001012689.2(STAT3);NP_001013600.1(AK1);NP_001013607.1(TPI1);NP_001013611.2(BCAT2);NP_001014849.1(COQ7);NP_001014912.1(HMOX1);NP_001015590.2(ITIH4);NP_001019738.1(CTH);NP_001020486.1(RPS25);NP_001020500.1(EIF1AX);NP_001025017.1(OAS1);NP_001028799.1(BECN1);NP_001029206.1(GAPDH);NP_001029450.1(CIRBP);NP_001029452.1(LTA4H);NP_001029554.1(IVD);NP_001029557.1(CTSH);NP_001029600.1…
GO:0051279	regulation of release of sequestered calcium ion into cytosol	13	33	0.00697354	0.0317165	NP_001075196.1(CLIC2);XP_005228373.1(Dmd);XP_005228374.1(Dmd);XP_024844136.1(DMD);XP_024844137.1(DMD);XP_024849253.1(ANK2);XP_024849254.1(Ank2);XP_024849255.1(Ank2);XP_024849256.1(Ank2);XP_024849257.1(Ank2);XP_024849258.1(Ank2);XP_024849262.1(Ank2);XP_024849263.1(Ank2)
GO:0090279	regulation of calcium ion import	13	33	0.00697354	0.0317165	NP_001075196.1(CLIC2);XP_005228373.1(Dmd);XP_005228374.1(Dmd);XP_024844136.1(DMD);XP_024844137.1(DMD);XP_024849253.1(ANK2);XP_024849254.1(Ank2);XP_024849255.1(Ank2);XP_024849256.1(Ank2);XP_024849257.1(Ank2);XP_024849258.1(Ank2);XP_024849262.1(Ank2);XP_024849263.1(Ank2)
GO:0048878	chemical homeostasis	137	576	0.00718452	0.0326305	NP_001002763.1(CDH1);NP_001012689.2(STAT3);NP_001014912.1(HMOX1);NP_001015574.1(SFXN1);NP_001015578.1(EHD1);NP_001015613.1(CKB);NP_001025017.1(OAS1);NP_001029557.1(CTSH);NP_001029727.1(S100B);NP_001030505.1(CCDC47);NP_001033253.1(PRCP);NP_001039402.1(SMDT1);NP_001068588.1(LPL);NP_001068736.1(PFKM);NP_001069002.1(EPHX2);NP_001069044.1(CHP1);NP_001071386.1(BAK1);NP_001074196.1(FXN);NP_001075196.1(C…
GO:0031440	regulation of mRNA 3'-end processing	16	44	0.00721903	0.0327417	NP_001192968.1(CNOT1);XP_003586450.1(NCBP1);XP_005218723.1(CNOT1);XP_005221356.2(TNRC6C);XP_010812834.1(CNOT1);XP_010814892.2(TNRC6C);XP_015314481.2(TNRC6C);XP_015314484.2(TNRC6C);XP_024834135.1(CNOT1);XP_024834136.1(CNOT1);XP_024834138.1(CNOT1);XP_024834139.1(CNOT1);XP_024836787.1(TNRC6C);XP_024836788.1(TNRC6C);XP_024836789.1(TNRC6C);XP_024836790.1(TNRC6C)
GO:0009064	glutamine family amino acid metabolic process	21	63	0.00725227	0.0327571	NP_001029600.1(ASL);NP_001030189.1(PHGDH);NP_001069121.1(ASNS);NP_001070503.1(ASRGL1);NP_001071432.1(GLS);NP_001092382.1(FAH);NP_001103431.1(Gfpt1);NP_001193143.1(GGT1);NP_777231.1(GOT2);NP_803468.1(GOT1);XP_010802301.1(ASNS);XP_010817716.2(ASL);XP_015323612.1(ASNS);XP_024833224.1(GGT1);XP_024833225.1(GGT1);XP_024833226.1(GGT1);XP_024846402.1(ASNS);XP_024846403.1(ASNS);XP_024846404.1(ASNS);XP_024…
GO:0051234	establishment of localization	760	3609	0.00753451	0.0327571	NP_001002763.1(CDH1);NP_001007818.1(QKI);NP_001012688.1(HSP90AA1);NP_001012689.2(STAT3);NP_001014405.1(KCNAB2);NP_001014406.1(KCNAB2);NP_001014943.1(ARL15);NP_001015562.1(NECAP2);NP_001015574.1(SFXN1);NP_001015578.1(EHD1);NP_001015608.1(CLIC1);NP_001015638.1(SNX17);NP_001017934.2(CCT3);NP_001019664.1(TRPV2);NP_001020486.1(RPS25);NP_001020502.1(CLCN7);NP_001028799.1(BECN1);NP_001029162.2(SCP2);NP_…
GO:0001767	establishment of lymphocyte polarity	3	3	0.00758406	0.0327571	NP_001179691.2(MYH9);XP_024837188.1(DOCK2);XP_024837189.1(DOCK2)
GO:0002148	hypochlorous acid metabolic process	3	3	0.00758406	0.0327571	NP_001106769.1(MPO);XP_005219945.1(MPO);XP_005219946.1(MPO)
GO:0002428	antigen processing and presentation of peptide antigen via MHC class Ib	3	3	0.00758406	0.0327571	NP_776318.1(B2M);XP_002691165.1(B2M);XP_024852995.1(B2M)
GO:0002475	antigen processing and presentation via MHC class Ib	3	3	0.00758406	0.0327571	NP_776318.1(B2M);XP_002691165.1(B2M);XP_024852995.1(B2M)
GO:0002477	antigen processing and presentation of exogenous peptide antigen via MHC class Ib	3	3	0.00758406	0.0327571	NP_776318.1(B2M);XP_002691165.1(B2M);XP_024852995.1(B2M)
GO:0005984	disaccharide metabolic process	3	3	0.00758406	0.0327571	NP_776803.1(LALBA);NP_777027.1(SLC2A1);NP_803478.1(B4GALT1)
GO:0005988	lactose metabolic process	3	3	0.00758406	0.0327571	NP_776803.1(LALBA);NP_777027.1(SLC2A1);NP_803478.1(B4GALT1)
GO:0006011	UDP-glucose metabolic process	3	3	0.00758406	0.0327571	XP_002685277.1(UGGT1);XP_005202291.1(UGGT1);XP_024835286.1(UGGT1)
GO:0006012	galactose metabolic process	3	3	0.00758406	0.0327571	NP_001193137.1(GALE);XP_005203235.3(GALE);XP_005203236.3(GALE)
GO:0009395	phospholipid catabolic process	3	3	0.00758406	0.0327571	XP_024838248.1(PRKCD);XP_024838249.1(PRKCD);XP_024841730.1(INPP5F)
GO:0010447	response to acidic pH	3	3	0.00758406	0.0327571	NP_001069044.1(CHP1);NP_777258.1(SLC9A1);XP_024853223.1(CHP1)
GO:0015851	nucleobase transport	3	3	0.00758406	0.0327571	NP_001179096.1(SLC28A3);XP_015328102.1(SLC28A3);XP_024851313.1(SLC28A3)
GO:0023058	adaptation of signaling pathway	3	3	0.00758406	0.0327571	NP_001192206.1(ARRB2);XP_005212137.1(RDH11);XP_005220238.1(ARRB2)
GO:0032957	inositol trisphosphate metabolic process	3	3	0.00758406	0.0327571	NP_001029162.2(SCP2);XP_024834660.1(PLCG2);XP_024856950.1(EYA3)
GO:0033668	negative regulation by symbiont of host apoptotic process	3	3	0.00758406	0.0327571	XP_005227242.1(BAD);XP_005227243.1(BAD);XP_024843090.1(BAD)
GO:0035094	response to nicotine	3	3	0.00758406	0.0327571	XP_005227242.1(BAD);XP_005227243.1(BAD);XP_024843090.1(BAD)
GO:0038167	epidermal growth factor receptor signaling pathway via positive regulation of NF-kappaB transcription factor activity	3	3	0.00758406	0.0327571	XP_005214493.1(RASSF2);XP_010809626.1(RASSF2);XP_015329565.1(RASSF2)
GO:0042053	regulation of dopamine metabolic process	3	3	0.00758406	0.0327571	XP_002686486.1(HPRT1);XP_002686487.1(HPRT1);XP_005204963.1(HPRT1)
GO:0042069	regulation of catecholamine metabolic process	3	3	0.00758406	0.0327571	XP_002686486.1(HPRT1);XP_002686487.1(HPRT1);XP_005204963.1(HPRT1)
GO:0043374	CD8-positive, alpha-beta T cell differentiation	3	3	0.00758406	0.0327571	NP_001137348.1(NCKAP1L);XP_010803130.1(NCKAP1L);XP_024847426.1(NCKAP1L)
GO:0043376	regulation of CD8-positive, alpha-beta T cell differentiation	3	3	0.00758406	0.0327571	NP_001137348.1(NCKAP1L);XP_010803130.1(NCKAP1L);XP_024847426.1(NCKAP1L)
GO:0044531	modulation of programmed cell death in other organism	3	3	0.00758406	0.0327571	XP_005227242.1(BAD);XP_005227243.1(BAD);XP_024843090.1(BAD)
GO:0044532	modulation of apoptotic process in other organism	3	3	0.00758406	0.0327571	XP_005227242.1(BAD);XP_005227243.1(BAD);XP_024843090.1(BAD)
GO:0045822	negative regulation of heart contraction	3	3	0.00758406	0.0327571	NP_776842.1(PDE5A);XP_024848769.1(PDE5A);XP_024848770.1(PDE5A)
GO:0052040	modulation by symbiont of host programmed cell death	3	3	0.00758406	0.0327571	XP_005227242.1(BAD);XP_005227243.1(BAD);XP_024843090.1(BAD)
GO:0052041	negative regulation by symbiont of host programmed cell death	3	3	0.00758406	0.0327571	XP_005227242.1(BAD);XP_005227243.1(BAD);XP_024843090.1(BAD)
GO:0052150	modulation by symbiont of host apoptotic process	3	3	0.00758406	0.0327571	XP_005227242.1(BAD);XP_005227243.1(BAD);XP_024843090.1(BAD)
GO:0052248	modulation of programmed cell death in other organism involved in symbiotic interaction	3	3	0.00758406	0.0327571	XP_005227242.1(BAD);XP_005227243.1(BAD);XP_024843090.1(BAD)
GO:0052433	modulation by organism of apoptotic process in other organism involved in symbiotic interaction	3	3	0.00758406	0.0327571	XP_005227242.1(BAD);XP_005227243.1(BAD);XP_024843090.1(BAD)
GO:0052490	negative regulation by organism of programmed cell death in other organism involved in symbiotic interaction	3	3	0.00758406	0.0327571	XP_005227242.1(BAD);XP_005227243.1(BAD);XP_024843090.1(BAD)
GO:0071027	nuclear RNA surveillance	3	3	0.00758406	0.0327571	NP_001030474.1(EXOSC3);NP_001040026.1(EXOSC2);XP_005217026.1(EXOSC10)
GO:1901532	regulation of hematopoietic progenitor cell differentiation	3	3	0.00758406	0.0327571	NP_835210.2(EIF2AK2);XP_005212626.1(EIF2AK2);XP_005212627.1(EIF2AK2)
GO:1903523	negative regulation of blood circulation	3	3	0.00758406	0.0327571	NP_776842.1(PDE5A);XP_024848769.1(PDE5A);XP_024848770.1(PDE5A)
GO:2001185	regulation of CD8-positive, alpha-beta T cell activation	3	3	0.00758406	0.0327571	NP_001137348.1(NCKAP1L);XP_010803130.1(NCKAP1L);XP_024847426.1(NCKAP1L)
GO:0006915	apoptotic process	282	1264	0.00762265	0.0328802	NP_001002763.1(CDH1);NP_001007817.1(FADD);NP_001012689.2(STAT3);NP_001014855.1(Psmc1);NP_001014912.1(HMOX1);NP_001015602.1(STK4);NP_001019680.2(PSME1);NP_001019738.1(CTH);NP_001025489.2(CAST);NP_001029557.1(CTSH);NP_001029560.1(PSMB9);NP_001029689.1(LAMTOR5);NP_001029727.1(S100B);NP_001029823.1(Sept4);NP_001029907.1(CD74);NP_001030229.1(HCLS1);NP_001030518.1(NPM1);NP_001032521.1(HDAC1);NP_0010326…
GO:1903706	regulation of hemopoiesis	51	188	0.0076871	0.0331144	NP_001007817.1(FADD);NP_001012692.2(HLA-DMA);NP_001029907.1(CD74);NP_001030229.1(HCLS1);NP_001039435.1(CASP8);NP_001039882.1(CYLD);NP_001068905.1(GABPA);NP_001095352.1(INPP5D);NP_001137348.1(NCKAP1L);NP_001193452.1(PTPRC);NP_776602.1(SCIN);NP_789745.1(CEBPB);NP_835210.2(EIF2AK2);XP_005202672.1(CASP8);XP_005212626.1(EIF2AK2);XP_005212627.1(EIF2AK2);XP_005214493.1(RASSF2);XP_005217387.1(PTPRC);XP_0…
GO:0044282	small molecule catabolic process	40	141	0.00777989	0.03347	NP_001007810.1(HSD17B4);NP_001013611.2(BCAT2);NP_001020377.2(ECHS1);NP_001029471.1(PGK1);NP_001029491.1(ACAA1);NP_001030240.1(ACSF3);NP_001032397.1(SORD);NP_001033637.1(PCCB);NP_001039571.1(HIBADH);NP_001068891.1(DECR1);NP_001068947.1(PON3);NP_001070503.1(ASRGL1);NP_001095336.1(IDO1);NP_001095385.1(Aldoa);NP_001180149.2(PFKP);NP_776760.1(HADHA);NP_776761.1(HADHB);NP_776919.1(ACADVL);NP_776932.1(B…
GO:0051293	establishment of spindle localization	10	23	0.00782907	0.0335929	NP_001092351.2(ARHGEF2);NP_001179691.2(MYH9);XP_005203721.4(ARHGEF2);XP_005203722.1(ARHGEF2);XP_010801182.1(ARHGEF2);XP_010815961.1(MAP4);XP_024838143.1(MAP4);XP_024842011.1(ARHGEF2);XP_024842016.1(ARHGEF2);XP_024842017.1(ARHGEF2)
GO:0051653	spindle localization	10	23	0.00782907	0.0335929	NP_001092351.2(ARHGEF2);NP_001179691.2(MYH9);XP_005203721.4(ARHGEF2);XP_005203722.1(ARHGEF2);XP_010801182.1(ARHGEF2);XP_010815961.1(MAP4);XP_024838143.1(MAP4);XP_024842011.1(ARHGEF2);XP_024842016.1(ARHGEF2);XP_024842017.1(ARHGEF2)
GO:0045185	maintenance of protein location	14	37	0.0078531	0.0336517	NP_001029397.1(OS9);NP_001068616.1(HSPA5);NP_001193443.1(FLNA);XP_005221963.1(PML);XP_005227228.1(SF1);XP_010815349.1(PML);XP_024843045.1(Sf1);XP_024843515.1(FLNA);XP_024843516.1(FLNA);XP_024843517.1(FLNA);XP_024843518.1(FLNA);XP_024843519.1(FLNA);XP_024847209.1(OS9);XP_024854148.1(HSPA5)
GO:0022610	biological adhesion	258	1150	0.00799819	0.0342285	NP_001002763.1(CDH1);NP_001007817.1(FADD);NP_001011676.2(CD2);NP_001012692.2(HLA-DMA);NP_001020253.1(LPXN);NP_001029212.1(PSMB10);NP_001029907.1(CD74);NP_001030367.1(EPCAM);NP_001030424.1(CD151);NP_001032695.1(FERMT3);NP_001035046.1(ITGAM);NP_001035609.1(CLDN7);NP_001039368.1(DPT);NP_001039781.1(LGALS3BP);NP_001039793.1(S100A9);NP_001039882.1(CYLD);NP_001039942.1(MSN);NP_001069480.2(DDR1);NP_0010…
GO:0018108	peptidyl-tyrosine phosphorylation	18	52	0.00810549	0.0345969	NP_001029784.1(HPX);NP_001030229.1(HCLS1);NP_001032521.1(HDAC1);NP_001068871.2(CSF1R);NP_001069480.2(DDR1);NP_001092461.1(FGR);NP_001107554.1(AGT);NP_776429.1(CAV1);XP_002691532.1(ADAM17);XP_005203207.1(FGR);XP_005203208.1(FGR);XP_005203209.1(FGR);XP_005203210.1(FGR);XP_005203212.1(FGR);XP_010800859.1(FGR);XP_010800861.1(FGR);XP_010808605.1(ADAM17);XP_024857242.1(FGR)
GO:0018212	peptidyl-tyrosine modification	18	52	0.00810549	0.0345969	NP_001029784.1(HPX);NP_001030229.1(HCLS1);NP_001032521.1(HDAC1);NP_001068871.2(CSF1R);NP_001069480.2(DDR1);NP_001092461.1(FGR);NP_001107554.1(AGT);NP_776429.1(CAV1);XP_002691532.1(ADAM17);XP_005203207.1(FGR);XP_005203208.1(FGR);XP_005203209.1(FGR);XP_005203210.1(FGR);XP_005203212.1(FGR);XP_010800859.1(FGR);XP_010800861.1(FGR);XP_010808605.1(ADAM17);XP_024857242.1(FGR)
GO:0050851	antigen receptor-mediated signaling pathway	33	112	0.00812378	0.0346296	NP_001020253.1(LPXN);NP_001069540.1(NCK1);NP_001137348.1(NCKAP1L);NP_001193452.1(PTPRC);NP_776437.1(CD247);NP_777012.1(PRKCB);NP_777203.1(RPS27A);NP_786987.1(MAPK1);XP_002685734.1(THEMIS2);XP_002686208.2(VAV3);XP_002692403.3(NFATC2);XP_005201936.1(NCK1);XP_005201937.1(NCK1);XP_005201938.1(NCK1);XP_005203477.1(CD247);XP_005207187.1(PTPN6);XP_005212615.1(RPS27A);XP_005215121.2(NFATC2);XP_005217387.…
GO:0007600	sensory perception	38	133	0.00823485	0.0350572	NP_001002763.1(CDH1);NP_001040047.1(PITPNA);NP_001069824.1(NIPSNAP1);NP_001074196.1(FXN);NP_001093816.1(CDKN1B);NP_001179813.1(Mme);NP_776450.2(CRYZ);NP_777184.2(PDCL);NP_786987.1(MAPK1);XP_002691008.1(MYO5A);XP_005202447.1(UBR3);XP_005204423.1(CRYZ);XP_005209572.2(DIAPH1);XP_005210733.1(MYO6);XP_005211933.1(Myo5a);XP_005211934.1(Myo5a);XP_005211936.1(MYO5A);XP_010800234.1(UBR3);XP_010800235.1(UB…
GO:0019079	viral genome replication	19	56	0.00842034	0.0358002	NP_001025017.1(OAS1);NP_001076083.1(RAD23A);NP_001091634.1(RNASEL);NP_776365.1(MX1);NP_776791.1(ISG15);NP_835210.2(EIF2AK2);XP_002686059.1(ADAR);XP_002697249.2(SRPK1);XP_003586054.1(ZC3HAV1);XP_005202045.1(MX1);XP_005202046.1(MX1);XP_005203859.2(ADAR);XP_005205627.1(PPIA);XP_005208732.1(RAD23A);XP_005212626.1(EIF2AK2);XP_005212627.1(EIF2AK2);XP_010799947.1(MX1);XP_015329109.1(MX1);XP_024845149.1(…
GO:0045638	negative regulation of myeloid cell differentiation	15	41	0.00859176	0.0364814	NP_001068905.1(GABPA);NP_001095352.1(INPP5D);XP_010799233.1(GABPA);XP_010799234.1(GABPA);XP_010799235.1(GABPA);XP_010799236.1(GABPA);XP_010799237.1(GABPA);XP_010799239.1(GABPA);XP_015327629.1(ADIPOQ);XP_024833767.1(GABPA);XP_024833788.1(GABPA);XP_024833840.1(GABPA);XP_024845627.1(RUNX1);XP_024851000.1(ADIPOQ);XP_024851001.1(ADIPOQ)
GO:0042278	purine nucleoside metabolic process	21	64	0.00883771	0.0374769	NP_001012689.2(STAT3);NP_001014849.1(COQ7);NP_001030431.1(GPD1);NP_001039460.1(MCEE);NP_001068604.1(ATP5F1C);NP_001106712.1(COQ7);NP_776669.1(ATP5O);XP_002686486.1(HPRT1);XP_002686487.1(HPRT1);XP_005204963.1(HPRT1);XP_005220032.1(ACACA);XP_005220033.1(ACACA);XP_005220035.1(ACACA);XP_005224753.1(COQ7);XP_010814045.1(ACACA);XP_024835369.1(ACACA);XP_024835370.1(ACACA);XP_024835371.1(ACACA);XP_024835…
GO:0044242	cellular lipid catabolic process	22	68	0.00895679	0.0379326	NP_001007810.1(HSD17B4);NP_001020377.2(ECHS1);NP_001029491.1(ACAA1);NP_001033637.1(PCCB);NP_001068891.1(DECR1);NP_776760.1(HADHA);NP_776761.1(HADHB);NP_776919.1(ACADVL);NP_803460.1(CROT);XP_005212988.1(HADHB);XP_015316088.1(ECHS1);XP_015327629.1(ADIPOQ);XP_015329018.1(HADHB);XP_024838248.1(PRKCD);XP_024838249.1(PRKCD);XP_024841730.1(INPP5F);XP_024846207.1(CROT);XP_024846208.1(CROT);XP_024851000.1…
GO:0048738	cardiac muscle tissue development	23	72	0.00902609	0.0381765	NP_001070469.1(RBPJ);NP_001077198.1(PKP2);XP_005207867.1(RBPJ);XP_005207868.1(RBPJ);XP_005207869.1(RBPJ);XP_024849212.1(RBPJ);XP_024849213.1(RBPJ);XP_024849214.1(RBPJ);XP_024849215.1(RBPJ);XP_024849216.1(RBPJ);XP_024849217.1(RBPJ);XP_024849218.1(RBPJ);XP_024849219.1(RBPJ);XP_024849220.1(RBPJ);XP_024849221.1(RBPJ);XP_024849222.1(RBPJ);XP_024849223.1(RBPJ);XP_024849224.1(RBPJ);XP_024849225.1(RBPJ);…
GO:0001837	epithelial to mesenchymal transition	25	80	0.00904097	0.0381899	NP_001069580.1(GLIPR2);NP_001070469.1(RBPJ);NP_001095746.1(RGCC);XP_005207867.1(RBPJ);XP_005207868.1(RBPJ);XP_005207869.1(RBPJ);XP_024849212.1(RBPJ);XP_024849213.1(RBPJ);XP_024849214.1(RBPJ);XP_024849215.1(RBPJ);XP_024849216.1(RBPJ);XP_024849217.1(RBPJ);XP_024849218.1(RBPJ);XP_024849219.1(RBPJ);XP_024849220.1(RBPJ);XP_024849221.1(RBPJ);XP_024849222.1(RBPJ);XP_024849223.1(RBPJ);XP_024849224.1(RBPJ…
GO:0010466	negative regulation of peptidase activity	34	117	0.00914097	0.0385624	NP_001015590.2(ITIH4);NP_001025489.2(CAST);NP_001030364.1(SERPINB8);NP_001032538.1(CSTB);NP_001068821.1(ITIH1);NP_001075181.1(SERPINA3-8);NP_001093832.1(CSTB);NP_001095447.1(Picalm);NP_001103265.1(A2M);NP_001160088.1(C5);NP_776344.1(HRG);XP_002697097.2(COL7A1);XP_005209806.1(CAST);XP_005209807.1(CAST);XP_005209808.1(CAST);XP_015315532.1(SERPINB8);XP_015315533.1(SERPINB8);XP_024838303.1(ITIH1);XP_…
GO:0016032	viral process	75	296	0.00930072	0.0391856	NP_001020486.1(RPS25);NP_001025017.1(OAS1);NP_001029667.1(RPL35);NP_001029689.1(LAMTOR5);NP_001029862.1(Rps23);NP_001030180.1(RPL37A);NP_001032521.1(HDAC1);NP_001032544.1(RPS19);NP_001069624.1(VPS4B);NP_001069727.1(PTX3);NP_001071495.1(SP1);NP_001071607.1(RPL36);NP_001076083.1(RAD23A);NP_001091634.1(RNASEL);NP_001092344.1(RPS7);NP_001099084.1(SMARCA4);NP_001121978.1(Chmp4b);NP_001179702.2(Kpna3);…
GO:0006907	pinocytosis	5	8	0.00961221	0.040238	NP_001029951.1(MAPKAPK3);NP_777155.1(PYCARD);XP_005222977.1(MAPKAPK3);XP_024837188.1(DOCK2);XP_024837189.1(DOCK2)
GO:0042759	long-chain fatty acid biosynthetic process	5	8	0.00961221	0.040238	NP_001069150.2(ACOT7);NP_776926.1(ALOX15);XP_005217137.1(ACOT7);XP_005217138.1(Acot7);XP_024831970.1(ACOT7)
GO:0046112	nucleobase biosynthetic process	5	8	0.00961221	0.040238	NP_001039509.1(CMPK1);NP_803474.1(UMPS);XP_002686486.1(HPRT1);XP_002686487.1(HPRT1);XP_005204963.1(HPRT1)
GO:0050853	B cell receptor signaling pathway	5	8	0.00961221	0.040238	NP_001020253.1(LPXN);NP_777012.1(PRKCB);XP_005207187.1(PTPN6);XP_010811237.1(LPXN);XP_024830975.1(LPXN)
GO:0050855	regulation of B cell receptor signaling pathway	5	8	0.00961221	0.040238	NP_001020253.1(LPXN);NP_777012.1(PRKCB);XP_005207187.1(PTPN6);XP_010811237.1(LPXN);XP_024830975.1(LPXN)
GO:0009306	protein secretion	61	234	0.00962536	0.0402414	NP_001030560.1(TRAF3IP2);NP_001032521.1(HDAC1);NP_001068643.1(SEC11C);NP_001068736.1(PFKM);NP_001069184.1(HPS1);NP_001069744.1(Marcks);NP_001070469.1(RBPJ);NP_001071612.1(ANG1);NP_001095772.1(GCK);NP_001136389.1(FGB);NP_001179425.1(PLEK);NP_001179747.2(ADAM9);NP_001193249.1(UBE2Q1);NP_001300934.1(ENSA);NP_776475.2(ENSA);NP_777027.1(SLC2A1);XP_002691008.1(MYO5A);XP_005203680.1(S100A13);XP_00520368…
GO:0006810	transport	679	3216	0.00971658	0.0405216	NP_001002763.1(CDH1);NP_001007818.1(QKI);NP_001012688.1(HSP90AA1);NP_001012689.2(STAT3);NP_001014405.1(KCNAB2);NP_001014406.1(KCNAB2);NP_001014943.1(ARL15);NP_001015562.1(NECAP2);NP_001015574.1(SFXN1);NP_001015578.1(EHD1);NP_001015608.1(CLIC1);NP_001015638.1(SNX17);NP_001017934.2(CCT3);NP_001019664.1(TRPV2);NP_001020486.1(RPS25);NP_001020502.1(CLCN7);NP_001028799.1(BECN1);NP_001029162.2(SCP2);NP_…
GO:0032147	activation of protein kinase activity	31	105	0.00977849	0.0405216	NP_001073715.1(PKN1);NP_001103471.1(KRAS);NP_001107554.1(AGT);NP_001193452.1(PTPRC);NP_777203.1(RPS27A);NP_786987.1(MAPK1);NP_835210.2(EIF2AK2);XP_002690423.4(MAP3K4);XP_002691752.2(TRAF2);XP_005211162.3(MAP3K4);XP_005212615.1(RPS27A);XP_005212626.1(EIF2AK2);XP_005212627.1(EIF2AK2);XP_005213582.1(TRAF2);XP_005217387.1(PTPRC);XP_005221614.1(PRKAA1);XP_010811847.1(PTPRC);XP_010811849.1(PTPRC);XP_01…
GO:0009593	detection of chemical stimulus	8	17	0.00977935	0.0405216	NP_001095772.1(GCK);NP_776622.1(TLR2);NP_963285.2(SOD2);XP_005217503.1(TLR2);XP_005217504.1(TLR2);XP_015330814.1(TLR2);XP_015330815.1(TLR2);XP_024832770.1(TLR2)
GO:0032309	icosanoid secretion	8	17	0.00977935	0.0405216	NP_778221.1(PLA2R1);NP_786978.2(ANXA1);XP_002699912.1(ACSL4);XP_015317069.1(ACSL4);XP_015317071.1(ACSL4);XP_015317072.1(ACSL4);XP_015317073.1(ACSL4);XP_024844495.1(ACSL4)
GO:0071715	icosanoid transport	8	17	0.00977935	0.0405216	NP_778221.1(PLA2R1);NP_786978.2(ANXA1);XP_002699912.1(ACSL4);XP_015317069.1(ACSL4);XP_015317071.1(ACSL4);XP_015317072.1(ACSL4);XP_015317073.1(ACSL4);XP_024844495.1(ACSL4)
GO:1901571	fatty acid derivative transport	8	17	0.00977935	0.0405216	NP_778221.1(PLA2R1);NP_786978.2(ANXA1);XP_002699912.1(ACSL4);XP_015317069.1(ACSL4);XP_015317071.1(ACSL4);XP_015317072.1(ACSL4);XP_015317073.1(ACSL4);XP_024844495.1(ACSL4)
GO:2000106	regulation of leukocyte apoptotic process	8	17	0.00977935	0.0405216	NP_001039435.1(CASP8);NP_001095336.1(IDO1);NP_001095811.1(LGALS3);NP_001178461.2(DOCK8);NP_776319.1(BAX);XP_005202672.1(CASP8);XP_010806152.1(DOCK8);XP_024851193.1(DOCK8)
GO:0043405	regulation of MAP kinase activity	40	143	0.00997943	0.0412981	NP_001069501.1(TPD52L1);NP_001073715.1(PKN1);NP_001103471.1(KRAS);NP_001192987.1(TAOK3);NP_776429.1(CAV1);NP_776842.1(PDE5A);NP_777203.1(RPS27A);NP_803482.1(GSTP1);XP_002690423.4(MAP3K4);XP_002691752.2(TRAF2);XP_005207187.1(PTPN6);XP_005210771.1(TPD52L1);XP_005210772.1(TPD52L1);XP_005211162.3(MAP3K4);XP_005212615.1(RPS27A);XP_005213582.1(TRAF2);XP_005217942.1(TAOK3);XP_005217943.1(TAOK3);XP_00521…
GO:1901292	nucleoside phosphate catabolic process	18	53	0.010067	0.0416078	NP_001012689.2(STAT3);NP_001030431.1(GPD1);NP_001040073.1(NUDT12);NP_001075935.1(NUDT3);NP_776842.1(PDE5A);NP_786996.1(RACK1);XP_002686486.1(HPRT1);XP_002686487.1(HPRT1);XP_005204963.1(HPRT1);XP_005209829.1(NUDT12);XP_005209830.1(NUDT12);XP_005209831.1(NUDT12);XP_010816567.1(DNPH1);XP_024835633.1(STAT3);XP_024848769.1(PDE5A);XP_024848770.1(PDE5A);XP_024850396.1(NUDT12);XP_024856386.1(SAMHD1)
GO:0098660	inorganic ion transmembrane transport	29	97	0.010156	0.0418693	NP_001039334.1(ATP6V1F);NP_001069044.1(CHP1);NP_001075196.1(CLIC2);NP_001192822.1(SLC30A1);NP_776929.1(ATP6V1A);NP_777235.1(ATP6V1E1);NP_777258.1(SLC9A1);NP_787000.1(ATP6AP1);NP_788844.2(ATP6V1B2);NP_788849.1(ATP6V1C1);XP_005215461.1(ATP6V1H);XP_005215462.1(ATP6V1H);XP_005228373.1(Dmd);XP_005228374.1(Dmd);XP_015326478.1(ATP6V1A);XP_015329918.1(ATP6V1H);XP_024834660.1(PLCG2);XP_024844136.1(DMD);XP…
GO:0098662	inorganic cation transmembrane transport	29	97	0.010156	0.0418693	NP_001039334.1(ATP6V1F);NP_001069044.1(CHP1);NP_001075196.1(CLIC2);NP_001192822.1(SLC30A1);NP_776929.1(ATP6V1A);NP_777235.1(ATP6V1E1);NP_777258.1(SLC9A1);NP_787000.1(ATP6AP1);NP_788844.2(ATP6V1B2);NP_788849.1(ATP6V1C1);XP_005215461.1(ATP6V1H);XP_005215462.1(ATP6V1H);XP_005228373.1(Dmd);XP_005228374.1(Dmd);XP_015326478.1(ATP6V1A);XP_015329918.1(ATP6V1H);XP_024834660.1(PLCG2);XP_024844136.1(DMD);XP…
GO:0016052	carbohydrate catabolic process	14	38	0.0102288	0.0420632	NP_001012689.2(STAT3);NP_001029471.1(PGK1);NP_001030431.1(GPD1);NP_001032397.1(SORD);NP_001095385.1(Aldoa);NP_001180149.2(PFKP);XP_005224934.1(Aldoa);XP_010803339.1(PFKM);XP_010817708.1(Aldoa);XP_024835633.1(STAT3);XP_024840531.1(Aldoa);XP_024840532.1(Aldoa);XP_024840533.1(Aldoa);XP_024856184.1(PFKP)
GO:0050953	sensory perception of light stimulus	14	38	0.0102288	0.0420632	NP_001040047.1(PITPNA);NP_776450.2(CRYZ);NP_777184.2(PDCL);XP_002691008.1(MYO5A);XP_005204423.1(CRYZ);XP_005211933.1(Myo5a);XP_005211934.1(Myo5a);XP_005211936.1(MYO5A);XP_010801667.1(CRYZ);XP_010814146.1(PITPNA);XP_010814147.1(PITPNA);XP_024836239.1(PITPNA);XP_024853796.1(Myo5a);XP_024854114.1(PDCL)
GO:0002377	immunoglobulin production	19	57	0.0103538	0.0425237	NP_001030474.1(EXOSC3);NP_001073766.2(SWAP70);NP_001192409.1(THOC1);NP_001192430.1(STAT6);NP_001193452.1(PTPRC);XP_002691752.2(TRAF2);XP_005206571.1(STAT6);XP_005213582.1(TRAF2);XP_005217387.1(PTPRC);XP_010811847.1(PTPRC);XP_010811849.1(PTPRC);XP_015330753.1(PTPRC);XP_024831838.1(PTPRC);XP_024831839.1(PTPRC);XP_024831840.1(PTPRC);XP_024831841.1(PTPRC);XP_024847175.1(STAT6);XP_024847176.1(STAT6);X…
GO:1902115	regulation of organelle assembly	7	14	0.0104946	0.0430478	NP_001192968.1(CNOT1);XP_005218723.1(CNOT1);XP_010812834.1(CNOT1);XP_024834135.1(CNOT1);XP_024834136.1(CNOT1);XP_024834138.1(CNOT1);XP_024834139.1(CNOT1)
GO:0001909	leukocyte mediated cytotoxicity	20	61	0.0105585	0.0432555	NP_001007817.1(FADD);NP_001029557.1(CTSH);NP_001099123.1(Elane);NP_001192206.1(ARRB2);NP_001193452.1(PTPRC);NP_776318.1(B2M);NP_776544.1(NCF1);XP_002691165.1(B2M);XP_005207187.1(PTPN6);XP_005211338.1(RIPK3);XP_005217387.1(PTPRC);XP_005220238.1(ARRB2);XP_010811847.1(PTPRC);XP_010811849.1(PTPRC);XP_015330753.1(PTPRC);XP_024831838.1(PTPRC);XP_024831839.1(PTPRC);XP_024831840.1(PTPRC);XP_024831841.1(P…
GO:0009595	detection of biotic stimulus	6	11	0.0106483	0.0432969	NP_776622.1(TLR2);XP_005217503.1(TLR2);XP_005217504.1(TLR2);XP_015330814.1(TLR2);XP_015330815.1(TLR2);XP_024832770.1(TLR2)
GO:0010884	positive regulation of lipid storage	6	11	0.0106483	0.0432969	NP_001015578.1(EHD1);NP_001068588.1(LPL);NP_001106711.1(MSR1);NP_776538.1(MSR1);XP_005226086.1(MSR1);XP_024841943.1(MSR1)
GO:0032490	detection of molecule of bacterial origin	6	11	0.0106483	0.0432969	NP_776622.1(TLR2);XP_005217503.1(TLR2);XP_005217504.1(TLR2);XP_015330814.1(TLR2);XP_015330815.1(TLR2);XP_024832770.1(TLR2)
GO:0050691	regulation of defense response to virus by host	6	11	0.0106483	0.0432969	NP_001039822.1(TMEM173);NP_777155.1(PYCARD);XP_005221963.1(PML);XP_010815349.1(PML);XP_024850135.1(TMEM173);XP_024850136.1(TMEM173)
GO:0097286	iron ion import	6	11	0.0106483	0.0432969	NP_001095447.1(Picalm);XP_024842851.1(Picalm);XP_024842853.1(PICALM);XP_024842855.1(PICALM);XP_024842857.1(PICALM);XP_024842860.1(PICALM)
GO:0098581	detection of external biotic stimulus	6	11	0.0106483	0.0432969	NP_776622.1(TLR2);XP_005217503.1(TLR2);XP_005217504.1(TLR2);XP_015330814.1(TLR2);XP_015330815.1(TLR2);XP_024832770.1(TLR2)
GO:0071902	positive regulation of protein serine/threonine kinase activity	24	77	0.0107568	0.0436837	NP_001073715.1(PKN1);NP_001107554.1(AGT);NP_001192987.1(TAOK3);NP_777203.1(RPS27A);XP_002690423.4(MAP3K4);XP_002691752.2(TRAF2);XP_005211162.3(MAP3K4);XP_005212615.1(RPS27A);XP_005213582.1(TRAF2);XP_005217942.1(TAOK3);XP_005217943.1(TAOK3);XP_005217944.1(TAOK3);XP_010812261.1(TAOK3);XP_010812262.1(TAOK3);XP_015327629.1(ADIPOQ);XP_015328417.2(MAP3K4);XP_015328418.2(MAP3K4);XP_015330970.1(TAOK3);XP…
GO:0050865	regulation of cell activation	79	316	0.0109258	0.0443148	NP_001007817.1(FADD);NP_001012692.2(HLA-DMA);NP_001029802.1(GRB2);NP_001029907.1(CD74);NP_001039882.1(CYLD);NP_001069184.1(HPS1);NP_001069540.1(NCK1);NP_001075897.1(ITCH);NP_001095336.1(IDO1);NP_001095352.1(INPP5D);NP_001095811.1(LGALS3);NP_001137348.1(NCKAP1L);NP_001179425.1(PLEK);NP_001192409.1(THOC1);NP_001192430.1(STAT6);NP_001192955.1(AHR);NP_001193452.1(PTPRC);NP_776410.1(AIF1);NP_776429.1(…
GO:0051347	positive regulation of transferase activity	71	280	0.0109485	0.0443516	NP_001014855.1(Psmc1);NP_001019680.2(PSME1);NP_001029560.1(PSMB9);NP_001068871.2(CSF1R);NP_001069079.1(TOM1L1);NP_001069553.1(ACSL1);NP_001069843.1(AFAP1L2);NP_001073715.1(PKN1);NP_001103471.1(KRAS);NP_001107554.1(AGT);NP_001192987.1(TAOK3);NP_001193452.1(PTPRC);NP_777203.1(RPS27A);NP_786987.1(MAPK1);NP_835210.2(EIF2AK2);XP_002690423.4(MAP3K4);XP_002691532.1(ADAM17);XP_002691752.2(TRAF2);XP_00521…
GO:1903707	negative regulation of hemopoiesis	15	42	0.0109862	0.0444227	NP_001068905.1(GABPA);NP_001095352.1(INPP5D);XP_010799233.1(GABPA);XP_010799234.1(GABPA);XP_010799235.1(GABPA);XP_010799236.1(GABPA);XP_010799237.1(GABPA);XP_010799239.1(GABPA);XP_015327629.1(ADIPOQ);XP_024833767.1(GABPA);XP_024833788.1(GABPA);XP_024833840.1(GABPA);XP_024845627.1(RUNX1);XP_024851000.1(ADIPOQ);XP_024851001.1(ADIPOQ)
GO:0044236	multicellular organism metabolic process	12	31	0.0109933	0.0444227	NP_001028787.1(CTSS);NP_001029607.1(CTSK);NP_777170.1(MMP2);XP_002687289.1(TNS2);XP_005206302.2(TNS2);XP_010801305.1(CTSS);XP_010801306.1(CTSS);XP_010808605.1(ADAM17);XP_024843691.1(CTSK);XP_024848188.1(TNS2);XP_024848189.1(TNS2);XP_024848192.1(TNS2)
GO:0010506	regulation of autophagy	32	110	0.011017	0.0444634	NP_001028799.1(BECN1);NP_001093786.1(Pi4k2a);NP_001137560.1(SH3BP4);NP_001180089.1(RASIP1);NP_001180149.2(PFKP);NP_001192595.1(TFEB);XP_002699120.1(SVIP);XP_005205011.1(SH3BP4);XP_005205012.1(SH3BP4);XP_005205013.1(SH3BP4);XP_005221614.1(PRKAA1);XP_010802146.1(SH3BP4);XP_015322602.1(SH3BP4);XP_015322605.1(SH3BP4);XP_015329526.2(WAC);XP_024839266.1(TFEB);XP_024839267.1(TFEB);XP_024839268.1(TFEB);X…
GO:0002244	hematopoietic progenitor cell differentiation	10	24	0.0110958	0.0445789	NP_001071495.1(SP1);NP_001179230.1(CDK6);NP_835210.2(EIF2AK2);XP_005205192.1(CDK6);XP_005205193.1(CDK6);XP_005205194.1(CDK6);XP_005205195.1(CDK6);XP_005212626.1(EIF2AK2);XP_005212627.1(EIF2AK2);XP_024845627.1(RUNX1)
GO:0003073	regulation of systemic arterial blood pressure	10	24	0.0110958	0.0445789	NP_001033253.1(PRCP);NP_001107554.1(AGT);NP_776459.1(CYBA);NP_963285.2(SOD2);XP_005226767.1(PRCP);XP_005226768.1(PRCP);XP_024842981.1(PRCP);XP_024842982.1(PRCP);XP_024842983.1(PRCP);XP_024842984.1(PRCP)
GO:0032722	positive regulation of chemokine production	10	24	0.0110958	0.0445789	NP_001029907.1(CD74);NP_001032521.1(HDAC1);NP_001068871.2(CSF1R);NP_001098966.1(TMED7);NP_001160088.1(C5);NP_001192632.1(ALOX15B);NP_777155.1(PYCARD);XP_015327629.1(ADIPOQ);XP_024851000.1(ADIPOQ);XP_024851001.1(ADIPOQ)
GO:0098609	cell-cell adhesion	138	588	0.0111003	0.0445789	NP_001002763.1(CDH1);NP_001007817.1(FADD);NP_001011676.2(CD2);NP_001012692.2(HLA-DMA);NP_001029212.1(PSMB10);NP_001029907.1(CD74);NP_001030367.1(EPCAM);NP_001030424.1(CD151);NP_001032695.1(FERMT3);NP_001035046.1(ITGAM);NP_001035609.1(CLDN7);NP_001039793.1(S100A9);NP_001039882.1(CYLD);NP_001039942.1(MSN);NP_001069540.1(NCK1);NP_001071534.1(ESAM);NP_001075093.1(CDH11);NP_001075897.1(ITCH);NP_001095…
GO:0043062	extracellular structure organization	53	201	0.0119795	0.0480508	NP_001028787.1(CTSS);NP_001039368.1(DPT);NP_001069238.1(P4HA1);NP_001069480.2(DDR1);NP_001094531.1(ADAMTSL4);NP_001094625.1(NID1);NP_001095571.1(Nfkb2);NP_001095746.1(RGCC);NP_001095811.1(LGALS3);NP_001096761.1(P3H1);NP_001096818.1(ERO1A);NP_001099084.1(SMARCA4);NP_001107554.1(AGT);NP_001179363.1(EMILIN1);NP_001180184.1(PLOD3);NP_001192331.1(TGFBI);NP_777170.1(MMP2);NP_803478.1(B4GALT1);XP_005213…
GO:0009408	response to heat	17	50	0.0120478	0.0482653	NP_001028935.1(DNAJB1);NP_001070277.1(HSF1);NP_001180141.1(MYOF);NP_001192552.1(TPR);NP_786987.1(MAPK1);XP_005215207.1(HSF1);XP_005215208.1(HSF1);XP_010810127.1(HSF1);XP_010810128.1(HSF1);XP_010810129.1(HSF1);XP_010810130.1(HSF1);XP_010815584.1(ATXN3);XP_024841355.1(MYOF);XP_024841356.1(Myof);XP_024841357.1(MYOF);XP_024841359.1(Myof);XP_024857224.1(HSF1)
GO:0051209	release of sequestered calcium ion into cytosol	13	35	0.012181	0.0485601	NP_001075196.1(CLIC2);XP_005228373.1(Dmd);XP_005228374.1(Dmd);XP_024844136.1(DMD);XP_024844137.1(DMD);XP_024849253.1(ANK2);XP_024849254.1(Ank2);XP_024849255.1(Ank2);XP_024849256.1(Ank2);XP_024849257.1(Ank2);XP_024849258.1(Ank2);XP_024849262.1(Ank2);XP_024849263.1(Ank2)
GO:0070509	calcium ion import	13	35	0.012181	0.0485601	NP_001075196.1(CLIC2);XP_005228373.1(Dmd);XP_005228374.1(Dmd);XP_024844136.1(DMD);XP_024844137.1(DMD);XP_024849253.1(ANK2);XP_024849254.1(Ank2);XP_024849255.1(Ank2);XP_024849256.1(Ank2);XP_024849257.1(Ank2);XP_024849258.1(Ank2);XP_024849262.1(Ank2);XP_024849263.1(Ank2)
GO:0097553	calcium ion transmembrane import into cytosol	13	35	0.012181	0.0485601	NP_001075196.1(CLIC2);XP_005228373.1(Dmd);XP_005228374.1(Dmd);XP_024844136.1(DMD);XP_024844137.1(DMD);XP_024849253.1(ANK2);XP_024849254.1(Ank2);XP_024849255.1(Ank2);XP_024849256.1(Ank2);XP_024849257.1(Ank2);XP_024849258.1(Ank2);XP_024849262.1(Ank2);XP_024849263.1(Ank2)
GO:1902656	calcium ion import into cytosol	13	35	0.012181	0.0485601	NP_001075196.1(CLIC2);XP_005228373.1(Dmd);XP_005228374.1(Dmd);XP_024844136.1(DMD);XP_024844137.1(DMD);XP_024849253.1(ANK2);XP_024849254.1(Ank2);XP_024849255.1(Ank2);XP_024849256.1(Ank2);XP_024849257.1(Ank2);XP_024849258.1(Ank2);XP_024849262.1(Ank2);XP_024849263.1(Ank2)
GO:0007281	germ cell development	26	86	0.0124147	0.0494313	NP_001007818.1(QKI);NP_001029823.1(Sept4);NP_001192575.1(FNDC3A);NP_001193799.1(HOOK1);XP_005213644.3(FNDC3A);XP_005213645.1(FNDC3A);XP_005213648.1(FNDC3A);XP_005213649.1(FNDC3A);XP_010808981.1(FNDC3A);XP_015329249.1(FNDC3A);XP_024845569.1(HOOK1);XP_024845570.1(HOOK1);XP_024852192.1(QKI);XP_024852193.1(QKI);XP_024852194.1(QKI);XP_024852195.1(QKI);XP_024852196.1(QKI);XP_024852197.1(QKI);XP_0248521…
GO:0016042	lipid catabolic process	23	74	0.0128051	0.0508795	NP_001007810.1(HSD17B4);NP_001020377.2(ECHS1);NP_001029491.1(ACAA1);NP_001033637.1(PCCB);NP_001068891.1(DECR1);NP_776760.1(HADHA);NP_776761.1(HADHB);NP_776917.2(Ywhah);NP_776919.1(ACADVL);NP_803460.1(CROT);XP_005212988.1(HADHB);XP_015316088.1(ECHS1);XP_015327629.1(ADIPOQ);XP_015329018.1(HADHB);XP_024838248.1(PRKCD);XP_024838249.1(PRKCD);XP_024841730.1(INPP5F);XP_024846207.1(CROT);XP_024846208.1(C…
GO:0030001	metal ion transport	88	359	0.0128096	0.0508795	NP_001014405.1(KCNAB2);NP_001014406.1(KCNAB2);NP_001015574.1(SFXN1);NP_001019664.1(TRPV2);NP_001033609.1(COMMD9);NP_001039402.1(SMDT1);NP_001069044.1(CHP1);NP_001069366.1(SNTA1);NP_001069624.1(VPS4B);NP_001070324.1(SARAF);NP_001071386.1(BAK1);NP_001075196.1(CLIC2);NP_001076885.1(MICU2);NP_001093816.1(CDKN1B);NP_001093833.1(GPD1L);NP_001095447.1(Picalm);NP_001095772.1(GCK);NP_001107626.1(ATP2A3);N…
GO:0045744	negative regulation of G-protein coupled receptor protein signaling pathway	14	39	0.0131319	0.0520962	NP_001179691.2(MYH9);NP_001192206.1(ARRB2);XP_005219451.1(ARHGEF1);XP_005219452.1(ARHGEF1);XP_005220238.1(ARRB2);XP_010813417.1(ARHGEF1);XP_010813422.2(ARHGEF1);XP_024834880.1(ARHGEF1);XP_024834883.1(ARHGEF1);XP_024834884.1(ARHGEF1);XP_024834885.1(ARHGEF1);XP_024834886.1(ARHGEF1);XP_024845691.1(ARHGEF11);XP_024845694.1(ARHGEF11)
GO:0019058	viral life cycle	42	154	0.0132438	0.0524765	NP_001025017.1(OAS1);NP_001032521.1(HDAC1);NP_001069624.1(VPS4B);NP_001071495.1(SP1);NP_001076083.1(RAD23A);NP_001091634.1(RNASEL);NP_001099084.1(SMARCA4);NP_001121978.1(Chmp4b);NP_001179702.2(Kpna3);NP_776365.1(MX1);NP_776791.1(ISG15);NP_835210.2(EIF2AK2);NP_872596.1(TRIM21);XP_002686059.1(ADAR);XP_002697249.2(SRPK1);XP_003586054.1(ZC3HAV1);XP_005202045.1(MX1);XP_005202046.1(MX1);XP_005202952.1(…
GO:0016053	organic acid biosynthetic process	29	99	0.0136096	0.0537948	NP_001013611.2(BCAT2);NP_001019738.1(CTH);NP_001029452.1(LTA4H);NP_001029600.1(ASL);NP_001029920.1(TECR);NP_001069121.1(ASNS);NP_001069150.2(ACOT7);NP_001096786.1(HACD3);NP_001178237.1(KYNU);NP_001193143.1(GGT1);NP_776926.1(ALOX15);XP_002689552.1(MTAP);XP_005204538.1(CTH);XP_005217137.1(ACOT7);XP_005217138.1(Acot7);XP_005224629.1(DECR2);XP_010802301.1(ASNS);XP_010817716.2(ASL);XP_015323612.1(ASNS…
GO:0046394	carboxylic acid biosynthetic process	29	99	0.0136096	0.0537948	NP_001013611.2(BCAT2);NP_001019738.1(CTH);NP_001029452.1(LTA4H);NP_001029600.1(ASL);NP_001029920.1(TECR);NP_001069121.1(ASNS);NP_001069150.2(ACOT7);NP_001096786.1(HACD3);NP_001178237.1(KYNU);NP_001193143.1(GGT1);NP_776926.1(ALOX15);XP_002689552.1(MTAP);XP_005204538.1(CTH);XP_005217137.1(ACOT7);XP_005217138.1(Acot7);XP_005224629.1(DECR2);XP_010802301.1(ASNS);XP_010817716.2(ASL);XP_015323612.1(ASNS…
GO:0019221	cytokine-mediated signaling pathway	44	163	0.0137468	0.0542717	NP_001007817.1(FADD);NP_001012689.2(STAT3);NP_001029784.1(HPX);NP_001029907.1(CD74);NP_001068871.2(CSF1R);NP_001098966.1(TMED7);NP_001103236.1(SHARPIN);NP_001192430.1(STAT6);NP_001193452.1(PTPRC);NP_001265500.1(CNTFR);NP_776429.1(CAV1);NP_777155.1(PYCARD);XP_002686059.1(ADAR);XP_002691752.2(TRAF2);XP_005202627.2(STAT1);XP_005202630.1(STAT1);XP_005203859.2(ADAR);XP_005203947.1(ECM1);XP_005206571.1…
GO:0030154	cell differentiation	531	2497	0.0140502	0.0554021	NP_001002763.1(CDH1);NP_001007809.1(CAV2);NP_001007810.1(HSD17B4);NP_001007817.1(FADD);NP_001007818.1(QKI);NP_001012689.2(STAT3);NP_001012692.2(HLA-DMA);NP_001013617.1(TAGLN2);NP_001014849.1(COQ7);NP_001015574.1(SFXN1);NP_001015578.1(EHD1);NP_001015602.1(STK4);NP_001015608.1(CLIC1);NP_001028790.1(ACTG1);NP_001028799.1(BECN1);NP_001029471.1(PGK1);NP_001029674.1(ACTA2);NP_001029727.1(S100B);NP_0010…
GO:0032411	positive regulation of transporter activity	16	47	0.0144346	0.0567806	NP_776778.1(IKBKB);XP_005228373.1(Dmd);XP_005228374.1(Dmd);XP_024834660.1(PLCG2);XP_024838248.1(PRKCD);XP_024838249.1(PRKCD);XP_024844136.1(DMD);XP_024844137.1(DMD);XP_024849253.1(ANK2);XP_024849254.1(Ank2);XP_024849255.1(Ank2);XP_024849256.1(Ank2);XP_024849257.1(Ank2);XP_024849258.1(Ank2);XP_024849262.1(Ank2);XP_024849263.1(Ank2)
GO:0043473	pigmentation	16	47	0.0144346	0.0567806	NP_001039514.1(VPS33A);NP_001069184.1(HPS1);NP_001074200.1(BLOC1S4);NP_001092345.1(BLOC1S5);NP_776319.1(BAX);NP_963285.2(SOD2);XP_002691008.1(MYO5A);XP_005211933.1(Myo5a);XP_005211934.1(Myo5a);XP_005211936.1(MYO5A);XP_005225595.2(HPS1);XP_005225596.2(HPS1);XP_010818195.2(HPS1);XP_024832910.1(VPS33A);XP_024841383.1(HPS1);XP_024853796.1(Myo5a)
GO:0030168	platelet activation	26	87	0.0144776	0.056864	NP_001015608.1(CLIC1);NP_001028790.1(ACTG1);NP_001032695.1(FERMT3);NP_001074200.1(BLOC1S4);NP_001096001.1(RAP2A);NP_001136389.1(FGB);NP_001179425.1(PLEK);NP_001179691.2(MYH9);NP_001193443.1(FLNA);NP_776404.2(ACTB);NP_776926.1(ALOX15);NP_777044.1(Stxbp1);XP_005207187.1(PTPN6);XP_005210183.2(TLN1);XP_005225172.1(HSPB1);XP_010806255.2(TLN1);XP_024831686.1(PTPRJ);XP_024838248.1(PRKCD);XP_024838249.1(…
GO:0000768	syncytium formation by plasma membrane fusion	12	32	0.0145081	0.056864	NP_001179691.2(MYH9);NP_001179747.2(ADAM9);NP_001180141.1(MYOF);XP_005202627.2(STAT1);XP_005202630.1(STAT1);XP_024841355.1(MYOF);XP_024841356.1(Myof);XP_024841357.1(MYOF);XP_024841359.1(Myof);XP_024852687.1(CD109);XP_024856450.1(STAT1);XP_024856465.1(STAT1)
GO:0006949	syncytium formation	12	32	0.0145081	0.056864	NP_001179691.2(MYH9);NP_001179747.2(ADAM9);NP_001180141.1(MYOF);XP_005202627.2(STAT1);XP_005202630.1(STAT1);XP_024841355.1(MYOF);XP_024841356.1(Myof);XP_024841357.1(MYOF);XP_024841359.1(Myof);XP_024852687.1(CD109);XP_024856450.1(STAT1);XP_024856465.1(STAT1)
GO:0032232	negative regulation of actin filament bundle assembly	8	18	0.0146164	0.0571512	NP_001015592.1(PFN1);NP_001074980.1(WASF2);XP_005203144.1(WASF2);XP_015330260.2(ARAP1);XP_024831632.1(ARAP1);XP_024831633.1(ARAP1);XP_024831634.1(ARAP1);XP_024831635.1(ARAP1)
GO:0046717	acid secretion	8	18	0.0146164	0.0571512	NP_778221.1(PLA2R1);NP_786978.2(ANXA1);XP_002699912.1(ACSL4);XP_015317069.1(ACSL4);XP_015317071.1(ACSL4);XP_015317072.1(ACSL4);XP_015317073.1(ACSL4);XP_024844495.1(ACSL4)
GO:0002562	somatic diversification of immune receptors via germline recombination within a single locus	17	51	0.01484	0.0578176	NP_001030474.1(EXOSC3);NP_001073766.2(SWAP70);NP_001192409.1(THOC1);NP_001192430.1(STAT6);NP_001193452.1(PTPRC);XP_005206571.1(STAT6);XP_005217387.1(PTPRC);XP_010811847.1(PTPRC);XP_010811849.1(PTPRC);XP_015330753.1(PTPRC);XP_024831838.1(PTPRC);XP_024831839.1(PTPRC);XP_024831840.1(PTPRC);XP_024831841.1(PTPRC);XP_024847175.1(STAT6);XP_024847176.1(STAT6);XP_024847178.1(STAT6)
GO:0010469	regulation of receptor activity	17	51	0.01484	0.0578176	NP_001075196.1(CLIC2);XP_002691008.1(MYO5A);XP_002691532.1(ADAM17);XP_005211933.1(Myo5a);XP_005211934.1(Myo5a);XP_005211936.1(MYO5A);XP_010808605.1(ADAM17);XP_015329958.1(NCOA2);XP_015329959.1(NCOA2);XP_024831686.1(PTPRJ);XP_024853796.1(Myo5a);XP_024857606.1(NCOA2);XP_024857607.1(NCOA2);XP_024857608.1(NCOA2);XP_024857609.1(NCOA2);XP_024857610.1(NCOA2);XP_024857611.1(NCOA2)
GO:0016444	somatic cell DNA recombination	17	51	0.01484	0.0578176	NP_001030474.1(EXOSC3);NP_001073766.2(SWAP70);NP_001192409.1(THOC1);NP_001192430.1(STAT6);NP_001193452.1(PTPRC);XP_005206571.1(STAT6);XP_005217387.1(PTPRC);XP_010811847.1(PTPRC);XP_010811849.1(PTPRC);XP_015330753.1(PTPRC);XP_024831838.1(PTPRC);XP_024831839.1(PTPRC);XP_024831840.1(PTPRC);XP_024831841.1(PTPRC);XP_024847175.1(STAT6);XP_024847176.1(STAT6);XP_024847178.1(STAT6)
GO:0051345	positive regulation of hydrolase activity	50	190	0.0148767	0.0578912	NP_001019680.2(PSME1);NP_001029557.1(CTSH);NP_001039347.1(Diablo);NP_001039435.1(CASP8);NP_001039793.1(S100A9);NP_001068616.1(HSPA5);NP_001069188.1(Rnf7);NP_001071386.1(BAK1);NP_001071612.1(ANG1);NP_001073774.1(RHOG);NP_001093816.1(CDKN1B);NP_001095447.1(Picalm);NP_001103431.1(Gfpt1);NP_001107197.1(S100A8);NP_001179425.1(PLEK);NP_001179913.1(AIFM1);NP_776319.1(BAX);NP_777155.1(PYCARD);NP_786996.1…
GO:0044764	multi-organism cellular process	77	311	0.0149648	0.0581647	NP_001020486.1(RPS25);NP_001025017.1(OAS1);NP_001029667.1(RPL35);NP_001029689.1(LAMTOR5);NP_001029862.1(Rps23);NP_001030180.1(RPL37A);NP_001032521.1(HDAC1);NP_001032544.1(RPS19);NP_001069624.1(VPS4B);NP_001069727.1(PTX3);NP_001071495.1(SP1);NP_001071607.1(RPL36);NP_001076083.1(RAD23A);NP_001091634.1(RNASEL);NP_001092344.1(RPS7);NP_001095705.1(NLRX1);NP_001099084.1(SMARCA4);NP_001121978.1(Chmp4b);…
GO:0002821	positive regulation of adaptive immune response	18	55	0.0151133	0.0586023	NP_001029784.1(HPX);NP_001192430.1(STAT6);NP_001193452.1(PTPRC);XP_002691752.2(TRAF2);XP_005206571.1(STAT6);XP_005213582.1(TRAF2);XP_005217387.1(PTPRC);XP_010811847.1(PTPRC);XP_010811849.1(PTPRC);XP_010819700.1(SASH3);XP_015330753.1(PTPRC);XP_024831838.1(PTPRC);XP_024831839.1(PTPRC);XP_024831840.1(PTPRC);XP_024831841.1(PTPRC);XP_024847175.1(STAT6);XP_024847176.1(STAT6);XP_024847178.1(STAT6)
GO:0002824	positive regulation of adaptive immune response based on somatic recombination of immune receptors built from immunoglobulin superfamily domains	18	55	0.0151133	0.0586023	NP_001029784.1(HPX);NP_001192430.1(STAT6);NP_001193452.1(PTPRC);XP_002691752.2(TRAF2);XP_005206571.1(STAT6);XP_005213582.1(TRAF2);XP_005217387.1(PTPRC);XP_010811847.1(PTPRC);XP_010811849.1(PTPRC);XP_010819700.1(SASH3);XP_015330753.1(PTPRC);XP_024831838.1(PTPRC);XP_024831839.1(PTPRC);XP_024831840.1(PTPRC);XP_024831841.1(PTPRC);XP_024847175.1(STAT6);XP_024847176.1(STAT6);XP_024847178.1(STAT6)
GO:0033044	regulation of chromosome organization	67	266	0.0152367	0.0590107	NP_001069157.3(PAXBP1);NP_001069216.1(CTCF);NP_001075056.1(RNF20);NP_001179414.1(Rtf1);NP_001179842.1(TRPS1);NP_001180055.1(SUPT6H);NP_001192552.1(TPR);NP_872592.2(DNMT1);XP_005208769.2(DNMT1);XP_005218651.1(CTCF);XP_005218653.1(CTCF);XP_005218654.1(CTCF);XP_005220168.1(SUPT6H);XP_005221963.1(PML);XP_005228084.1(OGT);XP_010800711.1(Trip12);XP_010800712.1(Trip12);XP_010805078.1(DNMT1);XP_010812784…
GO:0009062	fatty acid catabolic process	19	59	0.0152748	0.0590877	NP_001007810.1(HSD17B4);NP_001020377.2(ECHS1);NP_001029491.1(ACAA1);NP_001033637.1(PCCB);NP_001068891.1(DECR1);NP_776760.1(HADHA);NP_776761.1(HADHB);NP_776919.1(ACADVL);NP_803460.1(CROT);XP_005212988.1(HADHB);XP_015316088.1(ECHS1);XP_015327629.1(ADIPOQ);XP_015329018.1(HADHB);XP_024846207.1(CROT);XP_024846208.1(CROT);XP_024851000.1(ADIPOQ);XP_024851001.1(ADIPOQ);XP_024854051.1(HADHB);XP_024854052.…
GO:0009792	embryo development ending in birth or egg hatching	76	307	0.0155948	0.0602543	NP_001002763.1(CDH1);NP_001014849.1(COQ7);NP_001068644.1(RPA1);NP_001068905.1(GABPA);NP_001069387.1(XAB2);NP_001070277.1(HSF1);NP_001071495.1(SP1);NP_001099084.1(SMARCA4);NP_001106712.1(COQ7);NP_001179510.1(MTSS1);NP_001179691.2(MYH9);NP_001180140.1(Ccm2);NP_001192910.1(CCNK);NP_001192928.1(ADD1);NP_776493.1(GJA1);NP_777240.1(YBX1);XP_002686059.1(ADAR);XP_005203859.2(ADAR);XP_005205637.1(Ccm2);XP…
GO:0098655	cation transmembrane transport	29	100	0.0156604	0.0604362	NP_001039334.1(ATP6V1F);NP_001069044.1(CHP1);NP_001075196.1(CLIC2);NP_001192822.1(SLC30A1);NP_776929.1(ATP6V1A);NP_777235.1(ATP6V1E1);NP_777258.1(SLC9A1);NP_787000.1(ATP6AP1);NP_788844.2(ATP6V1B2);NP_788849.1(ATP6V1C1);XP_005215461.1(ATP6V1H);XP_005215462.1(ATP6V1H);XP_005228373.1(Dmd);XP_005228374.1(Dmd);XP_015326478.1(ATP6V1A);XP_015329918.1(ATP6V1H);XP_024834660.1(PLCG2);XP_024844136.1(DMD);XP…
GO:0008625	extrinsic apoptotic signaling pathway via death domain receptors	13	36	0.0157105	0.060558	NP_001007817.1(FADD);NP_001014912.1(HMOX1);NP_001015602.1(STK4);NP_001039435.1(CASP8);NP_001073075.1(STK3);NP_001136389.1(FGB);NP_001179842.1(TRPS1);XP_005202672.1(CASP8);XP_024857446.1(TRPS1);XP_024857447.1(TRPS1);XP_024857448.1(TRPS1);XP_024857449.1(TRPS1);XP_024857450.1(TRPS1)
GO:0006805	xenobiotic metabolic process	4	6	0.0158956	0.0609113	NP_001040025.1(Gstm5);NP_776450.2(CRYZ);XP_005204423.1(CRYZ);XP_010801667.1(CRYZ)
GO:0031657	regulation of cyclin-dependent protein serine/threonine kinase activity involved in G1/S transition of mitotic cell cycle	4	6	0.0158956	0.0609113	NP_001095746.1(RGCC);XP_002691532.1(ADAM17);XP_010808605.1(ADAM17);XP_024855728.1(Rgcc)
GO:0071466	cellular response to xenobiotic stimulus	4	6	0.0158956	0.0609113	NP_001040025.1(Gstm5);NP_776450.2(CRYZ);XP_005204423.1(CRYZ);XP_010801667.1(CRYZ)
GO:1902806	regulation of cell cycle G1/S phase transition	4	6	0.0158956	0.0609113	NP_001095746.1(RGCC);XP_002691532.1(ADAM17);XP_010808605.1(ADAM17);XP_024855728.1(Rgcc)
GO:2000045	regulation of G1/S transition of mitotic cell cycle	4	6	0.0158956	0.0609113	NP_001095746.1(RGCC);XP_002691532.1(ADAM17);XP_010808605.1(ADAM17);XP_024855728.1(Rgcc)
GO:0010874	regulation of cholesterol efflux	7	15	0.0163853	0.0625674	NP_001030199.1(PLTP);XP_005214615.1(PLTP);XP_015327629.1(ADIPOQ);XP_024851000.1(ADIPOQ);XP_024851001.1(ADIPOQ);XP_024856140.1(PLTP);XP_024856141.1(PLTP)
GO:0033344	cholesterol efflux	7	15	0.0163853	0.0625674	NP_001030199.1(PLTP);XP_005214615.1(PLTP);XP_015327629.1(ADIPOQ);XP_024851000.1(ADIPOQ);XP_024851001.1(ADIPOQ);XP_024856140.1(PLTP);XP_024856141.1(PLTP)
GO:0045577	regulation of B cell differentiation	7	15	0.0163853	0.0625674	NP_001095352.1(INPP5D);NP_001137348.1(NCKAP1L);XP_005227242.1(BAD);XP_005227243.1(BAD);XP_010803130.1(NCKAP1L);XP_024843090.1(BAD);XP_024847426.1(NCKAP1L)
GO:0071887	leukocyte apoptotic process	14	40	0.0166327	0.0634375	NP_001039435.1(CASP8);NP_001068810.1(DFFA);NP_001071386.1(BAK1);NP_001095336.1(IDO1);NP_001095811.1(LGALS3);NP_001178461.2(DOCK8);NP_776319.1(BAX);XP_005202672.1(CASP8);XP_005223298.1(BAK1);XP_010806152.1(DOCK8);XP_015315211.1(BAK1);XP_024839342.1(BAK1);XP_024839343.1(BAK1);XP_024851193.1(DOCK8)
GO:0006101	citrate metabolic process	11	29	0.0172796	0.0658281	NP_001029811.1(SUCLG2);NP_001030254.1(SUCLG1);NP_001069781.1(IDH3G);NP_001094516.1(PDHA1);NP_001139344.1(IDH3B);NP_786984.1(IDH2);NP_851355.2(IDH1);XP_005202754.1(IDH1);XP_005227754.1(IDH3G);XP_015317007.1(IDH3G);XP_024843986.1(IDH3G)
GO:0050801	ion homeostasis	89	368	0.0174587	0.0663925	NP_001014912.1(HMOX1);NP_001015574.1(SFXN1);NP_001015613.1(CKB);NP_001029727.1(S100B);NP_001030505.1(CCDC47);NP_001039402.1(SMDT1);NP_001069044.1(CHP1);NP_001071386.1(BAK1);NP_001074196.1(FXN);NP_001075196.1(CLIC2);NP_001076885.1(MICU2);NP_001093833.1(GPD1L);NP_001095447.1(Picalm);NP_001096818.1(ERO1A);NP_001103268.1(Cherp);NP_001179510.1(MTSS1);NP_001192822.1(SLC30A1);NP_001193452.1(PTPRC);NP_00…
GO:0003007	heart morphogenesis	24	80	0.0174685	0.0663925	NP_001070469.1(RBPJ);NP_001077198.1(PKP2);NP_776493.1(GJA1);XP_005207867.1(RBPJ);XP_005207868.1(RBPJ);XP_005207869.1(RBPJ);XP_024849212.1(RBPJ);XP_024849213.1(RBPJ);XP_024849214.1(RBPJ);XP_024849215.1(RBPJ);XP_024849216.1(RBPJ);XP_024849217.1(RBPJ);XP_024849218.1(RBPJ);XP_024849219.1(RBPJ);XP_024849220.1(RBPJ);XP_024849221.1(RBPJ);XP_024849222.1(RBPJ);XP_024849223.1(RBPJ);XP_024849224.1(RBPJ);XP_…
GO:0006743	ubiquinone metabolic process	6	12	0.0177953	0.067165	NP_001014849.1(COQ7);NP_001039767.1(COQ9);NP_001039884.1(COQ8A);NP_001106712.1(COQ7);XP_005224753.1(COQ7);XP_010811432.1(COQ8A)
GO:0006749	glutathione metabolic process	6	12	0.0177953	0.067165	NP_001032699.1(GGCT);NP_001193143.1(GGT1);XP_024833224.1(GGT1);XP_024833225.1(GGT1);XP_024833226.1(GGT1);XP_024857210.1(OPLAH)
GO:0009226	nucleotide-sugar biosynthetic process	6	12	0.0177953	0.067165	NP_001039604.1(TSTA3);NP_776636.1(UGDH);XP_005207890.1(UGDH);XP_005215235.1(TSTA3);XP_024838412.1(GMPPB);XP_024857283.1(TSTA3)
GO:0019400	alditol metabolic process	6	12	0.0177953	0.067165	NP_001032397.1(SORD);NP_001092851.1(GALK1);NP_001093766.1(GPD2);NP_803468.1(GOT1);XP_005202471.1(GPD2);XP_024855441.1(GPD2)
GO:0061318	renal filtration cell differentiation	6	12	0.0177953	0.067165	NP_777205.1(--);XP_024836983.1(--);XP_024836984.1(--);XP_024836985.1(--);XP_024836986.1(--);XP_024836987.1(--)
GO:1901661	quinone metabolic process	6	12	0.0177953	0.067165	NP_001014849.1(COQ7);NP_001039767.1(COQ9);NP_001039884.1(COQ8A);NP_001106712.1(COQ7);XP_005224753.1(COQ7);XP_010811432.1(COQ8A)
GO:0048762	mesenchymal cell differentiation	29	101	0.0179509	0.067674	NP_001069580.1(GLIPR2);NP_001070469.1(RBPJ);NP_001095746.1(RGCC);XP_005202627.2(STAT1);XP_005202630.1(STAT1);XP_005207867.1(RBPJ);XP_005207868.1(RBPJ);XP_005207869.1(RBPJ);XP_024849212.1(RBPJ);XP_024849213.1(RBPJ);XP_024849214.1(RBPJ);XP_024849215.1(RBPJ);XP_024849216.1(RBPJ);XP_024849217.1(RBPJ);XP_024849218.1(RBPJ);XP_024849219.1(RBPJ);XP_024849220.1(RBPJ);XP_024849221.1(RBPJ);XP_024849222.1(RB…
GO:0010941	regulation of cell death	225	1011	0.0179797	0.0677043	NP_001002763.1(CDH1);NP_001007817.1(FADD);NP_001012689.2(STAT3);NP_001014855.1(Psmc1);NP_001014912.1(HMOX1);NP_001015602.1(STK4);NP_001019680.2(PSME1);NP_001019738.1(CTH);NP_001029557.1(CTSH);NP_001029560.1(PSMB9);NP_001029689.1(LAMTOR5);NP_001029727.1(S100B);NP_001029823.1(Sept4);NP_001029907.1(CD74);NP_001030229.1(HCLS1);NP_001030518.1(NPM1);NP_001032521.1(HDAC1);NP_001033175.1(TCP1);NP_0010393…
GO:0051259	protein oligomerization	74	300	0.0182676	0.0686901	NP_001002763.1(CDH1);NP_001014405.1(KCNAB2);NP_001014406.1(KCNAB2);NP_001014912.1(HMOX1);NP_001015578.1(EHD1);NP_001019738.1(CTH);NP_001029802.1(GRB2);NP_001032544.1(RPS19);NP_001033199.1(VASP);NP_001068600.1(HMGCL);NP_001068891.1(DECR1);NP_001069359.1(DCXR);NP_001071432.1(GLS);NP_001077186.1(CBR4);NP_001094538.1(DPYSL3);NP_001095385.1(Aldoa);NP_001096707.2(SBF2);NP_001103431.1(Gfpt1);NP_00110347…
GO:0002708	positive regulation of lymphocyte mediated immunity	18	56	0.0182837	0.0686901	NP_001029784.1(HPX);NP_001192430.1(STAT6);NP_001193452.1(PTPRC);XP_002691752.2(TRAF2);XP_005206571.1(STAT6);XP_005213582.1(TRAF2);XP_005217387.1(PTPRC);XP_010811847.1(PTPRC);XP_010811849.1(PTPRC);XP_010819700.1(SASH3);XP_015330753.1(PTPRC);XP_024831838.1(PTPRC);XP_024831839.1(PTPRC);XP_024831840.1(PTPRC);XP_024831841.1(PTPRC);XP_024847175.1(STAT6);XP_024847176.1(STAT6);XP_024847178.1(STAT6)
GO:0050790	regulation of catalytic activity	346	1598	0.0184756	0.0693312	NP_001014855.1(Psmc1);NP_001015590.2(ITIH4);NP_001015592.1(PFN1);NP_001019680.2(PSME1);NP_001019698.1(FGD3);NP_001025017.1(OAS1);NP_001025489.2(CAST);NP_001028935.1(DNAJB1);NP_001029526.1(NIFK);NP_001029557.1(CTSH);NP_001029560.1(PSMB9);NP_001029689.1(LAMTOR5);NP_001029838.1(AHSA1);NP_001030364.1(SERPINB8);NP_001030518.1(NPM1);NP_001032538.1(CSTB);NP_001035560.1(HP);NP_001039347.1(Diablo);NP_0010…
GO:0006898	receptor-mediated endocytosis	32	114	0.0186666	0.0699675	NP_001029802.1(GRB2);NP_001091588.1(Fcho2);NP_001095447.1(Picalm);NP_001192206.1(ARRB2);NP_001192510.1(ATAD1);NP_776429.1(CAV1);NP_786987.1(MAPK1);XP_002686273.3(FNBP1L);XP_002690054.1(SMAP1);XP_003585925.2(FNBP1L);XP_003586620.1(NEDD4);XP_005201148.2(SYNJ1);XP_005201149.2(SYNJ1);XP_005210698.1(SMAP1);XP_005210699.1(SMAP1);XP_005220238.1(ARRB2);XP_010801633.1(FNBP1L);XP_010806641.1(SMAP1);XP_0108…
GO:0002768	immune response-regulating cell surface receptor signaling pathway	69	278	0.0192982	0.0722519	NP_001014855.1(Psmc1);NP_001019680.2(PSME1);NP_001020253.1(LPXN);NP_001028790.1(ACTG1);NP_001029560.1(PSMB9);NP_001029802.1(GRB2);NP_001069540.1(NCK1);NP_001103471.1(KRAS);NP_001106698.1(ELMO1);NP_001137348.1(NCKAP1L);NP_001193452.1(PTPRC);NP_776404.2(ACTB);NP_776437.1(CD247);NP_776568.1(PIGR);NP_776622.1(TLR2);NP_776651.1(ACTR3);NP_776963.1(FCGR1A);NP_777012.1(PRKCB);NP_777203.1(RPS27A);NP_78698…
GO:0065003	macromolecular complex assembly	270	1230	0.0193907	0.0725148	NP_001002763.1(CDH1);NP_001002885.1(TMSB4);NP_001003900.1(TUBB2A);NP_001007809.1(CAV2);NP_001012688.1(HSP90AA1);NP_001012692.2(HLA-DMA);NP_001012695.1(HLA-DRA);NP_001014405.1(KCNAB2);NP_001014406.1(KCNAB2);NP_001014912.1(HMOX1);NP_001015578.1(EHD1);NP_001015592.1(PFN1);NP_001017934.2(CCT3);NP_001019708.1(GMFG);NP_001019738.1(CTH);NP_001020253.1(LPXN);NP_001020491.1(TWF1);NP_001025017.1(OAS1);NP_0…
GO:0051049	regulation of transport	210	941	0.0195401	0.07299	NP_001002763.1(CDH1);NP_001014405.1(KCNAB2);NP_001014406.1(KCNAB2);NP_001015578.1(EHD1);NP_001019664.1(TRPV2);NP_001020502.1(CLCN7);NP_001029162.2(SCP2);NP_001029907.1(CD74);NP_001030199.1(PLTP);NP_001030229.1(HCLS1);NP_001030497.1(CNN2);NP_001032521.1(HDAC1);NP_001033224.1(REEP6);NP_001039793.1(S100A9);NP_001039822.1(TMEM173);NP_001039882.1(CYLD);NP_001039896.1(EHD2);NP_001040006.1(BIN1);NP_0010…
GO:0030326	embryonic limb morphogenesis	13	37	0.0199667	0.0742432	NP_001032521.1(HDAC1);NP_001099084.1(SMARCA4);NP_776493.1(GJA1);XP_024849659.1(SMARCA4);XP_024849660.1(SMARCA4);XP_024849661.1(SMARCA4);XP_024849662.1(SMARCA4);XP_024849663.1(SMARCA4);XP_024849664.1(SMARCA4);XP_024849665.1(SMARCA4);XP_024849666.1(SMARCA4);XP_024849667.1(SMARCA4);XP_024849668.1(SMARCA4)
GO:0035113	embryonic appendage morphogenesis	13	37	0.0199667	0.0742432	NP_001032521.1(HDAC1);NP_001099084.1(SMARCA4);NP_776493.1(GJA1);XP_024849659.1(SMARCA4);XP_024849660.1(SMARCA4);XP_024849661.1(SMARCA4);XP_024849662.1(SMARCA4);XP_024849663.1(SMARCA4);XP_024849664.1(SMARCA4);XP_024849665.1(SMARCA4);XP_024849666.1(SMARCA4);XP_024849667.1(SMARCA4);XP_024849668.1(SMARCA4)
GO:0042451	purine nucleoside biosynthetic process	13	37	0.0199667	0.0742432	NP_001012689.2(STAT3);NP_001068604.1(ATP5F1C);NP_776669.1(ATP5O);XP_005220032.1(ACACA);XP_005220033.1(ACACA);XP_005220035.1(ACACA);XP_010814045.1(ACACA);XP_024835369.1(ACACA);XP_024835370.1(ACACA);XP_024835371.1(ACACA);XP_024835372.1(ACACA);XP_024835373.1(ACACA);XP_024835633.1(STAT3)
GO:0046129	purine ribonucleoside biosynthetic process	13	37	0.0199667	0.0742432	NP_001012689.2(STAT3);NP_001068604.1(ATP5F1C);NP_776669.1(ATP5O);XP_005220032.1(ACACA);XP_005220033.1(ACACA);XP_005220035.1(ACACA);XP_010814045.1(ACACA);XP_024835369.1(ACACA);XP_024835370.1(ACACA);XP_024835371.1(ACACA);XP_024835372.1(ACACA);XP_024835373.1(ACACA);XP_024835633.1(STAT3)
GO:0019471	4-hydroxyproline metabolic process	8	19	0.0209785	0.0777398	NP_001069238.1(P4HA1);XP_005226443.1(P4HA1);XP_005226444.1(P4HA1);XP_005226445.1(P4HA1);XP_005226446.1(P4HA1);XP_010818884.1(P4HA1);XP_024842425.1(P4HA1);XP_024842426.1(P4HA1)
GO:0032371	regulation of sterol transport	8	19	0.0209785	0.0777398	NP_001029162.2(SCP2);NP_001030199.1(PLTP);XP_005214615.1(PLTP);XP_015327629.1(ADIPOQ);XP_024851000.1(ADIPOQ);XP_024851001.1(ADIPOQ);XP_024856140.1(PLTP);XP_024856141.1(PLTP)
GO:0032374	regulation of cholesterol transport	8	19	0.0209785	0.0777398	NP_001029162.2(SCP2);NP_001030199.1(PLTP);XP_005214615.1(PLTP);XP_015327629.1(ADIPOQ);XP_024851000.1(ADIPOQ);XP_024851001.1(ADIPOQ);XP_024856140.1(PLTP);XP_024856141.1(PLTP)
GO:0008037	cell recognition	22	73	0.0211008	0.078005	NP_001017934.2(CCT3);NP_001029411.1(CCT2);NP_001029714.1(CCT6A);NP_001033175.1(TCP1);NP_001033283.1(CCT4);NP_001039636.1(CCT7);NP_001096577.1(Ubap2l);NP_001178461.2(DOCK8);NP_803478.1(B4GALT1);XP_010801167.1(Ubap2l);XP_010801168.1(UBAP2L);XP_010801169.1(UBAP2L);XP_010806152.1(DOCK8);XP_024837188.1(DOCK2);XP_024837189.1(DOCK2);XP_024839913.1(UBAP2L);XP_024839923.1(UBAP2L);XP_024850712.1(DLG1);XP_0…
GO:0033143	regulation of intracellular steroid hormone receptor signaling pathway	22	73	0.0211008	0.078005	NP_001032521.1(HDAC1);NP_001099084.1(SMARCA4);NP_001192206.1(ARRB2);NP_001192968.1(CNOT1);XP_005202952.1(HDAC1);XP_005218723.1(CNOT1);XP_005220238.1(ARRB2);XP_010812834.1(CNOT1);XP_024834135.1(CNOT1);XP_024834136.1(CNOT1);XP_024834138.1(CNOT1);XP_024834139.1(CNOT1);XP_024849659.1(SMARCA4);XP_024849660.1(SMARCA4);XP_024849661.1(SMARCA4);XP_024849662.1(SMARCA4);XP_024849663.1(SMARCA4);XP_024849664.…
GO:0009152	purine ribonucleotide biosynthetic process	32	115	0.0211219	0.078005	NP_001012689.2(STAT3);NP_001013600.1(AK1);NP_001035563.1(GART);NP_001068604.1(ATP5F1C);NP_001070479.1(NIPSNAP2);NP_001071309.1(IMPDH1);NP_001095385.1(Aldoa);NP_001106785.1(GNG7);NP_776669.1(ATP5O);XP_005213229.1(AK1);XP_005220032.1(ACACA);XP_005220033.1(ACACA);XP_005220035.1(ACACA);XP_005224934.1(Aldoa);XP_010808858.1(SURF1);XP_010814045.1(ACACA);XP_010817708.1(Aldoa);XP_015329081.2(AK1);XP_01532…
GO:0006403	RNA localization	41	154	0.0211998	0.0782041	NP_001007818.1(QKI);NP_001029490.1(SRSF2);NP_001029743.1(DDX19A);NP_001030494.1(ALYREF);NP_001091538.1(CASC3);NP_001192372.1(NUP214);NP_001192409.1(THOC1);NP_001192552.1(TPR);XP_003586314.3(Khsrp);XP_003586450.1(NCBP1);XP_005213475.2(NUP214);XP_005217026.1(EXOSC10);XP_005220790.1(CASC3);XP_005221227.1(SRSF2);XP_005221228.1(SRSF2);XP_005221229.1(SRSF2);XP_010808798.1(NUP214);XP_024836008.1(CASC3);…
GO:0001508	action potential	15	45	0.0213745	0.0787596	NP_001069366.1(SNTA1);NP_001077198.1(PKP2);NP_001093833.1(GPD1L);XP_005228373.1(Dmd);XP_005228374.1(Dmd);XP_024844136.1(DMD);XP_024844137.1(DMD);XP_024849253.1(ANK2);XP_024849254.1(Ank2);XP_024849255.1(Ank2);XP_024849256.1(Ank2);XP_024849257.1(Ank2);XP_024849258.1(Ank2);XP_024849262.1(Ank2);XP_024849263.1(Ank2)
GO:0009888	tissue development	238	1078	0.0214219	0.0788451	NP_001002763.1(CDH1);NP_001007810.1(HSD17B4);NP_001014849.1(COQ7);NP_001015602.1(STK4);NP_001029557.1(CTSH);NP_001029674.1(ACTA2);NP_001029727.1(S100B);NP_001032521.1(HDAC1);NP_001039435.1(CASP8);NP_001039942.1(MSN);NP_001069184.1(HPS1);NP_001069480.2(DDR1);NP_001069580.1(GLIPR2);NP_001070006.1(ST14);NP_001070469.1(RBPJ);NP_001071303.1(CTSZ);NP_001073075.1(STK3);NP_001077198.1(PKP2);NP_001094612.…
GO:0006612	protein targeting to membrane	43	163	0.0216987	0.0797739	NP_001020486.1(RPS25);NP_001029667.1(RPL35);NP_001029862.1(Rps23);NP_001030180.1(RPL37A);NP_001032544.1(RPS19);NP_001035594.1(SEC61A1);NP_001068643.1(SEC11C);NP_001068760.1(SEC61B);NP_001068839.1(BSG);NP_001071607.1(RPL36);NP_001092344.1(RPS7);NP_001121976.1(CHMP4A);NP_001121978.1(Chmp4b);NP_001137342.1(PACS1);NP_001179205.1(SPTBN1);NP_776880.1(RPL24);NP_777203.1(RPS27A);XP_002700162.3(Rps23);XP_…
GO:0009165	nucleotide biosynthetic process	50	194	0.0217638	0.079923	NP_001012689.2(STAT3);NP_001013600.1(AK1);NP_001029615.1(NADSYN1);NP_001035563.1(GART);NP_001068604.1(ATP5F1C);NP_001070479.1(NIPSNAP2);NP_001071309.1(IMPDH1);NP_001092327.1(NAPRT);NP_001095385.1(Aldoa);NP_001106767.1(Rrm1);NP_001106785.1(GNG7);NP_001178237.1(KYNU);NP_001231070.1(NAMPT);NP_776669.1(ATP5O);NP_803474.1(UMPS);XP_002686486.1(HPRT1);XP_002686487.1(HPRT1);XP_005204963.1(HPRT1);XP_00521…
GO:0072329	monocarboxylic acid catabolic process	19	61	0.0218593	0.0801836	NP_001007810.1(HSD17B4);NP_001020377.2(ECHS1);NP_001029491.1(ACAA1);NP_001033637.1(PCCB);NP_001068891.1(DECR1);NP_776760.1(HADHA);NP_776761.1(HADHB);NP_776919.1(ACADVL);NP_803460.1(CROT);XP_005212988.1(HADHB);XP_015316088.1(ECHS1);XP_015327629.1(ADIPOQ);XP_015329018.1(HADHB);XP_024846207.1(CROT);XP_024846208.1(CROT);XP_024851000.1(ADIPOQ);XP_024851001.1(ADIPOQ);XP_024854051.1(HADHB);XP_024854052.…
GO:0001817	regulation of cytokine production	104	441	0.021902	0.0802499	NP_001007817.1(FADD);NP_001011676.2(CD2);NP_001014947.1(MAPK13);NP_001029727.1(S100B);NP_001029907.1(CD74);NP_001032521.1(HDAC1);NP_001039822.1(TMEM173);NP_001068871.2(CSF1R);NP_001069843.1(AFAP1L2);NP_001070579.1(CARD9);NP_001092351.2(ARHGEF2);NP_001092461.1(FGR);NP_001095336.1(IDO1);NP_001095352.1(INPP5D);NP_001095705.1(NLRX1);NP_001095746.1(RGCC);NP_001098966.1(TMED7);NP_001099123.1(Elane);NP_…
GO:0008652	cellular amino acid biosynthetic process	18	57	0.0219436	0.0803121	NP_001013611.2(BCAT2);NP_001019738.1(CTH);NP_001029600.1(ASL);NP_001069121.1(ASNS);NP_001193143.1(GGT1);XP_002689552.1(MTAP);XP_005204538.1(CTH);XP_010802301.1(ASNS);XP_010817716.2(ASL);XP_015323612.1(ASNS);XP_024833224.1(GGT1);XP_024833225.1(GGT1);XP_024833226.1(GGT1);XP_024846402.1(ASNS);XP_024846403.1(ASNS);XP_024846404.1(ASNS);XP_024846405.1(ASNS);XP_024846406.1(ASNS)
GO:0034622	cellular macromolecular complex assembly	141	615	0.0222199	0.0812321	NP_001002885.1(TMSB4);NP_001003900.1(TUBB2A);NP_001012688.1(HSP90AA1);NP_001015592.1(PFN1);NP_001019708.1(GMFG);NP_001020491.1(TWF1);NP_001028798.1(FGA);NP_001029376.1(TUBA1C);NP_001029411.1(CCT2);NP_001029450.1(CIRBP);NP_001029648.1(Snrpd2);NP_001029802.1(GRB2);NP_001032544.1(RPS19);NP_001033199.1(VASP);NP_001039838.1(TUBB6);NP_001040006.1(BIN1);NP_001069161.1(PSMD5);NP_001069540.1(NCK1);NP_0010…
GO:0006458	'de novo' protein folding	11	30	0.0225521	0.0823545	NP_001003900.1(TUBB2A);NP_001012692.2(HLA-DMA);NP_001028935.1(DNAJB1);NP_001029907.1(CD74);NP_001033605.1(VBP1);NP_001033629.1(PFDN4);NP_001068770.1(HSPH1);NP_001073690.1(PFDN2);NP_001096818.1(ERO1A);NP_776404.2(ACTB);NP_777157.1(PFDN5)
GO:0050878	regulation of body fluid levels	79	326	0.022906	0.0835532	NP_001002763.1(CDH1);NP_001002885.1(TMSB4);NP_001008665.1(F11);NP_001015578.1(EHD1);NP_001015608.1(CLIC1);NP_001028790.1(ACTG1);NP_001028798.1(FGA);NP_001029802.1(GRB2);NP_001032695.1(FERMT3);NP_001068587.1(F12);NP_001069184.1(HPS1);NP_001073774.1(RHOG);NP_001074200.1(BLOC1S4);NP_001076949.1(CAPZA1);NP_001077193.1(PABPC4);NP_001095385.1(Aldoa);NP_001096001.1(RAP2A);NP_001103471.1(KRAS);NP_0011363…
GO:0045859	regulation of protein kinase activity	95	400	0.0230683	0.0840511	NP_001030518.1(NPM1);NP_001039377.1(CHORDC1);NP_001068871.2(CSF1R);NP_001069079.1(TOM1L1);NP_001069501.1(TPD52L1);NP_001069553.1(ACSL1);NP_001069843.1(AFAP1L2);NP_001073715.1(PKN1);NP_001093796.1(PTPN1);NP_001093816.1(CDKN1B);NP_001095746.1(RGCC);NP_001096001.1(RAP2A);NP_001103471.1(KRAS);NP_001107554.1(AGT);NP_001192987.1(TAOK3);NP_001193452.1(PTPRC);NP_776429.1(CAV1);NP_776842.1(PDE5A);NP_77715…
GO:0045619	regulation of lymphocyte differentiation	24	82	0.0235255	0.0856212	NP_001012692.2(HLA-DMA);NP_001029907.1(CD74);NP_001039882.1(CYLD);NP_001095352.1(INPP5D);NP_001137348.1(NCKAP1L);NP_001193452.1(PTPRC);XP_005217387.1(PTPRC);XP_005218741.1(CYLD);XP_005227242.1(BAD);XP_005227243.1(BAD);XP_010803130.1(NCKAP1L);XP_010811847.1(PTPRC);XP_010811849.1(PTPRC);XP_010819700.1(SASH3);XP_015330753.1(PTPRC);XP_024831838.1(PTPRC);XP_024831839.1(PTPRC);XP_024831840.1(PTPRC);XP_…
GO:0061082	myeloid leukocyte cytokine production	7	16	0.0242765	0.0880598	NP_001029907.1(CD74);NP_776622.1(TLR2);XP_005217503.1(TLR2);XP_005217504.1(TLR2);XP_015330814.1(TLR2);XP_015330815.1(TLR2);XP_024832770.1(TLR2)
GO:0071624	positive regulation of granulocyte chemotaxis	7	16	0.0242765	0.0880598	NP_001029907.1(CD74);NP_001137348.1(NCKAP1L);NP_786986.1(RAC2);XP_010803130.1(NCKAP1L);XP_024847426.1(NCKAP1L);XP_024856682.1(CAMK1D);XP_024856683.1(CAMK1D)
GO:2000191	regulation of fatty acid transport	7	16	0.0242765	0.0880598	NP_778221.1(PLA2R1);XP_002699912.1(ACSL4);XP_015317069.1(ACSL4);XP_015317071.1(ACSL4);XP_015317072.1(ACSL4);XP_015317073.1(ACSL4);XP_024844495.1(ACSL4)
GO:0071702	organic substance transport	334	1548	0.0244004	0.0884107	NP_001002763.1(CDH1);NP_001007818.1(QKI);NP_001012689.2(STAT3);NP_001014943.1(ARL15);NP_001015578.1(EHD1);NP_001015638.1(SNX17);NP_001020486.1(RPS25);NP_001029162.2(SCP2);NP_001029490.1(SRSF2);NP_001029570.2(SLC29A1);NP_001029621.1(KPNA2);NP_001029667.1(RPL35);NP_001029683.1(AP1M2);NP_001029712.1(PEX19);NP_001029743.1(DDX19A);NP_001029798.1(SEC23B);NP_001029862.1(Rps23);NP_001029907.1(CD74);NP_00…
GO:0033045	regulation of sister chromatid segregation	9	23	0.0244785	0.0884971	NP_001069216.1(CTCF);NP_001192552.1(TPR);XP_005218651.1(CTCF);XP_005218653.1(CTCF);XP_005218654.1(CTCF);XP_010812784.1(CTCF);XP_024833999.1(CTCF);XP_024834000.1(CTCF);XP_024834001.1(CTCF)
GO:0046660	female sex differentiation	9	23	0.0244785	0.0884971	NP_001071386.1(BAK1);NP_776319.1(BAX);NP_789745.1(CEBPB);XP_005223298.1(BAK1);XP_005227228.1(SF1);XP_015315211.1(BAK1);XP_024839342.1(BAK1);XP_024839343.1(BAK1);XP_024843045.1(Sf1)
GO:0043414	macromolecule methylation	47	182	0.0246342	0.0889614	NP_001039446.1(TRMT112);NP_001075899.1(CMTR1);NP_001091590.1(TRMT1L);NP_001092511.1(EHMT1);NP_001098794.1(TWF2);NP_001098845.1(Tdrkh);NP_001099084.1(SMARCA4);NP_001106725.1(Wtap);NP_001179414.1(Rtf1);NP_001180055.1(SUPT6H);NP_872592.2(DNMT1);XP_005208769.2(DNMT1);XP_005211148.1(Wtap);XP_005217437.2(TRMT1L);XP_005220168.1(SUPT6H);XP_005228084.1(OGT);XP_010805078.1(DNMT1);XP_010807031.1(Wtap);XP_01…
GO:0016054	organic acid catabolic process	27	95	0.0248369	0.0895941	NP_001007810.1(HSD17B4);NP_001013611.2(BCAT2);NP_001020377.2(ECHS1);NP_001029491.1(ACAA1);NP_001030240.1(ACSF3);NP_001033637.1(PCCB);NP_001039571.1(HIBADH);NP_001068891.1(DECR1);NP_001068947.1(PON3);NP_001070503.1(ASRGL1);NP_001095336.1(IDO1);NP_776760.1(HADHA);NP_776761.1(HADHB);NP_776919.1(ACADVL);NP_776932.1(BCKDHB);NP_803460.1(CROT);XP_005212988.1(HADHB);XP_005218566.1(ACSF3);XP_015316088.1(E…
GO:0055065	metal ion homeostasis	77	318	0.0248705	0.0896161	NP_001014912.1(HMOX1);NP_001015574.1(SFXN1);NP_001029727.1(S100B);NP_001030505.1(CCDC47);NP_001039402.1(SMDT1);NP_001071386.1(BAK1);NP_001074196.1(FXN);NP_001075196.1(CLIC2);NP_001076885.1(MICU2);NP_001095447.1(Picalm);NP_001096818.1(ERO1A);NP_001103268.1(Cherp);NP_001179510.1(MTSS1);NP_001192822.1(SLC30A1);NP_001193452.1(PTPRC);NP_001243485.1(CP);NP_776318.1(B2M);NP_776319.1(BAX);NP_776429.1(CAV…
GO:0010243	response to organonitrogen compound	96	406	0.0250751	0.0902539	NP_001002763.1(CDH1);NP_001029689.1(LAMTOR5);NP_001030431.1(GPD1);NP_001032521.1(HDAC1);NP_001070579.1(CARD9);NP_001077273.1(SCLY);NP_001092351.2(ARHGEF2);NP_001103431.1(Gfpt1);NP_001106785.1(GNG7);NP_001107984.1(GNG10);NP_001137560.1(SH3BP4);NP_001178237.1(KYNU);NP_001192826.1(UBR1);NP_776622.1(TLR2);NP_776760.1(HADHA);NP_777125.1(HSP90B1);NP_777170.1(MMP2);NP_777234.1(H2AFZ);NP_789745.1(CEBPB);…
GO:0043270	positive regulation of ion transport	20	66	0.0255197	0.0909027	NP_001019664.1(TRPV2);NP_001095811.1(LGALS3);NP_776319.1(BAX);NP_776778.1(IKBKB);NP_778221.1(PLA2R1);XP_005216458.2(F2);XP_005228373.1(Dmd);XP_005228374.1(Dmd);XP_024834660.1(PLCG2);XP_024843553.1(CASK);XP_024844136.1(DMD);XP_024844137.1(DMD);XP_024849253.1(ANK2);XP_024849254.1(Ank2);XP_024849255.1(Ank2);XP_024849256.1(Ank2);XP_024849257.1(Ank2);XP_024849258.1(Ank2);XP_024849262.1(Ank2);XP_024849…
GO:0032414	positive regulation of ion transmembrane transporter activity	14	42	0.0257099	0.0909027	NP_776778.1(IKBKB);XP_005228373.1(Dmd);XP_005228374.1(Dmd);XP_024834660.1(PLCG2);XP_024844136.1(DMD);XP_024844137.1(DMD);XP_024849253.1(ANK2);XP_024849254.1(Ank2);XP_024849255.1(Ank2);XP_024849256.1(Ank2);XP_024849257.1(Ank2);XP_024849258.1(Ank2);XP_024849262.1(Ank2);XP_024849263.1(Ank2)
GO:0051054	positive regulation of DNA metabolic process	14	42	0.0257099	0.0909027	NP_001192430.1(STAT6);NP_001193452.1(PTPRC);XP_005206571.1(STAT6);XP_005217387.1(PTPRC);XP_010811847.1(PTPRC);XP_010811849.1(PTPRC);XP_015330753.1(PTPRC);XP_024831838.1(PTPRC);XP_024831839.1(PTPRC);XP_024831840.1(PTPRC);XP_024831841.1(PTPRC);XP_024847175.1(STAT6);XP_024847176.1(STAT6);XP_024847178.1(STAT6)
GO:0043409	negative regulation of MAPK cascade	36	134	0.0257575	0.0909027	NP_001039405.2(ZMYND11);NP_001075897.1(ITCH);NP_001093796.1(PTPN1);NP_001192987.1(TAOK3);NP_776429.1(CAV1);NP_803482.1(GSTP1);XP_005214501.1(ZMYND11);XP_005214502.1(ZMYND11);XP_005214503.1(ZMYND11);XP_005214504.1(ZMYND11);XP_005214506.1(ZMYND11);XP_005214507.1(ZMYND11);XP_005217942.1(TAOK3);XP_005217943.1(TAOK3);XP_005217944.1(TAOK3);XP_005228373.1(Dmd);XP_010809731.1(ITCH);XP_010812261.1(TAOK3);…
GO:0000270	peptidoglycan metabolic process	3	4	0.0258687	0.0909027	NP_776998.1(PGLYRP1);XP_010801287.1(PGLYRP3);XP_010801288.1(PGLYRP3)
GO:0002266	follicular dendritic cell activation	3	4	0.0258687	0.0909027	NP_001095571.1(Nfkb2);XP_024841414.1(Nfkb2);XP_024841415.1(Nfkb2)
GO:0003309	type B pancreatic cell differentiation	3	4	0.0258687	0.0909027	XP_005227242.1(BAD);XP_005227243.1(BAD);XP_024843090.1(BAD)
GO:0003323	type B pancreatic cell development	3	4	0.0258687	0.0909027	XP_005227242.1(BAD);XP_005227243.1(BAD);XP_024843090.1(BAD)
GO:0006208	pyrimidine nucleobase catabolic process	3	4	0.0258687	0.0909027	NP_787005.1(ALDH6A1);XP_024853065.1(ALDH6A1);XP_024853066.1(ALDH6A1)
GO:0007040	lysosome organization	3	4	0.0258687	0.0909027	NP_776946.1(CORO1A);XP_005224888.1(CORO1A);XP_005224890.1(CORO1A)
GO:0010727	negative regulation of hydrogen peroxide metabolic process	3	4	0.0258687	0.0909027	NP_001012689.2(STAT3);NP_001035560.1(HP);XP_024835633.1(STAT3)
GO:0010871	negative regulation of receptor biosynthetic process	3	4	0.0258687	0.0909027	XP_015327629.1(ADIPOQ);XP_024851000.1(ADIPOQ);XP_024851001.1(ADIPOQ)
GO:0031018	endocrine pancreas development	3	4	0.0258687	0.0909027	XP_005227242.1(BAD);XP_005227243.1(BAD);XP_024843090.1(BAD)
GO:0035315	hair cell differentiation	3	4	0.0258687	0.0909027	XP_005210733.1(MYO6);XP_010806674.1(MYO6);XP_024852513.1(MYO6)
GO:0035883	enteroendocrine cell differentiation	3	4	0.0258687	0.0909027	XP_005227242.1(BAD);XP_005227243.1(BAD);XP_024843090.1(BAD)
GO:0042350	GDP-L-fucose biosynthetic process	3	4	0.0258687	0.0909027	NP_001039604.1(TSTA3);XP_005215235.1(TSTA3);XP_024857283.1(TSTA3)
GO:0042384	cilium assembly	3	4	0.0258687	0.0909027	XP_005228374.1(Dmd);XP_024844136.1(DMD);XP_024844137.1(DMD)
GO:0043096	purine nucleobase salvage	3	4	0.0258687	0.0909027	XP_002686486.1(HPRT1);XP_002686487.1(HPRT1);XP_005204963.1(HPRT1)
GO:0046113	nucleobase catabolic process	3	4	0.0258687	0.0909027	NP_787005.1(ALDH6A1);XP_024853065.1(ALDH6A1);XP_024853066.1(ALDH6A1)
GO:0046368	GDP-L-fucose metabolic process	3	4	0.0258687	0.0909027	NP_001039604.1(TSTA3);XP_005215235.1(TSTA3);XP_024857283.1(TSTA3)
GO:0060271	cilium morphogenesis	3	4	0.0258687	0.0909027	XP_005228374.1(Dmd);XP_024844136.1(DMD);XP_024844137.1(DMD)
GO:0080171	lytic vacuole organization	3	4	0.0258687	0.0909027	NP_776946.1(CORO1A);XP_005224888.1(CORO1A);XP_005224890.1(CORO1A)
GO:1901652	response to peptide	48	187	0.025903	0.0909255	NP_001070579.1(CARD9);NP_001077273.1(SCLY);NP_001092351.2(ARHGEF2);NP_001103431.1(Gfpt1);NP_001106785.1(GNG7);NP_001107984.1(GNG10);NP_776760.1(HADHA);NP_777234.1(H2AFZ);NP_803468.1(GOT1);NP_851372.1(CSN1S1);XP_002689611.3(DENND4C);XP_002691008.1(MYO5A);XP_005202627.2(STAT1);XP_005202630.1(STAT1);XP_005203721.4(ARHGEF2);XP_005203722.1(ARHGEF2);XP_005203723.1(ARHGEF2);XP_005205085.1(SCLY);XP_00520…
GO:1901293	nucleoside phosphate biosynthetic process	50	196	0.0260575	0.0913695	NP_001012689.2(STAT3);NP_001013600.1(AK1);NP_001029615.1(NADSYN1);NP_001035563.1(GART);NP_001068604.1(ATP5F1C);NP_001070479.1(NIPSNAP2);NP_001071309.1(IMPDH1);NP_001092327.1(NAPRT);NP_001095385.1(Aldoa);NP_001106767.1(Rrm1);NP_001106785.1(GNG7);NP_001178237.1(KYNU);NP_001231070.1(NAMPT);NP_776669.1(ATP5O);NP_803474.1(UMPS);XP_002686486.1(HPRT1);XP_002686487.1(HPRT1);XP_005204963.1(HPRT1);XP_00521…
GO:0045058	T cell selection	18	58	0.0261366	0.0915481	NP_001012692.2(HLA-DMA);NP_001029907.1(CD74);NP_001192430.1(STAT6);NP_001193452.1(PTPRC);XP_005206571.1(STAT6);XP_005217387.1(PTPRC);XP_010811847.1(PTPRC);XP_010811849.1(PTPRC);XP_015330753.1(PTPRC);XP_024831838.1(PTPRC);XP_024831839.1(PTPRC);XP_024831840.1(PTPRC);XP_024831841.1(PTPRC);XP_024837188.1(DOCK2);XP_024837189.1(DOCK2);XP_024847175.1(STAT6);XP_024847176.1(STAT6);XP_024847178.1(STAT6)
GO:0009266	response to temperature stimulus	17	54	0.0262841	0.0918792	NP_001028935.1(DNAJB1);NP_001070277.1(HSF1);NP_001180141.1(MYOF);NP_001192552.1(TPR);NP_786987.1(MAPK1);XP_005215207.1(HSF1);XP_005215208.1(HSF1);XP_010810127.1(HSF1);XP_010810128.1(HSF1);XP_010810129.1(HSF1);XP_010810130.1(HSF1);XP_010815584.1(ATXN3);XP_024841355.1(MYOF);XP_024841356.1(Myof);XP_024841357.1(MYOF);XP_024841359.1(Myof);XP_024857224.1(HSF1)
GO:0001910	regulation of leukocyte mediated cytotoxicity	16	50	0.0262874	0.0918792	NP_001007817.1(FADD);NP_001192206.1(ARRB2);NP_001193452.1(PTPRC);NP_776318.1(B2M);XP_002691165.1(B2M);XP_005211338.1(RIPK3);XP_005217387.1(PTPRC);XP_005220238.1(ARRB2);XP_010811847.1(PTPRC);XP_010811849.1(PTPRC);XP_015330753.1(PTPRC);XP_024831838.1(PTPRC);XP_024831839.1(PTPRC);XP_024831840.1(PTPRC);XP_024831841.1(PTPRC);XP_024852995.1(B2M)
GO:0070507	regulation of microtubule cytoskeleton organization	25	87	0.026356	0.0920202	NP_001039377.1(CHORDC1);NP_001068802.1(MAPRE1);NP_001092351.2(ARHGEF2);NP_001093816.1(CDKN1B);NP_001121978.1(Chmp4b);NP_001179190.1(Xpo1);NP_001179751.1(MID1);XP_005203721.4(ARHGEF2);XP_005203722.1(ARHGEF2);XP_005203723.1(ARHGEF2);XP_005212828.1(Xpo1);XP_005212829.1(Xpo1);XP_005212830.1(Xpo1);XP_005228529.1(MID1);XP_005228535.1(MID1);XP_010801182.1(ARHGEF2);XP_015317571.1(ARHGEF2);XP_015328967.1(…
GO:0071345	cellular response to cytokine stimulus	45	174	0.0267619	0.0933374	NP_001007817.1(FADD);NP_001012689.2(STAT3);NP_001029784.1(HPX);NP_001029907.1(CD74);NP_001068871.2(CSF1R);NP_001098966.1(TMED7);NP_001103236.1(SHARPIN);NP_001192430.1(STAT6);NP_001193452.1(PTPRC);NP_001265500.1(CNTFR);NP_776429.1(CAV1);NP_777155.1(PYCARD);NP_786987.1(MAPK1);XP_002686059.1(ADAR);XP_002691752.2(TRAF2);XP_005202627.2(STAT1);XP_005202630.1(STAT1);XP_005203859.2(ADAR);XP_005203947.1(E…
GO:0030323	respiratory tube development	32	117	0.0267913	0.0933403	NP_001070469.1(RBPJ);NP_001071495.1(SP1);NP_001096793.1(LIPA);XP_005207867.1(RBPJ);XP_005207868.1(RBPJ);XP_005207869.1(RBPJ);XP_015316049.2(LIPA);XP_024833450.1(NCOR2);XP_024833451.1(NCOR2);XP_024833452.1(NCOR2);XP_024833454.1(NCOR2);XP_024833456.1(NCOR2);XP_024833457.1(NCOR2);XP_024833458.1(NCOR2);XP_024849212.1(RBPJ);XP_024849213.1(RBPJ);XP_024849214.1(RBPJ);XP_024849215.1(RBPJ);XP_024849216.1(…
GO:0032259	methylation	47	183	0.0270066	0.0939826	NP_001039446.1(TRMT112);NP_001075899.1(CMTR1);NP_001091590.1(TRMT1L);NP_001092511.1(EHMT1);NP_001098794.1(TWF2);NP_001098845.1(Tdrkh);NP_001099084.1(SMARCA4);NP_001106725.1(Wtap);NP_001179414.1(Rtf1);NP_001180055.1(SUPT6H);NP_872592.2(DNMT1);XP_005208769.2(DNMT1);XP_005211148.1(Wtap);XP_005217437.2(TRMT1L);XP_005220168.1(SUPT6H);XP_005228084.1(OGT);XP_010805078.1(DNMT1);XP_010807031.1(Wtap);XP_01…
GO:0002067	glandular epithelial cell differentiation	10	27	0.0270621	0.0939826	NP_001179230.1(CDK6);XP_005205192.1(CDK6);XP_005205193.1(CDK6);XP_005205194.1(CDK6);XP_005205195.1(CDK6);XP_005205231.1(AGR2);XP_005205232.1(AGR2);XP_005227242.1(BAD);XP_005227243.1(BAD);XP_024843090.1(BAD)
GO:0030301	cholesterol transport	10	27	0.0270621	0.0939826	NP_001029162.2(SCP2);NP_001030199.1(PLTP);NP_001069624.1(VPS4B);XP_005214615.1(PLTP);XP_015327629.1(ADIPOQ);XP_024840140.1(VPS4B);XP_024851000.1(ADIPOQ);XP_024851001.1(ADIPOQ);XP_024856140.1(PLTP);XP_024856141.1(PLTP)
GO:0015858	nucleoside transport	6	13	0.0276427	0.0957947	NP_001029570.2(SLC29A1);NP_001070433.1(SLC35B2);NP_001179096.1(SLC28A3);XP_010816534.1(SLC35B2);XP_015328102.1(SLC28A3);XP_024851313.1(SLC28A3)
GO:0032494	response to peptidoglycan	6	13	0.0276427	0.0957947	NP_776622.1(TLR2);XP_005217503.1(TLR2);XP_005217504.1(TLR2);XP_015330814.1(TLR2);XP_015330815.1(TLR2);XP_024832770.1(TLR2)
GO:0048732	gland development	31	113	0.0277913	0.0962075	NP_001070469.1(RBPJ);NP_001192430.1(STAT6);NP_776429.1(CAV1);NP_789745.1(CEBPB);NP_803478.1(B4GALT1);XP_005206571.1(STAT6);XP_005207867.1(RBPJ);XP_005207868.1(RBPJ);XP_005207869.1(RBPJ);XP_005210607.1(TNC);XP_024847175.1(STAT6);XP_024847176.1(STAT6);XP_024847178.1(STAT6);XP_024849212.1(RBPJ);XP_024849213.1(RBPJ);XP_024849214.1(RBPJ);XP_024849215.1(RBPJ);XP_024849216.1(RBPJ);XP_024849217.1(RBPJ);X…
GO:0006163	purine nucleotide metabolic process	52	206	0.0284807	0.0984895	NP_001012689.2(STAT3);NP_001013600.1(AK1);NP_001014849.1(COQ7);NP_001025017.1(OAS1);NP_001030431.1(GPD1);NP_001035563.1(GART);NP_001039460.1(MCEE);NP_001068604.1(ATP5F1C);NP_001070479.1(NIPSNAP2);NP_001071309.1(IMPDH1);NP_001095385.1(Aldoa);NP_001106712.1(COQ7);NP_001106785.1(GNG7);NP_776669.1(ATP5O);NP_776842.1(PDE5A);NP_776929.1(ATP6V1A);NP_788844.2(ATP6V1B2);XP_002686486.1(HPRT1);XP_002686487.…
GO:0007063	regulation of sister chromatid cohesion	8	20	0.0290753	0.100333	NP_001069216.1(CTCF);XP_005218651.1(CTCF);XP_005218653.1(CTCF);XP_005218654.1(CTCF);XP_010812784.1(CTCF);XP_024833999.1(CTCF);XP_024834000.1(CTCF);XP_024834001.1(CTCF)
GO:0032469	endoplasmic reticulum calcium ion homeostasis	8	20	0.0290753	0.100333	NP_001071386.1(BAK1);NP_776319.1(BAX);NP_803473.1(TGM2);XP_005223298.1(BAK1);XP_015315211.1(BAK1);XP_024839342.1(BAK1);XP_024839343.1(BAK1);XP_024848790.1(RAP1GDS1)
GO:0006520	cellular amino acid metabolic process	69	284	0.0301103	0.103685	NP_001013611.2(BCAT2);NP_001019738.1(CTH);NP_001029554.1(IVD);NP_001029600.1(ASL);NP_001030189.1(PHGDH);NP_001030548.1(SMS);NP_001039571.1(HIBADH);NP_001068602.1(GCAT);NP_001068838.1(KYAT3);NP_001069121.1(ASNS);NP_001069154.1(Gstz1);NP_001069223.1(MTHFD2);NP_001069238.1(P4HA1);NP_001070503.1(ASRGL1);NP_001071432.1(GLS);NP_001092382.1(FAH);NP_001094539.1(IARS);NP_001095336.1(IDO1);NP_001095415.1(T…
GO:0016049	cell growth	69	284	0.0301103	0.103685	NP_001019664.1(TRPV2);NP_001039560.1(CXCL16);NP_001039608.2(CDKN2AIP);NP_001040026.1(EXOSC2);NP_001074196.1(FXN);NP_001093816.1(CDKN1B);NP_001095365.1(SIPA1);NP_001098794.1(TWF2);NP_001099084.1(SMARCA4);NP_001137560.1(SH3BP4);NP_001157250.1(FN1);NP_001160047.2(KRT14);NP_001179579.1(CRLF3);NP_001193171.1(ARIH2);NP_001269011.1(HTRA1);NP_776344.1(HRG);NP_776459.1(CYBA);NP_776474.2(ENO1);NP_776926.1(…
GO:0072350	tricarboxylic acid metabolic process	12	35	0.0301741	0.103795	NP_001029811.1(SUCLG2);NP_001030254.1(SUCLG1);NP_001069781.1(IDH3G);NP_001094516.1(PDHA1);NP_001139344.1(IDH3B);NP_786984.1(IDH2);NP_851355.2(IDH1);XP_005202754.1(IDH1);XP_005220772.1(ACLY);XP_005227754.1(IDH3G);XP_015317007.1(IDH3G);XP_024843986.1(IDH3G)
GO:0010224	response to UV-B	5	10	0.0305049	0.104823	NP_001020520.1(CRIP1);NP_001179813.1(Mme);XP_024846345.1(Mme);XP_024846352.1(Mme);XP_024846356.1(Mme)
GO:0008277	regulation of G-protein coupled receptor protein signaling pathway	18	59	0.0309052	0.105949	NP_001007809.1(CAV2);NP_001179425.1(PLEK);NP_001179691.2(MYH9);NP_001192206.1(ARRB2);XP_005216458.2(F2);XP_005219451.1(ARHGEF1);XP_005219452.1(ARHGEF1);XP_005220238.1(ARRB2);XP_010813417.1(ARHGEF1);XP_010813422.2(ARHGEF1);XP_024834880.1(ARHGEF1);XP_024834883.1(ARHGEF1);XP_024834884.1(ARHGEF1);XP_024834885.1(ARHGEF1);XP_024834886.1(ARHGEF1);XP_024845691.1(ARHGEF11);XP_024845694.1(ARHGEF11);XP_0248…
GO:0001912	positive regulation of leukocyte mediated cytotoxicity	13	39	0.0309796	0.105949	NP_001007817.1(FADD);NP_001193452.1(PTPRC);NP_776318.1(B2M);XP_002691165.1(B2M);XP_005217387.1(PTPRC);XP_010811847.1(PTPRC);XP_010811849.1(PTPRC);XP_015330753.1(PTPRC);XP_024831838.1(PTPRC);XP_024831839.1(PTPRC);XP_024831840.1(PTPRC);XP_024831841.1(PTPRC);XP_024852995.1(B2M)
GO:0031343	positive regulation of cell killing	13	39	0.0309796	0.105949	NP_001007817.1(FADD);NP_001193452.1(PTPRC);NP_776318.1(B2M);XP_002691165.1(B2M);XP_005217387.1(PTPRC);XP_010811847.1(PTPRC);XP_010811849.1(PTPRC);XP_015330753.1(PTPRC);XP_024831838.1(PTPRC);XP_024831839.1(PTPRC);XP_024831840.1(PTPRC);XP_024831841.1(PTPRC);XP_024852995.1(B2M)
GO:0035036	sperm-egg recognition	13	39	0.0309796	0.105949	NP_001017934.2(CCT3);NP_001029411.1(CCT2);NP_001029714.1(CCT6A);NP_001033175.1(TCP1);NP_001033283.1(CCT4);NP_001039636.1(CCT7);NP_001096577.1(Ubap2l);NP_803478.1(B4GALT1);XP_010801167.1(Ubap2l);XP_010801168.1(UBAP2L);XP_010801169.1(UBAP2L);XP_024839913.1(UBAP2L);XP_024839923.1(UBAP2L)
GO:0009150	purine ribonucleotide metabolic process	50	198	0.0309953	0.105949	NP_001012689.2(STAT3);NP_001013600.1(AK1);NP_001014849.1(COQ7);NP_001030431.1(GPD1);NP_001035563.1(GART);NP_001039460.1(MCEE);NP_001068604.1(ATP5F1C);NP_001070479.1(NIPSNAP2);NP_001071309.1(IMPDH1);NP_001095385.1(Aldoa);NP_001106712.1(COQ7);NP_001106785.1(GNG7);NP_776669.1(ATP5O);NP_776842.1(PDE5A);NP_776929.1(ATP6V1A);NP_788844.2(ATP6V1B2);XP_002686486.1(HPRT1);XP_002686487.1(HPRT1);XP_005204963…
GO:0006461	protein complex assembly	202	914	0.0310866	0.106039	NP_001002763.1(CDH1);NP_001002885.1(TMSB4);NP_001003900.1(TUBB2A);NP_001007809.1(CAV2);NP_001012688.1(HSP90AA1);NP_001014405.1(KCNAB2);NP_001014406.1(KCNAB2);NP_001014912.1(HMOX1);NP_001015578.1(EHD1);NP_001015592.1(PFN1);NP_001017934.2(CCT3);NP_001019708.1(GMFG);NP_001019738.1(CTH);NP_001020491.1(TWF1);NP_001025017.1(OAS1);NP_001028798.1(FGA);NP_001029376.1(TUBA1C);NP_001029411.1(CCT2);NP_001029…
GO:0070271	protein complex biogenesis	202	914	0.0310866	0.106039	NP_001002763.1(CDH1);NP_001002885.1(TMSB4);NP_001003900.1(TUBB2A);NP_001007809.1(CAV2);NP_001012688.1(HSP90AA1);NP_001014405.1(KCNAB2);NP_001014406.1(KCNAB2);NP_001014912.1(HMOX1);NP_001015578.1(EHD1);NP_001015592.1(PFN1);NP_001017934.2(CCT3);NP_001019708.1(GMFG);NP_001019738.1(CTH);NP_001020491.1(TWF1);NP_001025017.1(OAS1);NP_001028798.1(FGA);NP_001029376.1(TUBA1C);NP_001029411.1(CCT2);NP_001029…
GO:0048869	cellular developmental process	591	2825	0.0312165	0.106183	NP_001002763.1(CDH1);NP_001007809.1(CAV2);NP_001007810.1(HSD17B4);NP_001007817.1(FADD);NP_001007818.1(QKI);NP_001012689.2(STAT3);NP_001012692.2(HLA-DMA);NP_001013617.1(TAGLN2);NP_001014849.1(COQ7);NP_001014939.1(TBCB);NP_001015574.1(SFXN1);NP_001015578.1(EHD1);NP_001015602.1(STK4);NP_001015608.1(CLIC1);NP_001028790.1(ACTG1);NP_001028799.1(BECN1);NP_001029212.1(PSMB10);NP_001029471.1(PGK1);NP_0010…
GO:0006071	glycerol metabolic process	4	7	0.0313566	0.106183	NP_001093766.1(GPD2);NP_803468.1(GOT1);XP_005202471.1(GPD2);XP_024855441.1(GPD2)
GO:0006301	postreplication repair	4	7	0.0313566	0.106183	NP_001039706.1(RBX1);NP_777203.1(RPS27A);XP_005212615.1(RPS27A);XP_024847524.1(RBX1)
GO:0009410	response to xenobiotic stimulus	4	7	0.0313566	0.106183	NP_001040025.1(Gstm5);NP_776450.2(CRYZ);XP_005204423.1(CRYZ);XP_010801667.1(CRYZ)
GO:0014075	response to amine	4	7	0.0313566	0.106183	NP_001032521.1(HDAC1);XP_002686486.1(HPRT1);XP_002686487.1(HPRT1);XP_005204963.1(HPRT1)
GO:0034661	ncRNA catabolic process	4	7	0.0313566	0.106183	NP_001030474.1(EXOSC3);NP_001040026.1(EXOSC2);XP_005217026.1(EXOSC10);XP_024855878.1(DIS3)
GO:0072074	kidney mesenchyme development	4	7	0.0313566	0.106183	XP_005202627.2(STAT1);XP_005202630.1(STAT1);XP_024856450.1(STAT1);XP_024856465.1(STAT1)
GO:0007338	single fertilization	14	43	0.0314239	0.1063	NP_001017934.2(CCT3);NP_001029411.1(CCT2);NP_001029714.1(CCT6A);NP_001033175.1(TCP1);NP_001033283.1(CCT4);NP_001039636.1(CCT7);NP_001096577.1(Ubap2l);NP_001107554.1(AGT);NP_803478.1(B4GALT1);XP_010801167.1(Ubap2l);XP_010801168.1(UBAP2L);XP_010801169.1(UBAP2L);XP_024839913.1(UBAP2L);XP_024839923.1(UBAP2L)
GO:0043623	cellular protein complex assembly	81	340	0.0314872	0.106404	NP_001002885.1(TMSB4);NP_001003900.1(TUBB2A);NP_001012688.1(HSP90AA1);NP_001015592.1(PFN1);NP_001019708.1(GMFG);NP_001020491.1(TWF1);NP_001028798.1(FGA);NP_001029376.1(TUBA1C);NP_001029411.1(CCT2);NP_001029802.1(GRB2);NP_001033199.1(VASP);NP_001039838.1(TUBB6);NP_001069161.1(PSMD5);NP_001069540.1(NCK1);NP_001076949.1(CAPZA1);NP_001094707.1(GMFB);NP_001095447.1(Picalm);NP_001098794.1(TWF2);NP_0011…
GO:0007275	multicellular organism development	573	2736	0.0315579	0.106532	NP_001002763.1(CDH1);NP_001007817.1(FADD);NP_001007818.1(QKI);NP_001012689.2(STAT3);NP_001012692.2(HLA-DMA);NP_001014405.1(KCNAB2);NP_001014406.1(KCNAB2);NP_001014849.1(COQ7);NP_001014939.1(TBCB);NP_001015574.1(SFXN1);NP_001015592.1(PFN1);NP_001015602.1(STK4);NP_001015613.1(CKB);NP_001028790.1(ACTG1);NP_001029557.1(CTSH);NP_001029727.1(S100B);NP_001029802.1(GRB2);NP_001029823.1(Sept4);NP_00102990…
GO:0071822	protein complex subunit organization	297	1376	0.0322084	0.108616	NP_001002763.1(CDH1);NP_001002885.1(TMSB4);NP_001003900.1(TUBB2A);NP_001007809.1(CAV2);NP_001012688.1(HSP90AA1);NP_001014405.1(KCNAB2);NP_001014406.1(KCNAB2);NP_001014912.1(HMOX1);NP_001015578.1(EHD1);NP_001015592.1(PFN1);NP_001017934.2(CCT3);NP_001019708.1(GMFG);NP_001019738.1(CTH);NP_001020486.1(RPS25);NP_001020491.1(TWF1);NP_001025017.1(OAS1);NP_001028798.1(FGA);NP_001029376.1(TUBA1C);NP_00102…
GO:0043549	regulation of kinase activity	108	467	0.033118	0.11133	NP_001030518.1(NPM1);NP_001039377.1(CHORDC1);NP_001068871.2(CSF1R);NP_001069079.1(TOM1L1);NP_001069501.1(TPD52L1);NP_001069553.1(ACSL1);NP_001069843.1(AFAP1L2);NP_001073715.1(PKN1);NP_001092461.1(FGR);NP_001093796.1(PTPN1);NP_001093816.1(CDKN1B);NP_001095746.1(RGCC);NP_001096001.1(RAP2A);NP_001103471.1(KRAS);NP_001107554.1(AGT);NP_001192987.1(TAOK3);NP_001193452.1(PTPRC);NP_776429.1(CAV1);NP_7768…
GO:0010648	negative regulation of cell communication	115	500	0.0331487	0.11133	NP_001002763.1(CDH1);NP_001014855.1(Psmc1);NP_001015602.1(STK4);NP_001019680.2(PSME1);NP_001029560.1(PSMB9);NP_001032521.1(HDAC1);NP_001039405.2(ZMYND11);NP_001039706.1(RBX1);NP_001039882.1(CYLD);NP_001069044.1(CHP1);NP_001069540.1(NCK1);NP_001073075.1(STK3);NP_001073694.1(LRPAP1);NP_001075897.1(ITCH);NP_001093796.1(PTPN1);NP_001095705.1(NLRX1);NP_001099084.1(SMARCA4);NP_001107554.1(AGT);NP_00117…
GO:0006936	muscle contraction	35	132	0.0331499	0.11133	NP_001029674.1(ACTA2);NP_001069366.1(SNTA1);NP_001077198.1(PKP2);NP_001093833.1(GPD1L);NP_001095385.1(Aldoa);NP_001107554.1(AGT);NP_776338.1(GAA);NP_776429.1(CAV1);NP_776544.1(NCF1);XP_005221192.1(GAA);XP_005221193.1(GAA);XP_005224934.1(Aldoa);XP_005225421.1(ACTA2);XP_005228373.1(Dmd);XP_005228374.1(Dmd);XP_010814808.1(GAA);XP_010817708.1(Aldoa);XP_024835302.1(GAA);XP_024840531.1(Aldoa);XP_024840…
GO:0007507	heart development	35	132	0.0331499	0.11133	NP_001070469.1(RBPJ);NP_001077198.1(PKP2);NP_776493.1(GJA1);NP_777258.1(SLC9A1);XP_005207867.1(RBPJ);XP_005207868.1(RBPJ);XP_005207869.1(RBPJ);XP_010812357.1(PTPN11);XP_010812358.1(PTPN11);XP_024849212.1(RBPJ);XP_024849213.1(RBPJ);XP_024849214.1(RBPJ);XP_024849215.1(RBPJ);XP_024849216.1(RBPJ);XP_024849217.1(RBPJ);XP_024849218.1(RBPJ);XP_024849219.1(RBPJ);XP_024849220.1(RBPJ);XP_024849221.1(RBPJ);…
GO:0046395	carboxylic acid catabolic process	26	93	0.0331898	0.11135	NP_001007810.1(HSD17B4);NP_001013611.2(BCAT2);NP_001020377.2(ECHS1);NP_001029491.1(ACAA1);NP_001030240.1(ACSF3);NP_001033637.1(PCCB);NP_001039571.1(HIBADH);NP_001068891.1(DECR1);NP_001070503.1(ASRGL1);NP_001095336.1(IDO1);NP_776760.1(HADHA);NP_776761.1(HADHB);NP_776919.1(ACADVL);NP_776932.1(BCKDHB);NP_803460.1(CROT);XP_005212988.1(HADHB);XP_005218566.1(ACSF3);XP_015316088.1(ECHS1);XP_015327629.1(…
GO:0098771	inorganic ion homeostasis	84	355	0.0336925	0.11292	NP_001014912.1(HMOX1);NP_001015574.1(SFXN1);NP_001015613.1(CKB);NP_001029727.1(S100B);NP_001030505.1(CCDC47);NP_001039402.1(SMDT1);NP_001069044.1(CHP1);NP_001071386.1(BAK1);NP_001074196.1(FXN);NP_001075196.1(CLIC2);NP_001076885.1(MICU2);NP_001095447.1(Picalm);NP_001096818.1(ERO1A);NP_001103268.1(Cherp);NP_001179510.1(MTSS1);NP_001192822.1(SLC30A1);NP_001193452.1(PTPRC);NP_001243485.1(CP);NP_77631…
GO:0040001	establishment of mitotic spindle localization	7	17	0.0344245	0.115255	NP_001092351.2(ARHGEF2);XP_005203721.4(ARHGEF2);XP_005203722.1(ARHGEF2);XP_010801182.1(ARHGEF2);XP_024842011.1(ARHGEF2);XP_024842016.1(ARHGEF2);XP_024842017.1(ARHGEF2)
GO:0006364	rRNA processing	10	28	0.0348843	0.116436	NP_001020510.1(RPS24);NP_001030474.1(EXOSC3);NP_001032544.1(RPS19);NP_001040026.1(EXOSC2);NP_001069375.1(WDR12);XP_005209604.1(RPS14);XP_005209605.1(RPS14);XP_005217026.1(EXOSC10);XP_024849610.1(RPS14);XP_024849611.1(RPS14)
GO:0009746	response to hexose	10	28	0.0348843	0.116436	NP_001095772.1(GCK);NP_001095988.1(SARM1);NP_001300934.1(ENSA);NP_776475.2(ENSA);NP_777012.1(PRKCB);XP_005225779.1(GPAM);XP_015327629.1(ADIPOQ);XP_024841259.1(GPAM);XP_024851000.1(ADIPOQ);XP_024851001.1(ADIPOQ)
GO:0034284	response to monosaccharide	10	28	0.0348843	0.116436	NP_001095772.1(GCK);NP_001095988.1(SARM1);NP_001300934.1(ENSA);NP_776475.2(ENSA);NP_777012.1(PRKCB);XP_005225779.1(GPAM);XP_015327629.1(ADIPOQ);XP_024841259.1(GPAM);XP_024851000.1(ADIPOQ);XP_024851001.1(ADIPOQ)
GO:0022407	regulation of cell-cell adhesion	60	245	0.0353349	0.117819	NP_001007817.1(FADD);NP_001012692.2(HLA-DMA);NP_001029907.1(CD74);NP_001030367.1(EPCAM);NP_001032695.1(FERMT3);NP_001039882.1(CYLD);NP_001069540.1(NCK1);NP_001075897.1(ITCH);NP_001095336.1(IDO1);NP_001095746.1(RGCC);NP_001103451.1(ITGA6);NP_001136389.1(FGB);NP_001137348.1(NCKAP1L);NP_001193452.1(PTPRC);NP_776410.1(AIF1);NP_776842.1(PDE5A);NP_776946.1(CORO1A);NP_777155.1(PYCARD);NP_789745.1(CEBPB)…
[truncated: 2,283 more rows]
