# Supplementary material for: Role of CORO1A in Regulating Immune Homeostasis of Mammary Glands and Its Contribution to Clinical Mastitis Development in Dairy Cows
Source: Biomolecules. 2025 Jun 6;15(6):827. doi: 10.3390/biom15060827 (PMC12191025; doi:10.3390/biom15060827)
Supplement: Supplementary file 1 [file biomolecules-15-00827-s001.zip › Table S5 (Pathways Analysis RAW Data).xlsx]

## Sheet: 8 Pathway and 152 DEPs
Table S5 The 2 Pathways and 74 DEPs RAW Data identified from DIA proteomics
NO.	Relational	Pathway_ID	KEGG_A_class	KEGG_B_class	Pathway	Down DEPs	Up DEPs	Con-vs-CM	All	Pvalue	Qvalue	Proteins
1	CORO1A	ko04145	Cellular Processes	Transport and catabolism	Phagosome	34	70	104	243	5.22069e-13	5.65574e-11	NP_001003900.1(TUBB2A);NP_001012692.2(HLA-DMA);NP_001012695.1(HLA-DRA);NP_001028787.1(CTSS);NP_001028790.1(ACTG1);NP_001029376.1(TUBA1C);NP_001029840.2(BoLA-DQB);NP_001035046.1(ITGAM);NP_001035571.1(HLA-DMB);NP_001035594.1(SEC61A1);NP_001039334.1(ATP6V1F);NP_001039448.1(NCF4);NP_001039517.1(DYNC1LI1);NP_001039838.1(TUBB6);NP_001040087.1(Tap2);NP_001068760.1(SEC61B);NP_001069102.1(TCIRG1);NP_00107…
2	CORO1A	ko05152	Human Diseases	Infectious diseases	Tuberculosis	7	97	104	360	0.00195378	0.011545	NP_001007817.1(FADD);NP_001012692.2(HLA-DMA);NP_001012695.1(HLA-DRA);NP_001014947.1(MAPK13);NP_001014956.1(NFYA);NP_001028787.1(CTSS);NP_001029840.2(BoLA-DQB);NP_001029907.1(CD74);NP_001035046.1(ITGAM);NP_001035571.1(HLA-DMB);NP_001035645.1(IRAK1);NP_001039361.1(TRADD);NP_001039435.1(CASP8);NP_001068842.1(LSP1);NP_001069102.1(TCIRG1);NP_001069877.1(NFKB1);NP_001070579.1(CARD9);NP_001104274.1(SRC)…
NO.	ID	Symbol	Description	Con1	Con2	Con3	CM1	CM2	CM3	log2(fc)	PValue	FDR
1	NP_776404.2	ACTB	PREDICTED: actin, cytoplasmic 1 [Camelus dromedarius]	2.16486e+06	1.73905e+06	1.74176e+06	4159026	2.08088e+06	5813413	1.09421	0.00189216	0.0100174
2	NP_001028790.1	ACTG1	PREDICTED: actin, cytoplasmic 2 isoform X1 [Colobus angolensis palliatus]	602758720	393034208	454600736	1335091072	852091136	1708007552	1.42525	1.64274e-05	0.000195719
3	XP_010803498.1	APAF1	PREDICTED: apoptotic protease-activating factor 1 isoform X2 [Bos taurus]	138594	78339.7	109063	215403	1.94563e+06	442730	2.99767	0.00624721	0.0257622
4	NP_787000.1	ATP6AP1	V-type proton ATPase subunit S1 precursor [Bos taurus]	411792	311114	205331	656122	570851	957486	1.23471	0.00115677	0.00670315
5	NP_777179.1	ATP6V0A1	V-type proton ATPase 116 kDa subunit a isoform 1 [Bos taurus]	326404	379093	316326	595264	1.65405e+06	635939	1.49755	0.00112917	0.00656561
6	NP_776929.1	ATP6V1A	V-type proton ATPase catalytic subunit A [Bos taurus]	3772096	3.22533e+06	3.31355e+06	10826834	4327820	15833393	1.58753	3.40284e-20	1.21839e-17
7	NP_788844.2	ATP6V1B2	V-type proton ATPase subunit B, brain isoform isoform 2 [Bos taurus]	6237099	4.91251e+06	5.32079e+06	18548386	12834340	26437592	1.8117	0.0141408	0.0491568
8	NP_788849.1	ATP6V1C1	V-type proton ATPase subunit C 1 [Bos taurus]	284453	386219	335916	1.65884e+06	2370846	2156718	2.61963	0.00191204	0.0100991
9	NP_777235.1	ATP6V1E1	V-type proton ATPase subunit E 1, partial [Bos mutus]	2.08784e+06	1.89054e+06	1.86439e+06	5.33941e+06	2909841	7541996	1.4344	1.26364e-06	2.11737e-05
10	NP_001039334.1	ATP6V1F	V-type proton ATPase subunit F [Bos taurus]	1.30431e+06	1439200	1.57837e+06	3.60625e+06	2313548	3.64387e+06	1.1459	0.000129128	0.00110156
11	NP_776670.1	ATP6V1G1	V-type proton ATPase subunit G 1 [Bos taurus]	611983	982621	775572	1.5209e+06	857358	2.86831e+06	1.14638	0.00414944	0.0188191
12	XP_005215461.1	ATP6V1H	PREDICTED: V-type proton ATPase subunit H isoform X3 [Bos taurus]	736201	884617	1072282	1.98927e+06	995395	3.62874e+06	1.29613	0.0114018	0.0413686
13	XP_005227242.1	BAD	PREDICTED: bcl2-associated agonist of cell death isoform X1 [Bos taurus]	279921	352752	326527	466091	449215	558203	0.619352	0.00657712	0.026809
14	NP_776319.1	BAX	apoptosis regulator BAX [Bos taurus]	313807	194544	297548	2.4701e+06	1.88776e+06	4292726	3.42412	0.00106495	0.00625095
15	NP_001029840.2	BoLA-DQB	boLa class II histocompatibility antigen, DQB*0101 beta chain precursor [Bos taurus]	336250	255806	239069	5.39922e+06	NA	5.18694e+06	4.25593	0.00416426	0.0188612
16	XP_005207185.1	C1R	PREDICTED: complement C1r subcomponent isoform X1 [Bos taurus]	551371	763368	435942	1.11739e+06	2.50945e+06	826727	1.34705	0.000374145	0.00264861
17	NP_001070579.1	CARD9	caspase recruitment domain-containing protein 9 [Bos taurus]	48270.2	66155.1	42966.3	628866	156476	955022	3.46696	0.00211204	0.0109765
18	NP_001039435.1	CASP8	caspase-8 [Bos taurus]	1.6591e+06	987463	859775	2.53927e+06	1.75458e+06	3413053	1.13619	2.87339e-05	0.000309789
19	NP_777250.1	CATHL1	cathelicidin-1 precursor [Bos taurus]	3875335	2.26427e+06	1.33614e+06	14698460	179703968	20594476	4.84595	2.5686e-14	2.81842e-12
20	NP_777251.1	CATHL2	cathelicidin-2 precursor [Bos taurus]	3.7828e+06	2.57391e+06	1.31534e+06	31816760	292746880	41908716	5.57795	1.43334e-05	0.000174749
21	NP_776426.1	CATHL3	cathelicidin-3 precursor [Bos taurus]	215018	489718	123141	3.97109e+06	24898232	5.29728e+06	5.36703	0.000693168	0.00436228
22	NP_777252.1	CATHL4	cathelicidin-4 precursor [Bos taurus]	3.77828e+06	2906326	1.47837e+06	16479924	316368000	20734938	5.43681	6.47283e-08	1.59546e-06
23	NP_777257.1	CATHL6	cathelicidin-6 precursor [Bos taurus]	342860	379113	193830	1.58005e+06	34408280	1.47467e+06	5.35428	8.99183e-07	1.57253e-05
24	NP_777256.1	CATHL7	cathelicidin-7 precursor [Bos taurus]	353015	376598	267938	4.0496e+06	32100506	5974947	5.40014	4.23613e-05	0.000430125
25	NP_776433.1	CD14	monocyte differentiation antigen CD14 precursor [Bos taurus]	2.27922e+06	2.07829e+06	1.58535e+06	4.87384e+06	6.62539e+06	6152095	1.57055	3.0136e-07	6.2888e-06
26	NP_001265550.1	CD36	platelet glycoprotein 4 [Bos taurus]	23111910	40417980	37709528	1.74381e+06	5370695	651537	-3.70445	2.85686e-10	1.34036e-08
27	NP_001029907.1	CD74	HLA class II histocompatibility antigen gamma chain [Bos taurus]	205849	550727	568592	4.59628e+06	NA	5.22089e+06	3.47409	0.00021659	0.0016782
28	NP_789745.1	CEBPB	CCAAT/enhancer-binding protein beta [Bos taurus]	415231	178658	164326	939337	392757	1.10929e+06	1.68702	0.0101599	0.037852
29	NP_776946.1	CORO1A	coronin-1A [Bos taurus]	6.10526e+06	5398640	4393697	33983880	22073380	46650512	2.69166	6.19693e-09	2.0974e-07
30	NP_001157494.1	CREBBP	CREB-binding protein [Bos taurus]	218723	128805	117982	251437	189185	294416	0.659006	0.000151743	0.0012528
31	NP_776457.1	CTSL	cathepsin L2 precursor [Bos taurus]	982358	591917	430492	2.1366e+06	1.61106e+06	1.00962e+06	1.2467	0.00342949	0.0162471
32	NP_001028787.1	CTSS	cathepsin S precursor [Bos taurus]	3681512	2531885	1.9587e+06	33101126	11911208	47986952	3.50844	1.66029e-11	9.59822e-10
33	NP_776459.1	CYBA	cytochrome b-245 light chain [Bos taurus]	400946	654172	803574	7799199	1.50824e+06	12643212	3.5619	0.000798773	0.00490881
34	NP_776460.1	CYBB	cytochrome b-245 heavy chain [Bos taurus]	182418	116638	105037	3.59992e+06	341775	2.76218e+06	4.05224	0.00017202	0.00139316
35	NP_001039517.1	DYNC1LI1	cytoplasmic dynein 1 light intermediate chain 1 [Bos taurus]	2515396	2.15767e+06	2.71848e+06	4.52888e+06	2.3198e+06	5.78498e+06	0.773325	2.06204e-07	4.52518e-06
36	NP_001007817.1	FADD	FAS-associated death domain protein [Bos taurus]	1.22617e+06	1.1186e+06	1.19047e+06	1.9519e+06	1823202	2251303	0.769491	5.11325e-05	0.000501954
37	NP_776963.1	FCGR1A	high affinity immunoglobulin gamma Fc receptor I precursor [Bos taurus]	270372	34234.6	95966.7	620274	NA	609009	2.20264	0.0143829	0.0497443
38	XP_015315376.1	HLA-A	PREDICTED: major histocompatibility complex, class I, A isoform X2 [Bos taurus]	1.98603e+06	1.43064e+06	1.35912e+06	6.55816e+06	2.52225e+06	6062369	1.66482	0.00448358	0.0200538
39	NP_001012692.2	HLA-DMA	HLA class II histocompatibility antigen, DM alpha chain precursor [Bos taurus]	99934	414232	350070	3.19781e+06	NA	4294501	3.70088	9.2043e-06	0.000119726
40	NP_001035571.1	HLA-DMB	major histocompatibility complex, class II, DM beta precursor [Bos taurus]	156045	216401	237672	2.31422e+06	101728	3.23951e+06	3.21249	0.00127178	0.00725223
41	NP_001012695.1	HLA-DRA	Mamu class II histocompatibility antigen, DR alpha chain, partial [Bos mutus]	1.62166e+06	2.82247e+06	3.33159e+06	16532572	1.12958e+06	20475916	2.29418	0.00406055	0.0185023
42	NP_001035645.1	IRAK1	interleukin-1 receptor-associated kinase 1 [Bos taurus]	79682.3	103984	89257	27683	31303.2	35393.7	-1.53195	0.00557688	0.023569
43	NP_001035046.1	ITGAM	integrin alpha-M precursor [Bos taurus]	407100	150954	119892	1.84442e+06	1.55668e+06	3.02679e+06	3.24511	1.38572e-09	5.41785e-08
44	XP_024841064.1	ITGAX	PREDICTED: integrin alpha-X [Bison bison bison]	82527.8	110603	39004.6	2.00778e+06	211608	3.59656e+06	4.64697	3.56631e-09	1.27693e-07
45	NP_786975.1	ITGB2	integrin beta-2 precursor [Bos taurus]	517508	224308	278034	8026062	1.7884e+06	12118001	4.42664	9.74794e-15	1.22806e-12
46	NP_001068842.1	LSP1	lymphocyte-specific protein 1 [Bos taurus]	2.57406e+06	3.84071e+06	2268587	16659470	4665701	23915832	2.38131	0.000403676	0.00282051
47	NP_786987.1	MAPK1	mitogen-activated protein kinase 1 [Bos taurus]	2.29831e+06	2369012	2.34119e+06	5360582	2.81534e+06	7.29205e+06	1.1421	0.00205678	0.010755
48	NP_001014947.1	MAPK13	mitogen-activated protein kinase 13 [Bos taurus]	482786	1.00524e+06	1.18282e+06	198092	426214	145931	-1.79392	0.000919867	0.00554775
49	XP_010816425.1	MAPK14	PREDICTED: mitogen-activated protein kinase 14 isoform X1 [Papio anubis]	821041	615902	674391	1.63912e+06	1.19722e+06	2.41746e+06	1.31521	7.94864e-10	3.35867e-08
50	NP_001106769.1	MPO	myeloperoxidase precursor [Bos taurus]	118320	38973.2	106413	303811	2.46593e+06	228269	3.507	0.00153351	0.00840652
51	XP_003586820.2	MRC1	PREDICTED: macrophage mannose receptor 1 isoform X1 [Bos taurus]	614599	343221	268413	1.02057e+06	777096	1.3701e+06	1.36923	3.18052e-06	4.71396e-05
52	NP_001106711.1	MSR1	macrophage scavenger receptor types I and II isoform 1 [Bos taurus]	285212	409693	240755	1.22445e+06	323057	1709975	1.7997	0.0127706	0.0453199
53	NP_776544.1	NCF1	neutrophil cytosol factor 1 [Bos taurus]	193728	682024	259312	2.99765e+06	663380	5.71352e+06	3.04598	6.57332e-05	0.000616804
54	NP_776545.1	NCF2	neutrophil cytosol factor 2 [Bos taurus]	103130	69304.8	33229.2	1.58784e+06	612943	3.33379e+06	4.75011	1.26233e-05	0.000158263
55	NP_001039448.1	NCF4	neutrophil cytosol factor 4 [Bos taurus]	94949.3	69480.2	12869.5	1.06884e+06	431861	2.18143e+06	4.37629	0.00497684	0.021648
56	NP_001069877.1	NFKB1	nuclear factor NF-kappa-B p105 subunit [Bos taurus]	1.65728e+06	2.26741e+06	1.46434e+06	3.67834e+06	5.23203e+06	4.18908e+06	1.28141	1.52795e-10	7.93482e-09
57	NP_001014956.1	NFYA	nuclear transcription factor Y subunit alpha [Bos taurus]	437796	598048	401226	570919	1.73191e+06	724952	1.07513	0.0127186	0.0451588
58	NP_778221.1	PLA2R1	secretory phospholipase A2 receptor precursor [Bos taurus]	104141	145926	154087	434295	170132	475806	1.41837	0.00558045	0.023569
59	XP_005223227.1	RAB7A	PREDICTED: ras-related protein Rab-7a isoform X1 [Bos taurus]	5.48827e+06	8288338	5.96886e+06	9771427	7401900	13129444	0.617928	0.000806989	0.00495483
60	XP_015329300.1	RFXAP	PREDICTED: regulatory factor X-associated protein [Bos taurus]	157427	161647	127558	311565	204613	372631	0.992789	0.000987571	0.00588305
61	NP_001035594.1	SEC61A1	protein transport protein Sec61 subunit alpha isoform 1 [Bos taurus]	1.85668e+06	5522598	5079320	975388	1.28819e+06	799887	-2.02391	0.00037692	0.00266271
62	NP_001068760.1	SEC61B	protein transport protein Sec61 subunit beta [Bos taurus]	2.78711e+06	9140294	8453060	2.78527e+06	2619753	3.24963e+06	-1.23564	0.00280773	0.0138049
63	NP_001104274.1	SRC	proto-oncogene tyrosine-protein kinase Src [Bos taurus]	288956	234955	257900	618426	452896	635857	1.12672	0.00969843	0.0364321
64	XP_005202627.2	STAT1	PREDICTED: signal transducer and activator of transcription 1-alpha/beta isoform X1 [Bos taurus]	1.57107e+06	1.43413e+06	1.49359e+06	19975310	3.22491e+06	30389082	3.57434	1.38196e-13	1.28787e-11
65	NP_001071332.1	STX7	syntaxin-7 [Bos taurus]	2.28394e+06	2136966	1.61444e+06	5508921	2.89037e+06	7621164	1.40841	0.000144637	0.00121029
66	XP_005210492.1	SYK	PREDICTED: tyrosine-protein kinase SYK isoform X1 [Bos taurus]	239292	122057	161826	1.33593e+06	260440	2.16128e+06	2.84447	2.4646e-06	3.75935e-05
67	NP_001091527.1	TAP1	antigen peptide transporter 1 [Bos taurus]	916505	986651	1.07732e+06	11621346	854466	17622734	3.33608	6.36756e-06	8.64642e-05
68	NP_001040087.1	Tap2	transporter 2, ATP-binding cassette, sub-family B [Bos taurus]	587798	435321	501701	4278826	400490	5189099	2.69418	2.43808e-06	3.74279e-05
69	NP_001069102.1	TCIRG1	V-type proton ATPase 116 kDa subunit a isoform 3 [Bos taurus]	730276	687710	493578	1.66888e+06	452540	2.1393e+06	1.15634	5.5272e-05	0.000534112
70	NP_776622.1	TLR2	toll-like receptor 2 precursor [Bos taurus]	426880	187482	160169	596494	599455	885750	1.42637	0.00409949	0.0186547
71	NP_001039361.1	TRADD	PREDICTED: tumor necrosis factor receptor type 1-associated DEATH domain protein isoform X1 [Bos indicus]	667201	702875	747832	1.44731e+06	1.13007e+06	2.02376e+06	1.11935	4.2905e-06	6.10634e-05
72	NP_001029376.1	TUBA1C	tubulin alpha-1C chain [Bos taurus]	12751577	12899488	14803302	2.96447e+06	1701607	1.57198e+06	-2.69713	0.00545683	0.0232017
73	NP_001003900.1	TUBB2A	tubulin beta-2B chain [Bos taurus]	40198648	41770080	48384720	92883368	56600284	109079280	0.988087	3.92927e-06	5.6633e-05
74	NP_001039838.1	TUBB6	tubulin beta-6 chain [Bos taurus]	7.90965e+06	5.78792e+06	6.48994e+06	11824766	12517281	12490946	0.867536	0.00399754	0.0182641

## Sheet: Pathway and DEPs Analysis
Pathway	Phagosome	Tuberculosis	CORO1A related Merge	CORO1A related Venn	Viral carcinogenesis	Hepatocellular carcinoma	Kaposi sarcoma-associated herpesvirus infection	Human cytomegalovirus infection	Non-small cell lung cancer	Apoptosis	BAK1/BAX related Merge	BAK1/BAX related Venn	ALL Pathway Merge
DEPs Number	104	104			117	101	96	110	45	64
Delete Duplicates	46	46	74	18	34	27	36	41	15	31	100	5	152
	ACTB	APAF1	ACTB	ATP6AP1	STAT3	ACTB	ATG3	ARHGEF1	BAD	SEPT4	ACTB	BAK1	ACTB
	ACTG1	ATP6AP1	ACTG1	ATP6V0A1	BAD	ACTG1	BAK1	ARHGEF11	BAK1	ACTB	ACTG1	BAX	ACTG1
	ATP6AP1	ATP6V0A1	APAF1	ATP6V1H	BAK1	ACTL6A	BAX	B2M	BAX	ACTG1	ACTL6A	KRAS	ACTL6A
	ATP6V0A1	ATP6V1H	ATP6AP1	BoLA-DQB	BAX	ARID1A	BECN1	BAK1	CDK6	AIFM1	AIFM1	MAPK1	AIFM1
	ATP6V1A	BAD	ATP6V0A1	CD14	CASP8	Arid1b	CASP8	BAX	EML4	APAF1	APAF1	PIK3CD	APAF1
	ATP6V1B2	BAX	ATP6V1A	CORO1A	CDK6	ARID2	CDK6	CASP8	GRB2	BAD	ARHGEF1		ARHGEF1
	ATP6V1C1	BoLA-DQB	ATP6V1B2	CTSS	CDKN1B	BAD	CREBBP	CDK6	KRAS	BAK1	ARHGEF11		ARHGEF11
	ATP6V1E1	CARD9	ATP6V1C1	FCGR1A	CHD4	BAK1	CTNNB1	CTNNB1	MAP2K2	BAX	ARID1A		ARID1A
	ATP6V1F	CASP8	ATP6V1E1	HLA-DMA	CREBBP	BAX	EIF2AK2	FADD	MAPK1	CASP7	Arid1b		Arid1b
	ATP6V1G1	CATHL1	ATP6V1F	HLA-DMB	DLG1	CDK6	FADD	GNG10	PIK3CD	CASP8	ARID2		ARID2
	ATP6V1H	CATHL2	ATP6V1G1	HLA-DRA	EIF2AK2	CTNNB1	GNG10	GNG2	PLCG2	CSF2RB	ATG3		ATG3
	BoLA-DQB	CATHL3	ATP6V1H	ITGAM	GRB2	GRB2	GNG2	GNG7	PRKCB	CTSH	B2M		ATP6AP1
	C1R	CATHL4	BAD	ITGB2	GSN	GSTM1	GNG7	GRB2	SOS1	CTSK	BAD		ATP6V0A1
	CD14	CATHL6	BAX	MRC1	GTF2B	Gstm5	HCK	HLA-A	STAT3	CTSL	BAK1		ATP6V1A
	CD36	CATHL7	BoLA-DQB	PLA2R1	GTF2H1	GSTP1	HLA-A	IKBKB	STK4	CTSS	BAX		ATP6V1B2
	CORO1A	CD14	C1R	RAB7A	HDAC1	HMOX1	IKBKB	KRAS		CTSW	BECN1		ATP6V1C1
	CTSL	CD74	CARD9	TCIRG1	HLA-A	KEAP1	IRF9	MAP2K2		CTSZ	CASP7		ATP6V1E1
	CTSS	CEBPB	CASP8	TLR2	IRF9	KRAS	KRAS	MAP2K6		DFFA	CASP8		ATP6V1F
	CYBA	CORO1A	CATHL1		KRAS	MAP2K2	MAP2K2	MAPK1		Diablo	CDK6		ATP6V1G1
	CYBB	CREBBP	CATHL2		MAPK1	MAPK1	MAP2K6	MAPK13		ENDOG	CDKN1B		ATP6V1H
	DYNC1LI1	CTSS	CATHL3		NFKB1	MGST3	MAPK1	MAPK14		FADD	CHD4		B2M
	FCGR1A	FADD	CATHL4		Nfkb2	PBRM1	MAPK13	NFATC2		IKBKB	CREBBP		BAD
	HLA-A	FCGR1A	CATHL6		PIK3CD	PIK3CD	MAPK14	NFKB1		KRAS	CSF2RB		BAK1
	HLA-DMA	HLA-DMA	CATHL7		PKM	PLCG2	NFATC2	PDIA3		MAP2K2	CTNNB1		BAX
	HLA-DMB	HLA-DMB	CD14		Psmc1	PRKCB	NFKB1	PIK3CD		MAPK1	CTSH		BECN1
	HLA-DRA	HLA-DRA	CD36		RBPJ	SMARCA4	PIK3CD	PLCB3		NFKB1	CTSK		BoLA-DQB
	ITGAM	IRAK1	CD74		SCIN	SOS1	PLCG2	PRKCB		PIK3CD	CTSL		C1R
	ITGB2	ITGAM	CEBPB		Scrib		SRC	PTK2B		SPTAN1	CTSS		CARD9
	MPO	ITGAX	CORO1A		SND1		STAT1	RAC2		TRADD	CTSW		CASP7
	MRC1	ITGB2	CREBBP		SRC		STAT2	ROCK1		TRAF2	CTSZ		CASP8
	MSR1	LSP1	CTSL		SYK		STAT3	SOS1		TUBA1C	DFFA		CATHL1
	NCF1	MAPK1	CTSS		TRADD		SYK	SP1			Diablo		CATHL2
	NCF2	MAPK13	CYBA		TRAF2		TBK1	SRC			DLG1		CATHL3
	NCF4	MAPK14	CYBB		Ywhah		TRADD	STAT3			EIF2AK2		CATHL4
	PLA2R1	MRC1	DYNC1LI1				TRAF2	TAP1			EML4		CATHL6
	RAB7A	NFKB1	FADD				TYK2	Tap2			ENDOG		CATHL7
	SEC61A1	NFYA	FCGR1A					TAPBP			FADD		CD14
	SEC61B	PLA2R1	HLA-A					TBK1			GNG10		CD36
	STX7	RAB7A	HLA-DMA					TMEM173			GNG2		CD74
	TAP1	RFXAP	HLA-DMB					TRADD			GNG7		CDK6
	Tap2	SRC	HLA-DRA					TRAF2			GRB2		CDKN1B
	TCIRG1	STAT1	IRAK1								GSN		CEBPB
	TLR2	SYK	ITGAM								GSTM1		CHD4
	TUBA1C	TCIRG1	ITGAX								Gstm5		CORO1A
	TUBB2A	TLR2	ITGB2								GSTP1		CREBBP
	TUBB6	TRADD	LSP1								GTF2B		CSF2RB
			MAPK1								GTF2H1		CTNNB1
			MAPK13								HCK		CTSH
			MAPK14								HDAC1		CTSK
			MPO								HLA-A		CTSL
			MRC1								HMOX1		CTSS
			MSR1								IKBKB		CTSW
			NCF1								IRF9		CTSZ
			NCF2								KEAP1		CYBA
			NCF4								KRAS		CYBB
			NFKB1								MAP2K2		DFFA
			NFYA								MAP2K6		Diablo
			PLA2R1								MAPK1		DLG1
			RAB7A								MAPK13		DYNC1LI1
			RFXAP								MAPK14		EIF2AK2
			SEC61A1								MGST3		EML4
			SEC61B								NFATC2		ENDOG
			SRC								NFKB1		FADD
			STAT1								Nfkb2		FCGR1A
			STX7								PBRM1		GNG10
			SYK								PDIA3		GNG2
			TAP1								PIK3CD		GNG7
			Tap2								PKM		GRB2
			TCIRG1								PLCB3		GSN
			TLR2								PLCG2		GSTM1
			TRADD								PRKCB		Gstm5
			TUBA1C								Psmc1		GSTP1
			TUBB2A								PTK2B		GTF2B
			TUBB6								RAC2		GTF2H1
											RBPJ		HCK
											ROCK1		HDAC1
											SCIN		HLA-A
											Scrib		HLA-DMA
											SEPT4		HLA-DMB
											SMARCA4		HLA-DRA
											SND1		HMOX1
											SOS1		IKBKB
											SP1		IRAK1
											SPTAN1		IRF9
											SRC		ITGAM
											STAT1		ITGAX
											STAT2		ITGB2
											STAT3		KEAP1
											STK4		KRAS
											SYK		LSP1
											TAP1		MAP2K2
											Tap2		MAP2K6
											TAPBP		MAPK1
											TBK1		MAPK13
											TMEM173		MAPK14
											TRADD		MGST3
											TRAF2		MPO
											TUBA1C		MRC1
											TYK2		MSR1
											Ywhah		NCF1
													NCF2
													NCF4
													NFATC2
													NFKB1
													Nfkb2
													NFYA
													PBRM1
													PDIA3
													PIK3CD
													PKM
													PLA2R1
													PLCB3
													PLCG2
													PRKCB
													Psmc1
													PTK2B
													RAB7A
													RAC2
													RBPJ
													RFXAP
													ROCK1
													SCIN
													Scrib
													SEC61A1
													SEC61B
													SEPT4
													SMARCA4
													SND1
													SOS1
													SP1
													SPTAN1
													SRC
													STAT1
													STAT2
													STAT3
													STK4
													STX7
													SYK
													TAP1
													Tap2
													TAPBP
													TBK1
													TCIRG1
													TLR2
													TMEM173
													TRADD
													TRAF2
													TUBA1C
													TUBB2A
													TUBB6
													TYK2
													Ywhah
