# Supplementary material for: Role of CORO1A in Regulating Immune Homeostasis of Mammary Glands and Its Contribution to Clinical Mastitis Development in Dairy Cows
Source: Biomolecules. 2025 Jun 6;15(6):827. doi: 10.3390/biom15060827 (PMC12191025; doi:10.3390/biom15060827)
Supplement: Supplementary file 1 [file biomolecules-15-00827-s001.zip › Table S6 (BPs+Pathways Analysis RAW Data).xlsx]

## Sheet: BPs+Pathways Analysis
Table S6 The significant candidate DEPs related to homeostasis based on BPs and pathways analysis.
	BP Merge	CORO1A related Merge	Venn		NO.	ID	Symbol	Description	Con1	Con2	Con3	CM1	CM2	CM3	log2(fc)	PValue	FDR
Delete Duplicates	68	74	7		1	NP_787000.1	ATP6AP1	V-type proton ATPase subunit S1 precursor [Bos taurus]	411792	311114	205331	656122	570851	957486	1.23471	0.00115677	0.00670315
	ANK2	ACTB	ATP6AP1		2	NP_788844.2	ATP6V1B2	V-type proton ATPase subunit B, brain isoform isoform 2 [Bos taurus]	6237099	4.91251e+06	5.32079e+06	18548386	12834340	26437592	1.8117	0.0141408	0.0491568
	ACACA	ACTG1	ATP6V1B2		3	XP_005227242.1	BAD	PREDICTED: bcl2-associated agonist of cell death isoform X1 [Bos taurus]	279921	352752	326527	466091	449215	558203	0.619352	0.00657712	0.026809
	ADIPOQ	APAF1	BAD		4	NP_776319.1	BAX	apoptosis regulator BAX [Bos taurus]	313807	194544	297548	2.4701e+06	1.88776e+06	4292726	3.42412	0.00106495	0.00625095
	ALOX15	ATP6AP1	BAX		5	NP_776946.1	CORO1A	coronin-1A [Bos taurus]	6.10526e+06	5398640	4393697	33983880	22073380	46650512	2.69166	6.19693e-09	2.0974e-07
	ANXA1	ATP6V0A1	CORO1A		6	NP_776459.1	CYBA	cytochrome b-245 light chain [Bos taurus]	400946	654172	803574	7799199	1.50824e+06	12643212	3.5619	0.000798773	0.00490881
	ATP6AP1	ATP6V1A	CYBA		7	NP_001007817.1	FADD	FAS-associated death domain protein [Bos taurus]	1.22617e+06	1.1186e+06	1.19047e+06	1.9519e+06	1823202	2251303	0.769491	5.11325e-05	0.000501954
	ATP6V1B2	ATP6V1B2	FADD
	B2M	ATP6V1C1
	BAD	ATP6V1E1
	BAK1	ATP6V1F
	BAX	ATP6V1G1
	CAV1	ATP6V1H
	CCDC47	BAD
	CDH1	BAX
	Cherp	BoLA-DQB
	CHP1	C1R
	CKB	CARD9
	CLIC2	CASP8
	CORO1A	CATHL1
	CP	CATHL2
	CTSH	CATHL3
	CYBA	CATHL4
	DIAPH1	CATHL6
	Dmd	CATHL7
	EHD1	CD14
	EPHX2	CD36
	ERO1A	CD74
	F2	CEBPB
	FABP4	CORO1A
	FADD	CREBBP
	FAM20A	CTSL
	FTH1	CTSS
	FTL	CYBA
	FXN	CYBB
	GCK	DYNC1LI1
	GJA1	FADD
	GOT1	FCGR1A
	GPAM	HLA-A
	GPD1L	HLA-DMA
	HMOX1	HLA-DMB
	LPL	HLA-DRA
	MICU2	IRAK1
	MTSS1	ITGAM
	NCKAP1L	ITGAX
	NCOR2	ITGB2
	OAS1	LSP1
	PFKM	MAPK1
	Picalm	MAPK13
	PLCG2	MAPK14
	PML	MPO
	PRCP	MRC1
	PRKAA1	MSR1
	PRKCB	NCF1
	PTPN11	NCF2
	PTPN6	NCF4
	PTPRC	NFKB1
	RACK1	NFYA
	RAP1GDS1	PLA2R1
	RIPK3	RAB7A
	S100B	RFXAP
	SFXN1	SEC61A1
	SLC30A1	SEC61B
	SLC34A2	SRC
	SLC9A1	STAT1
	SMDT1	STX7
	SOD2	SYK
	STAT3	TAP1
	TGM2	Tap2
		TCIRG1
		TLR2
		TRADD
		TUBA1C
		TUBB2A
		TUBB6

## Sheet: BPs+Pathways Analysis 2
Table S6 The significant candidate DEPs related to homeostasis based on BPs and pathways analysis.
NO.	ID	Symbol	Description	Con1	Con2	Con3	CM1	CM2	CM3	log2(fc)	PValue	FDR
1	NP_787000.1	ATP6AP1	V-type proton ATPase subunit S1 precursor [Bos taurus]	411792	311114	205331	656122	570851	957486	1.23471	0.00115677	0.00670315
2	NP_788844.2	ATP6V1B2	V-type proton ATPase subunit B, brain isoform isoform 2 [Bos taurus]	6237099	4.91251e+06	5.32079e+06	18548386	12834340	26437592	1.8117	0.0141408	0.0491568
3	XP_005227242.1	BAD	PREDICTED: bcl2-associated agonist of cell death isoform X1 [Bos taurus]	279921	352752	326527	466091	449215	558203	0.619352	0.00657712	0.026809
4	NP_776319.1	BAX	apoptosis regulator BAX [Bos taurus]	313807	194544	297548	2.4701e+06	1.88776e+06	4292726	3.42412	0.00106495	0.00625095
5	NP_776946.1	CORO1A	coronin-1A [Bos taurus]	6.10526e+06	5398640	4393697	33983880	22073380	46650512	2.69166	6.19693e-09	2.0974e-07
6	NP_776459.1	CYBA	cytochrome b-245 light chain [Bos taurus]	400946	654172	803574	7799199	1.50824e+06	12643212	3.5619	0.000798773	0.00490881
7	NP_001007817.1	FADD	FAS-associated death domain protein [Bos taurus]	1.22617e+06	1.1186e+06	1.19047e+06	1.9519e+06	1823202	2251303	0.769491	5.11325e-05	0.000501954
